# Supplementary material for: IFNγ-secreting T cells that highly express IL-2 potently inhibit the growth of intracellular M. tuberculosis in macrophages
Source: Front Immunol. 2024 Nov 7;15:1469118. doi: 10.3389/fimmu.2024.1469118 (PMC11578947; doi:10.3389/fimmu.2024.1469118)
Supplement: Supplementary file 1 [file DataSheet1.csv]

GeneSymbol	Case1_HMBPP_Dou	Case2_HMBPP_Dou	Case3_HMBPP_Dou	Case1_HMBPP_Sin	Case2_HMBPP_Sin	Case3_HMBPP_Sin	Case1_BCG_Dou	Case2_BCG_Dou	Case3_BCG_Dou	Case1_BCG_Sin	Case2_BCG_Sin	Case3_BCG_Sin	Case1_MTB_Dou	Case2_MTB_Dou	Case3_MTB_Dou	Case1_MTB_Sin	Case2_MTB_Sin	Case3_MTB_Sin
XCL1	29.37821621	32.69014039	14.87731155	0.883336841	0.892669004	0.383035434	6.095630638	3.472159801	1.255561895	1.059213755	2.109226248	1.161785108	4.801196645	20.45945006	12.24729149	4.003982167	8.352628466	3.616086416
XCL2	137.601266	125.2225488	65.7205231	4.727895406	3.864803008	1.22135142	63.85055551	45.6140475	9.69555066	12.0999807	26.62524762	8.506588417	42.17657956	94.1351693	102.9238574	35.83037744	38.85889994	30.90718545
SDK2	1.915486299	1.077106178	1.055036111	7.069752581	6.192923421	4.868447893	0.091254259	0.091541217	0.076827525	0.262828012	0.056537193	0.064062123	0.499997318	0.143236358	0.094137554	1.170371572	0.598977807	0.375807837
IFNG	25.79115005	23.54122258	11.48716056	1.050375765	3.538674943	1.355400582	190.0620386	256.5400251	142.5432789	20.30794143	50.55520148	40.03763687	34.32415136	430.8824161	526.5226997	18.34828748	27.02267106	76.5536434
FEZ1	14.47145779	12.43204168	4.002257371	1.073702794	1.838218992	0.571480409	18.04022655	11.96860187	6.928615299	4.839416978	6.889763323	5.673878667	14.64666958	28.31202659	24.53075454	8.412901727	30.39693732	7.724775018
IL12RB2	28.76486105	24.64843495	12.41047175	5.700413607	5.319493819	3.043061488	8.845621507	4.019770505	4.459152853	2.441762228	4.478601205	3.337558663	3.444350126	7.699135696	8.225195737	1.876568846	3.889893618	2.795654083
ZBTB32	5.520180982	5.461309567	2.218644427	0.429006763	0.623659885	0.251631167	4.789891636	10.30373082	9.973353712	2.727690928	9.516285961	10.0175525	1.527246718	6.220067313	11.02757809	0.490680032	1.926361033	4.700258197
SEMA7A	34.19548723	19.50570002	6.526089299	2.793480014	2.976359398	1.325046047	3.936038357	11.23758403	7.707753541	1.824993125	4.678367664	8.684877694	11.9604482	29.76694124	34.59561465	4.811541872	7.189260393	20.84740065
PGK1	108.3816329	130.330979	137.9285774	218.0219243	300.0061692	318.8883715	194.2636411	331.2122962	401.2613399	189.6327433	373.0484116	408.0448261	154.1229516	164.6914977	104.090031	146.559941	148.2166255	90.68301989
GNG4	7.115137681	2.026264836	1.292814438	0.334848319	0.272364416	0.182654916	1.177530706	1.388150979	0.749429922	0.742983509	1.732026583	0.962138681	1.455118792	2.981787179	1.459104759	0.561421975	3.64171836	0.564918176
TNF	24.4478265	21.99900594	8.362129822	3.840778065	3.218531951	2.525489163	34.16885357	22.17414778	11.7849937	21.44313669	18.92860812	11.61676381	57.22938246	84.59716762	101.8320684	35.76474056	28.01168403	76.65335239
DUSP5	73.97015527	25.24143677	16.83596235	6.630197236	6.600261567	4.518084848	68.36372633	59.80962767	56.31729867	37.64837349	64.37800138	69.55605826	94.15517583	117.7200118	202.8844817	50.31187896	64.53746344	130.3690527
IL2RA	45.84097333	35.14258286	53.4777641	12.01645543	14.23799452	20.03165504	158.0599521	161.1696735	155.0946868	66.58545044	135.2918881	152.318465	78.69500308	177.8827887	103.2959875	43.21690233	115.8598621	39.99119026
MFSD2A	5.236814283	4.566169644	2.135461031	0.392230975	0.610926245	0.331287213	6.492725249	5.424920459	2.690213232	2.85522074	4.374241823	1.78325874	2.498942767	5.331434893	9.944146808	1.605846448	2.424277717	3.939226053
ACTN1	9.990235978	19.62154915	13.20604575	51.18501168	43.43919144	31.65288677	6.013703845	5.437225637	6.234467258	10.92742422	5.228070312	7.41743915	5.572395941	4.546042232	10.51242592	11.09347323	7.888523935	21.84807776
RGS16	22.81070641	13.42209453	4.824587155	2.465126069	1.621164618	1.549182747	8.10099455	4.173051593	3.419673088	5.277861866	2.441688266	4.150004479	6.017656504	12.44562368	9.579276873	3.858515448	5.441536985	5.186370031
CD160	6.696396862	1.733230839	1.707730598	0.191964543	0.149498873	0.168893359	2.163189447	2.218409467	0.571697356	0.467043392	1.073935454	0.558564675	0.989731456	0.485061316	4.164330889	0.916916814	0.96972164	1.733608049
AFAP1	11.11197087	6.485672489	5.73747175	2.696730192	1.539305697	2.107889749	3.551773828	2.322356523	3.661665254	2.471561111	2.502737032	3.70655801	2.930602746	4.458686576	2.83445461	2.523606098	3.943885166	2.670611613
NR4A3	14.50171051	8.740380066	8.047461484	1.494298712	2.579903409	3.503792267	33.06573903	9.970890126	8.163789361	18.99270094	8.222729409	7.475969939	20.02792185	27.94157001	58.74541136	11.74524807	22.34741699	52.95054009
THEMIS	7.916044854	10.74867027	12.39321061	23.07613221	31.51987382	21.31317572	11.52086819	15.66300395	23.92409733	18.03287764	20.85244102	28.87548956	6.888199344	6.562328328	7.566847038	11.81046663	9.977161353	12.51834408
GPI	23.91805548	25.01389719	23.30132528	38.02597542	61.63625409	54.73286662	14.78892627	24.85907589	28.68084566	15.18105343	26.54337723	30.94122043	25.37933381	24.23597978	10.22681801	20.10377504	19.70810415	8.588239549
EPOP	32.15387369	12.31173395	5.033901879	2.622601301	2.389608967	1.375274491	12.22894684	6.652210157	4.965599891	6.74410658	5.485873566	4.879960132	4.202318969	8.398968113	4.059317328	4.246153548	7.101513324	1.158278785
CD82	194.4354445	112.9944357	44.92589278	23.47758564	30.76204575	20.58382559	37.12827346	19.82105579	18.99605161	16.25916961	15.16785232	19.36965892	43.92061461	74.39019413	30.16400026	24.97007282	35.42125805	14.6977013
PYCR1	7.643450098	5.397508854	1.312589712	0.470894975	0.434637476	0.290010451	1.372337271	1.756356928	1.444888046	1.603940689	1.439561183	0.799269605	1.271726735	2.325034208	0.251679648	1.025157143	1.958976558	0.093463611
ARHGAP31	8.433568682	5.978333664	4.355737553	2.131810047	2.18240366	2.009457284	14.99126611	5.215427046	5.320675744	10.26731977	5.68504624	5.531508135	5.092534715	7.101946082	14.92957777	3.650847622	7.741014136	7.766611318
TRAF4	26.42271145	34.92873411	23.56409187	6.69730717	11.62163241	11.72161162	29.63528183	39.26434324	31.44176772	27.35028007	31.27608771	33.41979157	36.49297156	47.6393122	44.02739076	27.63774293	36.42108844	49.19457767
GZMB	807.0384596	924.018819	166.8670605	49.74828016	47.66390095	45.72255219	560.3915294	220.4581802	147.7425449	321.6710318	177.9815482	157.5598417	158.7042132	230.6554816	420.721116	143.5992828	186.1269885	125.3033581
TMEM63A	28.57421628	40.8301576	39.00353175	62.73568491	80.97132247	73.63076897	17.99020969	26.55286641	25.74375942	23.05797091	20.45632218	24.57249657	25.30635291	15.95760786	17.15210031	40.34228481	27.4435039	31.47904654
ITPKB	14.86360987	15.90574537	16.34794076	24.52442748	26.23084299	29.64234678	37.23988447	29.61760109	23.47508543	46.98919275	29.91885445	28.13703253	63.16275146	46.58312496	22.39134516	72.00463255	60.64152475	36.69853887
CHAC1	1.758982978	2.319714882	1.167460062	0.303780536	0.252351312	0.248561835	0.469215788	0.158812597	0.172715661	0.443452807	0.025074356	0.049720435	0.385964498	1.254630702	0.060169391	0.248743688	0.532585212	0.009044191
FGF11	0.794192188	0.836989626	1.345191069	4.666634827	5.721734721	3.021551314	0.659773768	2.808999578	3.793225798	1.496515011	3.666785855	5.126946351	3.279870908	1.942810758	0.809794467	4.059755004	3.998251174	1.017377474
CTPS1	10.16517893	10.53294305	6.70075816	3.609556818	3.352414511	3.393961714	10.86263626	8.212270662	6.535017954	12.24953167	6.420026534	5.08006358	6.207640918	6.758598899	13.79302808	6.070047096	7.024288314	12.86269655
SEPTIN9	90.02678674	107.8339734	87.2308845	153.577448	163.4058153	161.9391214	48.6765304	50.10195642	62.10321011	50.41868001	57.00677328	73.18786876	71.78465408	71.66614437	56.43813084	66.44339278	61.95197432	74.29377413
HSPG2	0.11987949	0.372825557	0.491851634	1.056877769	2.686968143	1.99340232	0.289373777	0.395324023	0.547839318	0.546846258	0.629173762	0.66484005	0.444622867	0.202527752	0.355453292	0.778728005	0.681750438	0.36056542
BHLHE40	253.7019859	126.9417007	92.74545304	56.27488426	46.05118808	43.09361209	219.8766465	164.3587436	207.2405949	131.4591707	170.3382552	238.1713485	277.0650493	332.7837737	448.1937179	194.8328862	355.2652171	297.226183
SARAF	244.7956017	261.4575654	327.5205136	510.0194203	454.8807827	500.227367	377.5575412	397.7280134	422.4543159	442.026927	425.7647966	462.5225984	462.7983534	397.1520832	324.6864471	547.5030542	426.317568	446.469636
ZBED2	28.62110195	24.04581709	5.288226137	1.008615869	0.742407531	0.148273722	0.357196127	0.463707412	0.12443819	0.298198979	0.210765021	0.320413095	1.396443838	2.523012372	0.809215801	0.567513747	0.88016448	0.592970465
OSBPL3	24.93842858	11.50742714	8.546338604	4.559031545	4.363901858	3.407372608	8.944392454	7.302379766	7.316800055	6.083432706	6.767493413	6.265234097	6.828356541	7.183036551	6.157430014	7.632884625	6.922575869	5.056134857
ANKZF1	41.64362136	50.65511551	73.44325843	107.0272057	120.7155228	141.1157009	36.25050033	81.63196074	91.67341717	51.82010099	85.61599427	97.94016409	108.2167247	68.69769987	31.6022907	147.252257	116.0136162	46.44517609
ALDOC	22.08221345	41.30323044	33.61699458	62.04778542	93.00549814	85.66110968	12.89572355	22.29651793	30.13405969	13.21613936	26.34734822	32.8056584	30.21731949	32.81949725	7.450933244	23.8362766	29.60496278	11.73943532
ADAP1	24.40219914	8.456509543	2.795648563	2.15006862	0.804153754	0.774595841	6.105620096	6.863611287	5.804543639	1.808801476	7.222113431	6.949180598	2.825746256	10.72897434	19.16807529	2.515048733	11.0459187	8.288201844
BCL2L1	37.46816114	27.36542042	14.71779929	10.07052137	7.057983002	7.704816072	44.35412341	28.20718288	22.16644268	15.85319618	21.27612591	17.963878	26.06009108	44.62486062	58.76629527	13.91979456	40.95614841	17.66821435
GADD45A	58.28659039	47.83534638	23.05576512	10.49550519	12.59166788	15.42942016	70.19220929	44.91700972	45.14786893	51.51806424	38.8171178	38.46280176	64.6997069	99.13700454	109.4669154	46.95641618	87.84684883	153.4481116
UBASH3A	5.633329672	7.560211717	11.91270748	16.90918206	22.57247283	25.05131187	18.35309708	45.37492183	49.19378794	23.80568345	46.23496313	49.77671917	19.44047275	20.34020976	11.04634196	27.05329887	27.69491529	15.44656244
KSR1	16.29738155	17.71518468	12.08819981	7.079583969	8.06697372	7.875555513	26.78621196	19.87527333	26.75336274	18.44627623	19.76970641	21.90145624	10.52877244	13.9364091	17.2725553	8.703525225	13.8559105	9.804354014
DHCR24	17.03434361	13.03088143	6.187673164	3.345536555	4.389220509	2.693172777	0.622751575	0.720253739	0.347121698	0.725251194	0.551185634	0.313314306	0.427903286	0.970513821	0.506384587	0.351507545	0.650847206	0.548715078
RBL2	48.00619796	54.40277993	68.58703275	110.511273	101.3354166	91.53473916	31.95207407	51.24124934	53.21041835	44.45226378	46.15116382	51.23708246	48.10224102	31.70526314	34.60592823	73.5860914	52.76292855	56.41518036
PRDX1	160.7571316	148.8836807	82.47525009	53.72457433	57.71565026	51.65393244	78.07250836	68.33123548	54.49282717	57.88483176	56.6435448	44.96162912	57.8651043	106.033642	65.88840204	40.82691373	51.36971621	35.6116347
ATF3	7.764679493	8.185051456	5.959312424	2.30789472	3.041670891	2.915620309	13.26791677	5.579491846	4.582156302	6.991434249	5.51407185	4.724418615	11.31063697	13.33391037	34.25899718	10.21027621	11.64089906	25.61683975
TNFRSF18	25.76135897	36.16105684	37.78219126	9.683264062	14.96037843	13.99859268	159.4930179	114.5603699	126.9414315	75.47027915	104.2996106	144.1344909	160.5597436	154.6808598	143.5398164	104.294117	181.2368715	97.10210407
ZBTB25	4.639771169	5.683194264	7.913433842	10.28343391	15.89002294	13.71167768	5.167101229	9.447925196	10.65881116	6.867354142	8.546125021	12.0752034	22.05564511	10.02611055	6.990090926	28.80854908	19.73431074	11.21328485
ECE1	46.59446493	56.57543717	41.3637633	29.40845617	22.75037777	22.98418751	51.55020458	47.88394391	40.94766737	31.23132394	45.702945	40.45066919	15.8302982	26.78139328	39.52750714	10.2851186	19.7155794	21.10323827
AGRN	33.26520934	32.5610071	13.61559296	10.6674309	8.91347096	4.505711955	12.38260128	13.92261313	21.33446606	24.78944952	14.45778026	21.04414708	6.947588097	6.080526786	8.829842513	8.686364025	8.425338937	11.94568527
CD226	13.88907563	7.104658466	6.202714769	2.836265268	4.021535877	2.863723421	8.659273847	3.774506604	6.569249629	6.636181011	2.811496966	5.912783967	3.241677987	1.754270898	6.949282824	3.009320539	2.276744249	3.853392668
VDR	9.661033003	7.652670047	3.284819471	1.615717172	2.204520217	1.996938268	1.844915208	0.904305934	0.979386333	1.34592685	1.571831749	1.474169835	1.74851431	1.418377057	5.099145431	1.038526733	1.035599772	3.585585747
TRMT1	54.01634674	49.79394502	37.53644198	24.1874098	23.41631373	25.11728965	21.42047693	21.97207555	18.83101041	26.70080511	17.37543607	16.03218387	16.65842548	21.27628423	20.06197449	18.1865325	19.39501562	25.40807665
KCNAB2	39.03786266	49.07355282	51.93336447	69.8181773	96.89671069	81.83535955	21.03983447	31.58064539	35.39748219	26.32153051	30.439973	29.51678056	38.24744135	31.78825219	32.46395575	44.43488908	41.24574646	39.51200101
CEP170B	3.19032891	4.759526004	2.415274346	0.781819918	1.282351982	1.310578523	2.29149098	1.524269529	2.332689261	2.526665734	1.387223107	1.758392165	2.640657269	2.185449707	1.715583567	2.441251249	3.07229422	2.147132491
CD151	31.25532849	24.83802425	14.78976922	9.788680848	7.138601938	4.421252807	5.796995474	8.699432081	10.97867455	3.749355159	8.046071787	9.824144119	6.323022471	12.22348322	20.61766258	3.020766156	7.715096921	12.9455082
DUSP4	70.20911184	36.76959648	15.60020002	7.197865332	5.121297355	3.389343466	31.3203124	16.07927461	17.31567767	16.61197506	16.67297664	17.12853831	19.73048788	18.85150283	27.18496833	11.52938303	8.767909963	20.36040659
PPFIA4	5.12220489	4.936219625	3.876275556	7.77032383	12.58312808	9.363911811	0.713912004	1.821315341	1.886190797	1.288368046	1.414910799	2.217983682	1.281237417	0.853779057	0.039327504	2.631798418	1.812061917	0.196554108
BOP1	21.55907963	23.56356153	11.14806956	8.428808871	4.630011288	5.051754778	23.30208213	23.02539605	20.14730151	25.39697328	22.48605833	15.62487195	13.89123854	21.91083938	15.17950958	12.37900125	13.74086355	12.18670405
P4HA1	23.47171413	23.89501306	24.95429707	32.9633232	60.81347068	60.43633578	33.84682122	105.0074766	97.79557555	31.50033682	112.0969754	107.8611662	45.91508389	45.60888236	24.38813937	43.09729173	48.49577551	21.3994695
URB1	6.07409881	6.219252401	4.476967781	3.002267423	2.756631339	2.408332176	5.510166291	5.961561648	3.888020524	7.375363776	5.659303845	3.241705258	3.181269879	3.658211347	2.945549362	4.875106598	4.565452394	2.604501146
FAM162A	7.084830738	8.006483956	9.570766865	12.92936546	20.46534417	19.53709895	6.920645697	15.22908401	19.33798831	8.6528511	19.48894156	20.6969076	10.86690533	11.49479902	3.920496015	10.8339263	11.96626113	5.625119057
RRAGD	1.20936698	1.301569382	2.343171865	3.101953599	5.368335908	6.96171758	2.04591202	4.092836914	4.817932084	1.795379839	4.402064005	5.92320906	6.328082314	4.921929846	1.488520482	6.609845701	5.697591669	2.181877231
NFE2L3	6.994039242	7.936186742	6.115803354	3.41619895	3.241234163	3.088079584	7.920656974	14.76503462	12.72763125	5.887189351	14.36499999	11.63631447	5.694802519	9.261710506	8.383172783	3.775084515	5.443954451	3.600264939
LEF1	41.14577221	53.2474274	91.11048759	128.3353028	131.1502869	158.9327432	154.4503994	193.2714646	187.078286	235.0742164	195.2368393	202.6085889	79.97731313	69.73537795	65.20017939	130.0280717	82.4622512	109.0836259
UTS2	23.37770331	23.72241306	4.674259555	0.942225964	4.623358496	1.579947694	6.202605684	7.340463532	2.260871118	2.092830597	8.112717615	1.411128772	0.898105057	6.818965092	4.600289826	1.015726617	4.809125879	1.100080954
HSP90AB1	677.6084928	600.0800069	425.395656	241.108894	303.7213552	313.5757299	529.6789887	479.370467	499.0923012	538.7574731	420.9615973	456.8061424	596.4343384	471.6013919	494.4788803	657.7948996	463.7253744	499.5271167
BNIP3	9.289995791	13.37471203	13.38528545	20.73263746	30.09396798	26.94039648	17.6082402	73.82199033	70.63344087	20.08039434	73.49532118	82.92871995	32.5257308	34.21283314	12.78057174	40.14134099	44.29619944	16.61293459
PGGHG	370.6367861	279.2396394	86.91604347	64.8398722	91.85370163	63.5798017	43.63337137	153.0266886	102.568824	68.71503928	118.7380648	82.11683971	53.11694768	61.94340842	70.54199006	89.68768658	123.4866763	168.0315227
EGR2	47.8034077	27.48993995	11.44855556	3.76293095	2.660716653	0.775646095	26.26707667	10.32416727	10.44973153	9.249253319	7.641651603	9.267636932	6.236014006	12.46849067	19.52024724	4.506501273	10.64912923	6.316382406
SQLE	28.7304624	24.56752506	14.24524036	10.29921698	9.709230223	7.586084596	8.758199417	5.905023872	4.446510319	8.048669799	5.439551278	3.858934909	5.231928486	7.22422506	6.726617369	4.590979583	5.90553847	5.218351665
GOLIM4	5.513931081	6.270183047	0.455726424	0.579362243	0.417951757	0.077264612	0.767798276	0.496694894	0.178321135	0.363223727	0.469821834	0.346029913	0.848958973	0.516500175	1.677298965	0.727647161	1.051070204	0.820681752
BNIP3L	18.32978919	29.70490632	34.06101564	45.50339502	63.26646315	62.48080409	37.41649512	73.53005597	78.18615563	39.20998	75.32783346	79.61840279	55.53190355	48.06784928	32.26275538	55.4215302	55.72904584	27.92745858
CLUH	22.17622552	18.10276133	11.10037468	8.392496748	7.086393404	7.048116368	18.71469824	13.18877873	11.21481417	23.37839199	11.64947575	8.893166024	11.51155841	14.03120849	10.47032427	11.96449178	13.07150196	9.564353859
NFIX	3.846438757	3.195365158	1.486482742	0.894545026	0.784286991	0.837523483	1.087064746	1.202811303	0.598618468	0.941189692	0.729078966	0.515665507	0.797171986	0.917674259	0.76412419	0.528134096	0.917813778	0.562800036
TNFSF14	14.42758517	15.35401464	6.270469721	4.160836736	4.315149114	1.491626439	6.569756902	3.08713275	2.824669456	2.900970512	2.414899466	2.789557328	7.575827521	8.868750767	12.0485987	6.525855771	6.674081463	6.107564058
GLRX	27.03818339	47.78323964	44.41541074	67.62444671	97.23694166	91.58744746	63.03735125	42.09656852	52.75097192	83.17417776	42.88610003	48.99594725	24.37429245	27.98819936	23.2737501	24.053752	21.23479281	20.0975341
NCKIPSD	5.453144501	5.214527229	6.403291124	8.851964977	12.04258723	11.64465968	2.664486563	6.132797774	5.690278599	4.051304216	6.340860629	5.733301421	4.99822419	5.684796982	2.288489111	5.806175839	6.100689968	2.609244643
NFKBIA	584.3585409	430.5338378	315.7889086	203.8145361	229.7860326	218.4372556	797.7648998	671.7005606	708.1161996	486.2027043	617.9879184	781.9622746	838.7110583	1118.892293	1835.396536	589.446091	845.5533269	1198.569882
WSB1	43.7430491	54.59014847	71.10560591	102.9930016	90.05126533	129.1617565	74.0157926	120.768075	102.5241988	71.11164174	110.0442619	109.4708819	132.330996	89.90507879	70.27563008	170.224255	154.7167286	68.90888643
TNFRSF9	145.7744946	75.3158206	18.66758349	5.513461973	3.375221762	0.569067365	54.70786242	31.38678815	28.54427327	18.33122879	21.99812513	22.79347097	13.85556122	46.23014885	54.12252851	8.100238103	29.96433227	13.93048364
ENO2	64.97291826	51.95356948	86.55424837	97.59062295	161.2803268	163.4755334	50.69105858	127.4257824	168.7651999	56.36557356	126.7274764	180.0712972	139.1172172	99.48820066	50.91812035	159.632284	140.6458675	68.02931308
ZNF292	7.689368082	8.891403117	12.65266162	14.27262444	23.12538173	20.94878122	14.80492861	21.34418979	21.02451013	18.24216139	21.69832869	21.34371172	10.78026793	7.846933979	7.266343825	14.94681245	15.22885503	8.79385401
HEXIM2	4.333293615	3.381289738	2.421498738	1.025106952	0.985181422	0.932608014	0.953453203	0.144030332	0.094480848	0.496687674	0.180028456	0.237987987	0.168678191	0.399087605	0.740576961	0.102052911	0.868466891	0.428573205
PSAT1	6.139776266	5.00678905	5.881916525	2.357700508	2.288520974	2.096888372	1.314468793	0.705134901	0.319161958	1.256977635	0.987136991	0.363519638	5.025609511	8.58791454	0.884663829	6.175357634	6.670863641	1.358096314
MTR	10.73885248	11.02891071	15.77985273	18.83798342	24.23613989	24.26446641	11.15711378	17.39903401	17.47577012	17.0992357	15.73113717	17.73626885	14.22430333	10.88110223	7.193068044	20.92338629	19.98167872	10.128223
SPHK1	24.38730798	14.07191811	7.911973097	4.401318567	5.790623502	4.216322018	26.98179525	17.70014849	15.19550271	11.69447327	16.85451304	15.27113482	17.34386802	22.18214005	41.23653171	9.427143036	22.13733484	17.96665095
ID2	131.5712336	99.34838118	47.85352987	38.38537184	37.93791886	27.22440022	225.8904594	319.2004885	220.8102518	130.3907058	270.0177376	247.0308714	211.6109365	243.7913077	534.1513094	189.6600315	219.3828014	375.6773916
MYO1D	4.369470253	4.587866255	3.354588182	2.109625679	1.938710039	1.334826293	1.118229157	1.104301215	0.859725351	0.867006455	1.237723138	0.934400684	2.346988292	2.666931443	1.243776425	1.827159771	2.407034131	0.967287408
CAMK2D	10.90631207	10.71926599	7.928197254	5.070773798	5.582418694	5.157590488	3.842960563	5.281210299	5.643365466	5.989229207	4.381857403	5.13228685	6.235883972	6.246687596	5.1741586	8.335060876	7.503276042	6.097669564
NUGGC	3.215976483	3.521570878	1.304629609	0.809077139	0.740252825	0.412169435	0.468283693	0.30512751	0.330872081	0.495555849	0.280204418	0.191381213	0.618840404	0.650736921	0.42904843	0.840527055	0.860797508	0.350370059
GCNT1	10.91453593	4.607815105	1.421036611	1.550890696	0.969757252	0.477388225	0.896568152	0.883690364	0.585784083	0.987012317	0.716216661	0.705489042	0.896408423	0.764398982	0.994846515	0.75631139	0.964391766	0.483121215
WDR54	9.598055435	14.49569094	20.86151633	32.92639933	32.43735762	39.30601581	10.53112719	24.17674506	25.84881578	11.29968475	25.61449109	29.96126649	27.70999842	25.32955278	7.964596898	23.22068499	26.33586084	10.98489583
PDK3	5.34067301	5.993378474	6.670298533	8.412577388	14.66233579	10.91338269	7.581278785	9.120907534	8.728833635	10.19304734	8.894380632	8.141351703	5.159542172	4.518970498	3.401420019	6.73998824	6.013410308	3.009900247
NACC1	30.67038142	29.02114341	11.00297655	9.753526453	8.545953566	7.690187514	21.12354495	9.621347497	8.590636303	16.40801899	8.775989265	9.317906093	17.20584511	18.17494645	20.67079703	12.9128085	18.41170549	10.37512981
NTRK1	2.583718963	10.5539458	1.2507476	0.443052961	0.909889749	0.12473754	0.36727376	0.823546478	0.437159034	0.666881352	0.422587172	0.773498261	0.815819284	1.286802847	0.523743456	0.610397974	1.205361992	0.551075036
TACC3	29.35239912	32.02325965	36.28267608	48.6869558	49.43382167	50.58151102	23.14955228	22.3604119	26.78415061	34.31248292	21.01825342	24.7141976	21.50075637	21.96542483	15.72749096	27.84911927	24.37421597	24.04021605
PDGFA	2.992397615	1.189374132	0.767482337	0.24528324	0.289827408	0.116087652	1.084574415	0.819188677	1.117486225	1.017383176	0.530582968	0.812150029	1.710056817	4.72247866	1.464667109	1.414816115	3.126564586	1.118053551
TRIB1	6.723177358	10.19913321	1.512031664	1.26408548	1.454929045	0.474343731	1.944058203	3.964248655	2.259599076	0.551362842	4.215459412	3.930186966	2.532354047	2.635452656	11.6095015	1.674635478	2.063670426	6.4477428
PPP1R15A	177.8266554	252.6903211	178.8578416	81.64889162	123.6389819	110.9287626	210.1454353	175.3178884	168.6905287	143.842051	171.3505634	190.2699984	208.0819085	232.9711281	419.692716	168.3508241	206.506192	372.0348329
CD83	39.79341474	21.92215812	17.44129306	8.449049854	13.01766267	8.769346182	101.0628238	146.5160094	47.76317558	45.4661544	100.1203515	70.07345591	148.4062501	170.7029691	247.392169	55.42453997	78.24425254	123.3108197
RNF152	3.684787677	0.315687919	0.390900343	0.220299278	0.139107166	0.056575273	0.791248671	0.773258581	0.554526456	0.559737856	0.491452088	0.441777891	0.447311265	0.373526544	1.122026743	0.445743898	0.796161202	0.606243665
DPP3	18.3577908	17.38064393	9.790053574	7.109201164	6.874456502	5.441382097	5.116129524	2.467791892	2.796491027	4.74062387	2.222065512	1.449400525	2.582896122	4.855511566	5.255980487	2.448809467	3.915556708	4.935475978
ABLIM1	44.4068477	51.28752813	68.57337001	82.69580285	89.7965247	114.8120952	108.1154918	109.398539	84.8008491	148.03048	106.5610646	86.52794426	100.9778193	136.1700559	47.56492103	132.4848871	177.0321897	69.06227929
CDCA7L	4.448020932	3.028473684	5.065226637	8.661934296	8.484684581	9.226373325	3.320938862	7.139432047	3.418681882	5.417474358	5.645574686	4.347668597	4.348958441	3.813910137	1.873606758	4.919805079	3.214517795	3.300917068
DDX10	9.092627674	7.909792244	7.897996554	4.867825776	3.229863431	3.265432599	4.762938873	6.643751662	4.881520274	5.664241863	6.836805857	3.863794528	4.912079103	5.595017179	4.166936727	5.180240007	6.433437885	6.016762319
PFKFB4	1.322453401	3.458164296	3.340491822	4.845025089	10.0825362	8.471353076	0.196551869	1.173468182	1.766891313	0.330106269	1.402630125	1.28784068	0.767041879	0.632586861	0.6342457	0.435067672	0.801636556	0.41930454
ADGRG5	16.75157886	7.308371506	3.494649828	2.710255818	2.2358181	2.55744412	7.573847148	4.470936255	4.331474062	3.742568865	2.844991761	4.125181327	4.328987143	6.943791042	7.955725075	4.517536153	8.243265503	3.488494092
TCF7	31.58789528	36.36520193	42.81681479	56.64226862	59.86283953	52.64184549	66.26904184	53.07132522	57.63177139	83.29176021	51.3195982	57.99202611	37.37458619	31.11974852	37.50964048	51.6635635	39.91304582	50.33012286
PSME2	265.1358182	238.6675048	192.2410208	150.6729817	127.6221416	114.7825248	124.0350037	162.1436452	118.0078898	133.9573739	155.3484388	99.76408413	98.49323464	166.5233617	79.63938633	83.1006685	117.2328796	63.1224509
PDIA5	8.615416294	7.297166212	2.160075464	1.79349953	0.907289526	0.906308873	1.268733911	2.918723136	1.909086985	1.163606698	1.923219391	1.304649114	0.931467419	2.147726987	0.641940463	1.165528362	1.002109626	1.113563508
CCDC86	19.85896045	29.39511449	17.60650872	10.20108499	10.11687114	11.28601811	21.61152352	10.75675481	8.235912372	24.5751723	8.134368402	6.998466844	6.310024994	9.085336982	6.118582034	4.805253097	4.973448269	4.000942723
SRM	41.48599131	27.42165364	23.77040162	17.06673444	9.988250725	11.4024527	29.37643288	22.45242654	17.28617522	29.96314993	20.77421625	15.42162158	20.45494236	29.63495164	16.70789531	16.42116606	18.27061199	10.32104253
SYTL1	10.7405917	11.66743666	16.00582202	22.33246212	23.58489959	23.10684714	12.16735599	15.04230582	15.49784315	13.21651669	13.50991062	14.23975091	14.96930246	13.57648845	42.27583408	16.66311204	19.49089893	52.87807609
IER5	42.49919357	42.00404139	33.89637105	20.83169425	26.43810996	22.36305663	115.4983388	81.07553469	62.48420382	77.79224155	72.644246	68.70532481	140.4103716	151.645853	133.73667	112.4340797	136.895266	94.49692773
KPNA2	18.4927814	19.63217239	10.39850695	5.963038443	8.016388212	6.898545682	27.22902328	18.9757445	16.41191795	26.1494438	20.17124427	18.15365711	19.58217304	20.87471375	24.3613568	15.63336407	16.02888397	31.29537991
HIVEP3	2.675974529	1.51824694	0.353334167	0.423820047	0.301772964	0.116481671	0.290161283	0.167332684	0.109281004	0.199550175	0.124382362	0.135064895	0.170945769	0.195544053	0.758364344	0.168402604	0.201501658	0.567210097
WDR4	6.239213073	6.142683437	4.51934097	2.641229839	2.567536639	2.017251529	4.804039359	3.886241893	3.255926483	5.490833243	3.545880552	2.912632307	4.294323497	5.611391618	3.530034435	5.313649564	4.753594156	3.546940936
RGS3	17.21165697	8.041144605	3.357083148	3.490166972	2.432567931	1.207320615	9.530385533	4.710939016	3.642111277	4.54887274	3.51335432	4.245874182	3.285706151	3.935723111	18.95128016	2.117952695	3.530173625	8.563386174
FNIP2	1.339090119	1.376848508	1.680058694	2.082480619	4.371968242	3.296758465	4.270146683	3.046819528	2.161787387	4.033836554	3.276596	2.750542292	2.408643024	1.412822064	5.084117061	2.526307628	2.475244516	2.820757106
DNAJB5	4.102595888	2.017131082	1.563607789	0.447018375	0.543182591	0.743073949	1.086551677	1.884219154	2.183613894	1.12182817	2.344682855	2.646375171	1.050792806	2.45631093	3.660025033	0.522900984	1.311362152	2.639083844
KLRC1	64.9346805	27.31038377	15.42822273	5.896433236	2.44909151	1.130722701	8.122106182	8.290849483	7.753945464	1.644207472	4.251154709	4.910759022	2.034109416	9.486882501	17.58316977	2.730795127	6.522217642	8.727308899
IFRD2	29.21262041	30.28377766	22.79865172	15.01354392	13.77697899	16.20424424	36.36010229	39.53265694	35.0861899	39.00792561	34.63128556	25.77942712	19.35172048	28.4296618	14.7532993	19.17880403	22.39290454	11.03602571
NR4A1	8.486032248	3.737679481	5.076198923	1.315388244	1.343958346	2.985459622	21.92246229	20.50811292	15.82580656	15.90358934	11.03540162	10.6187948	23.75342961	32.48985537	53.26979201	19.51736204	25.8976766	52.20469274
HMGCS1	35.09308929	25.25815948	15.44870713	12.30250303	11.32941222	11.12987557	16.57291824	17.6235139	14.74006894	15.38752586	16.24061364	14.92337721	14.9162634	13.7630868	17.13445237	17.23619449	15.7970106	16.39725512
FABP5	28.61018614	33.11121709	10.71323065	5.85406664	8.901006607	4.988625116	14.91584447	20.38753617	11.54734862	17.38429466	18.17754776	11.31527264	7.345414779	13.55346038	11.92635655	5.527161488	7.306074556	15.58632449
EPAS1	5.919281383	1.171937273	1.412144965	0.721064832	0.382448973	0.492918165	3.380400178	1.941197948	1.668508543	1.435771442	1.609967818	1.375464872	2.372736053	5.342624055	6.129677627	1.796161194	9.433830824	2.569937696
CAPN15	20.3286301	15.12379341	9.882484587	8.149500848	7.10704232	5.883451738	12.00514397	12.36671994	11.21851773	14.00107124	11.46416877	9.077776175	12.61858076	14.23337976	12.44608249	11.51404048	15.08356592	10.28706218
SLC29A1	2.775152744	2.631748954	1.296722053	0.57538193	0.606947712	0.568905955	3.300457588	7.699735925	3.748584886	3.722361488	5.779524192	2.810272883	3.753601661	2.664273116	2.057057194	3.974227211	2.876727212	1.533573274
RNF125	10.73960616	11.82792144	14.52206578	17.58899661	21.57484467	20.94220859	37.29618196	7.804149889	8.992866889	39.10741457	6.796339202	7.068044103	14.61798999	12.47421815	23.20404099	15.20053912	13.48813527	34.92990544
RUNX1	31.47378087	32.51336288	23.22378792	14.02898769	16.95238534	18.31459579	35.00889999	29.60601335	29.07131203	28.24801341	27.04077276	25.72050229	14.04681486	17.34974535	19.6817046	14.39921338	17.95073345	11.75311559
ATP8A1	19.54822716	18.94147264	19.56221271	28.69049248	41.19573896	26.74065315	15.34357401	25.93603024	38.24363569	24.06026989	31.76549103	39.65348483	19.73240955	15.23307674	16.8616026	34.9525406	30.04037754	21.6087349
CLDND2	8.661161186	6.054266385	1.750249604	1.290373903	1.150734521	0.945630467	4.353399733	1.119445205	1.06861797	4.520789405	1.503653354	0.927616336	2.515807911	1.872998904	6.09961776	2.077670106	3.572719945	3.615733317
FASLG	24.34157255	13.7183377	6.219015553	5.762977641	3.301040023	2.116322673	24.38947027	9.772677495	6.766817793	11.26567656	6.583715435	5.621843214	10.57133657	13.29578598	59.48379795	9.012770297	16.13820962	18.83606756
JAKMIP1	20.77856338	11.34032124	4.211775333	3.797135346	3.693686008	1.177344849	3.653032748	4.342271776	3.745263281	2.118284925	3.254590835	3.342313991	1.512742838	3.7635947	5.639701583	1.37874629	2.181143747	1.941581081
HSD17B12	11.1790885	12.15640298	9.252448676	5.556506774	5.701576204	6.291042213	4.984799519	5.537389158	6.248574835	6.057699254	5.311278542	6.188351053	5.540436268	8.392877892	6.010285215	6.730158329	7.716614446	6.56828823
TGFBR2	46.40011451	43.64972356	47.10613242	75.55316482	61.38194903	63.8192902	66.37179637	70.8181151	76.15102553	87.83211171	72.0358142	76.93940143	57.13329767	51.52798114	53.5628585	69.27179679	59.40195356	71.81462987
BOLA2B	0.32033931	0.260648416	0.321873063	27.58837623	0.078270965	3.342467122	5.096474337	0	0.653051622	0.176056677	0.580699787	0.164497297	0.33311533	0.866955109	0	0.17634743	0.44797337	0.987432664
PLAC8	12.59311818	13.48717574	19.52009414	27.51648267	27.19816838	24.50314214	13.21788128	17.45271338	17.64765861	16.24441827	18.76926318	20.46710887	15.94542514	13.32764543	12.85251106	15.26538666	12.17464161	12.51926903
RAB15	10.17999228	7.266342814	6.554090023	3.975383332	2.727542311	3.915660166	6.023560288	1.458441957	1.052943843	5.778004328	1.311665856	0.761455934	3.906943843	1.410127462	1.171446896	3.274412225	1.500493325	1.447346453
NKG7	368.719604	295.1558545	97.23679736	98.38873691	102.7306421	66.89844222	359.5847037	277.7156585	175.2899046	238.6269485	276.5814654	237.8259842	306.4350615	234.7328062	839.4236143	270.6836711	265.8474354	365.5710407
USP31	1.670980744	1.5517155	1.153867763	0.740001921	0.647429085	0.492000198	1.471266637	1.360582063	1.137837281	1.683033033	1.208551278	1.035798122	1.358636121	1.227146738	1.443124599	1.241646343	1.420645207	1.130475497
PDK1	6.821583381	11.31717979	18.96623033	23.40504091	29.63695206	30.76403418	20.59997943	23.8287401	28.47142999	27.80199559	25.13023576	26.766561	24.96496691	20.94673696	10.93943901	36.53917753	33.44097336	14.05277838
MAMLD1	5.190962502	2.190065069	1.090889688	0.755767766	0.630028953	0.618109623	5.36676924	5.705456122	7.291267256	3.586355065	6.027316093	7.079253138	3.457537672	3.628327554	5.825109807	2.32221773	4.023409853	2.826862139
CD5	49.14139369	49.01665314	59.94377238	79.96063546	76.03087782	75.25592091	65.63763581	102.7515123	97.33161293	68.08856693	108.6175752	107.7431304	74.92941785	117.5758763	64.17885469	72.9218912	87.67717803	94.88544272
CHPF	16.56801902	6.24165653	4.463683733	2.690442128	3.025022155	2.379154	2.946543224	2.99883464	1.391866995	2.011256749	2.216003497	1.467835458	3.530956866	7.193966686	1.920157348	2.83644604	6.864217591	1.050995802
KIAA1958	0.719408716	1.083289889	0.816730211	1.309186611	2.596730211	1.719930097	0.566381236	0.861392685	0.758301119	0.836979536	0.900059669	0.729251093	0.675233777	0.594208975	0.390658307	1.281973464	0.940717945	0.48958843
LMNB2	30.53082829	29.45934572	17.78367775	12.6389223	12.70594168	14.7220849	28.04490626	16.30719257	21.12570559	28.45154165	15.53431902	21.0591328	19.53027002	23.91082735	24.79900421	18.69457808	21.39570695	16.40264857
ORAI2	12.03782034	12.85696111	8.100061153	6.267508641	6.396307654	4.857528241	5.317496157	5.112876203	4.632982868	4.965386783	5.147269304	4.991622362	3.294037387	4.832577697	6.413437737	2.170571601	4.064827998	5.169706338
ADCY3	15.86438078	6.466418333	4.107959174	3.177383756	2.980608099	1.518277595	3.544936325	5.330020138	2.671530049	3.385364919	3.847171538	2.580090319	4.163522972	3.441084181	3.576928641	2.606381677	2.94565236	3.851588481
EGR3	3.245100333	3.210129641	0.686106099	0.62434202	0.514829055	0.303733749	4.837810816	2.068198226	1.763260591	3.116637797	0.916156937	1.208884152	3.67207715	2.745608156	2.750366199	2.627740906	3.070237581	2.886604799
SH2D2A	140.6073382	113.5634972	66.43072025	57.86131259	52.12527366	44.99319071	115.78658	65.58393067	77.82013704	79.3786949	69.59453853	82.28355873	118.6617321	148.9305504	134.3449356	91.11159115	117.146177	81.917743
ARRB1	3.654520292	2.88998163	3.836611957	5.396385066	6.381116693	5.809784573	1.198230644	1.329269032	1.443127468	1.474760477	1.535245263	1.205690415	1.748044326	1.708065333	2.850278746	2.336030886	3.241989094	3.274440962
ANXA2	34.8063338	39.65575916	19.10293845	15.09328103	16.02630586	7.102594188	29.2004246	20.76020752	23.07451147	16.88108013	23.59206958	22.48777496	16.97401688	21.19815839	44.65666321	9.703831922	10.81152489	23.16509095
LDLRAP1	12.13821048	14.40710988	12.63241802	28.59091886	20.69274816	17.67823975	5.610941797	7.408670523	9.203734717	6.881103041	7.906727613	10.38282597	8.73701701	5.64549638	5.693996809	13.11490516	8.053809637	11.87123174
KIF21A	10.9874775	6.956826457	4.724701673	3.583237742	3.269476709	2.785826261	4.342505156	2.899226197	3.357019854	3.350780614	3.440819988	3.440468448	3.361073058	2.986131995	7.162520168	5.633628077	4.438267695	7.018737398
VARS1	18.21338266	17.53534462	12.48990052	9.583057245	7.506117799	8.779722923	17.71785136	15.40471542	14.45600293	19.71724916	13.93007549	12.04347727	11.3750061	16.32090268	9.917317718	10.78870307	11.99806414	8.342738231
TNK2	72.31761506	64.89717441	49.41260579	39.55694139	37.81484315	27.77591499	23.70738983	35.23906218	25.50899926	22.79445796	29.1206582	20.50531437	20.3710805	19.16839937	21.47256468	25.058313	28.04660074	23.50187259
PEPD	22.09471937	18.53720056	13.26017437	10.18315528	7.788104713	7.261333923	4.838162535	4.992044496	3.900716377	4.448731581	6.101067133	3.509692589	9.64562776	14.56841664	6.341544592	8.444008742	9.231962992	5.383878102
JUN	279.4332241	361.9627839	151.0540304	127.7082136	143.1262825	86.15843444	281.3965753	211.0588741	236.8114158	208.5031064	197.1313913	234.9370647	148.5921171	169.9088758	495.7380792	126.6566548	188.177699	552.72816
IGF2R	48.46823633	32.35397409	21.3682132	16.83623309	16.16102556	16.91362666	35.8642592	19.47036882	19.85053302	21.07740621	16.08654696	17.65134612	24.57987091	23.69719896	28.53675141	28.19273168	30.77367734	17.26336128
PSD4	42.3393737	44.07051464	32.44004658	57.92111272	83.64961014	58.22196233	45.65592282	65.5855135	60.86087693	41.69632698	65.86290777	66.58242337	41.9193879	41.17284496	32.25166003	41.4418118	49.01630752	27.08446067
ERRFI1	2.941441625	1.124309432	0.735557936	0.323760463	0.469798195	0.324290129	2.2741749	1.100975475	0.795636957	1.473602143	0.703490932	0.765419691	1.536255997	2.122251943	2.691915691	1.262399001	2.067189888	3.811126271
HSPA5	347.6674147	200.2725112	128.1751115	110.1402317	102.3002117	89.4999246	106.1065169	83.62795616	75.58872661	86.50451208	78.16502218	74.70499371	126.0651646	189.535249	120.9791111	97.36550415	148.5561268	112.7233679
SLC1A5	39.12601702	40.41412728	22.01279887	13.64541371	19.198948	16.83598224	51.56149285	18.20120025	19.51901897	42.86048776	16.98820817	20.56541871	23.22680141	31.4651005	26.19629723	17.50137917	20.6887923	14.5440668
PUS1	30.2049043	26.06215896	17.34258424	13.40606394	12.97802854	10.6153752	18.84290449	15.71537549	12.8798906	22.94027924	14.11363801	9.421855261	9.488438413	12.78822868	9.904767137	9.392733105	12.37966753	7.719225932
CXCL10	3.527140273	13.14333504	13.5083961	2.092944482	3.372312872	1.498522494	7.207229849	13.37091801	1.250524382	4.214122589	25.94616071	13.88602182	0.744193823	2.615957387	20.01259545	0.562810946	3.059562801	5.987623601
HOPX	4.187333169	2.987241351	2.38681109	1.510694835	1.066697539	0.822290011	2.160230543	2.941092547	1.585123815	0.909556467	1.928605079	1.413953903	3.352912617	4.542107174	7.416887057	2.348332013	3.623157538	2.670609829
B4GALT2	5.899969172	3.108578637	1.554942334	1.08105636	0.673527329	0.648770792	1.419401638	1.553022715	1.725302443	1.049854883	1.452751366	1.365844101	1.156650452	2.355856273	1.017488346	0.758741205	1.609566153	0.542068876
VDAC3	42.76443827	42.12028672	48.34933589	58.25282525	72.37263908	74.10146252	45.0158176	68.36158821	66.2981745	45.19522926	74.42395688	69.70536171	48.66001553	41.66291016	28.94052878	52.70311711	51.64916578	28.72451094
PHACTR2	14.98211322	19.55662985	9.087250961	7.06669473	7.809282211	6.413778846	4.894164238	3.70742562	4.603041973	3.261892965	4.496409571	4.574744536	4.961079184	4.870455056	4.493277988	3.345072267	4.265049241	3.050834163
TMEM88	14.57748456	9.423534214	2.450390848	2.166431961	1.713962746	1.470389278	11.33454033	9.849782371	7.988114331	10.48147644	5.847113994	7.316827758	5.128942698	7.253989431	13.8071655	5.219224224	10.72928919	14.28198165
IFIT3	222.5643543	232.9339328	248.8360154	175.5874712	122.1840947	104.6406908	41.86120403	195.2303299	65.43256479	35.7541375	185.6884236	61.61560948	4.090582257	12.02133881	96.56692438	3.229265217	13.18956445	59.57652511
SNRNP70	212.4137684	215.0515665	188.3357707	146.19405	138.4916878	121.3227862	148.4491612	130.997645	139.627268	167.8657749	104.2466163	115.6306892	151.3359091	151.3803746	157.4508937	155.9291415	183.6062281	202.6618524
REEP2	2.607172644	2.171050864	0.269045703	0.17243929	0.192830863	0.028008875	0.092777126	0	0.014364991	0.077453372	0.014598272	0.246051212	0.043964658	0	0.285248977	0.217227594	0	0.094779382
SEC61B	191.0534314	151.9293739	99.56877831	80.69062777	68.12280168	72.96830929	92.42734778	99.3441557	83.96533072	72.63508518	95.86400363	80.662737	127.1331114	161.244008	76.35190895	87.35294886	115.7463108	67.26526912
HPCAL1	7.76305665	7.516822407	7.987158911	10.73999635	11.94561571	13.64720479	16.84990755	12.52131089	21.8655677	19.3589635	14.83323627	23.64629343	24.45250684	19.30220504	10.11978189	19.39714137	16.63186281	9.396677974
MYBBP1A	35.61311895	28.50123777	23.57635035	18.24628057	14.52050648	16.87576406	29.31187561	24.2793989	21.73059506	34.13135811	21.46625016	18.5494637	17.14321206	22.73333314	16.77935799	19.03286784	21.25799555	15.65869199
FAM126B	5.628691412	5.821188433	7.342213909	8.225935477	12.85346327	10.98661759	12.32720934	11.28789933	11.15826297	14.16981546	10.62658587	12.34878986	10.17906271	6.712230241	8.529459757	14.68603653	12.37508177	8.720572803
NETO2	3.528338091	3.629046171	2.197651747	1.581589214	1.40604243	0.883332217	1.843700987	1.623580661	1.971108686	1.294198278	1.441760798	1.705727845	2.140621685	2.240722844	2.122339935	1.249118088	1.365205096	1.726168829
EPHB6	15.15630319	20.79471866	17.44568841	22.99350182	32.67098401	38.73271396	5.721738046	13.26977232	12.39600505	7.826428695	10.40888302	11.94729366	7.696154354	5.862368972	5.184961973	10.40830639	7.255134158	8.423113168
GADD45B	174.867937	124.0028662	89.82248156	63.39923062	58.89590423	75.31608994	309.2523169	229.460175	181.3486486	230.2075888	191.9404306	184.9019807	303.1158164	432.313451	600.0248525	231.9142346	371.2199454	487.0133004
MPP7	4.614916067	4.169688957	6.210700642	9.409136716	8.371250537	7.897293489	2.524127922	2.691240864	3.846607453	3.754690623	3.076229971	3.899555813	5.093772603	4.482231822	4.198390614	6.2323343	6.317173213	6.845016251
TBKBP1	17.2510861	13.8718864	8.164205184	6.531895764	6.409537462	5.752609263	5.767912673	6.140634625	6.03039978	4.850203805	6.278094588	5.030661845	6.969971614	4.968566578	8.310890703	6.450026944	5.001204718	5.464561576
FURIN	224.8960699	292.257107	139.5693852	115.3327965	125.8158633	92.20234796	282.0637745	114.4743626	198.4970313	212.8907476	117.1541528	187.9261514	122.2486572	182.3783662	199.0640559	76.30146528	139.4342181	114.0548737
ADAM19	13.82453384	17.04092924	9.97640377	7.629548092	5.77445826	2.436763506	44.10433914	26.41832716	52.14993478	30.63056634	31.91407787	57.42896886	31.53747962	24.66507379	43.03346565	18.81722977	20.18675252	32.68231878
APOBEC3C	52.00630563	40.78438635	18.4903393	17.79799438	16.32235986	9.104213918	29.88495133	10.19118639	14.3123063	18.60486367	7.517501936	13.11271839	17.55417793	25.46301717	25.75040281	13.52382962	18.8224458	10.05453352
HERC1	16.40837212	17.94667152	22.86261055	29.78319384	27.97263899	27.79827296	32.93854854	38.29579477	40.6453637	40.61548244	39.24196741	43.75896351	33.83657283	18.47372839	30.41532756	49.62660085	38.99003318	40.94261688
CLIC1	92.27014818	86.1525405	51.73207689	41.49043297	43.69004319	36.24093303	63.70592921	64.29514041	66.69500805	40.59927682	70.63869641	72.60570345	82.04041887	101.7449275	118.962197	49.8067471	59.08614271	72.21955593
CRTAM	38.6825811	39.21366666	5.581419066	3.734539083	3.604775575	1.088447611	14.59326305	4.214455102	4.078534623	8.894564164	3.438536807	5.188368407	4.556006097	6.467625315	13.25200044	6.95266313	6.076899636	8.255888523
TTC27	9.962326322	8.204184997	7.931099738	4.342743162	4.448745881	5.016743626	3.836566942	5.229744845	6.158211557	4.298317942	3.90067029	5.121062076	3.862009243	5.385720717	3.361295912	4.385146427	5.370125133	3.745428911
SNAPC3	2.540731364	3.049887891	3.239790493	4.817223431	4.737703902	4.6972111	2.182048743	2.560040539	2.813378583	3.029825042	2.908295604	2.737032777	3.714094008	2.72707342	1.651247726	4.878265781	4.629694349	2.393047678
ATP8B4	0.983270336	1.143745239	0.483422458	0.074236485	0.323759355	0.044413793	0.447120557	0.2750736	0.206347562	0.147381771	0.163401473	0.275410208	0.560453493	0.225099364	0.871032092	0.370510226	0.205888137	0.212177043
SLC35E4	1.875433573	3.454012475	0.834739961	0.191972492	0.641777835	0.514116195	1.173519742	0.288585539	0.197757164	0.699910593	0.417396437	0.306542089	0.300035549	0.465090664	1.420259039	0.410781138	0.261571331	0.814099995
SESTD1	0.252368154	0.419811875	0.321196859	1.008208174	1.153784189	0.60467134	1.91985414	2.271564101	1.086132775	1.41165893	1.858982912	1.632877579	3.309575453	1.366000696	1.583216629	2.806369285	2.804539163	1.22894758
EGLN1	14.55672411	9.784724896	15.26684264	18.04248759	26.81298561	27.17375427	24.11569056	33.41082995	38.22632155	24.67887126	35.88671299	39.17697203	31.87097265	28.79988107	15.39778142	30.33360911	35.80617816	15.41007057
SLC12A6	9.362395544	9.03289923	13.00865554	16.9390787	16.16293726	16.2643253	33.02690267	22.68237109	27.32933327	49.72500532	20.63284155	31.15982592	20.84244204	11.28574377	16.79995358	29.03219211	17.30528268	26.12719893
PKN3	3.469083327	1.420725121	1.012179444	0.408890513	0.473810089	0.594366533	0.269413494	0.195663848	0.128351341	0.249136807	0.208697138	0.193982661	0.556501633	0.762117484	0.368891165	0.686257686	1.000192115	0.40931314
MTURN	6.098387272	5.669833205	6.589914858	8.700453791	11.39698999	9.895497793	7.414617245	10.41524076	8.617223731	8.243220815	10.16570836	9.61338679	7.669917632	6.549067887	7.03068846	9.307841552	9.142836322	6.904926145
SLC16A10	0.685981297	0.419273592	1.087292385	1.67024077	1.910608955	2.009832777	1.042428536	1.207723298	0.984829859	1.720446616	0.867379996	1.02865937	0.853998752	0.728977608	1.574772379	1.783567502	1.192593984	2.624409749
SPINT1	8.554698218	1.045730858	1.140034357	0.5764873	0.569172015	0.488909852	1.233885116	0.468062465	0.583374223	0.430429439	0.572046287	0.598096992	0.459411814	1.511855243	1.262174896	0.176878064	0.662748967	0.67527537
ARHGEF12	5.854065512	3.13056372	3.46321384	2.23066129	1.407519474	1.938231602	2.723469516	1.51400995	1.263689749	2.023516189	1.34233317	1.522953733	2.84511314	2.050989722	2.593020854	3.121184768	3.676649764	1.335717511
MEAK7	1.883182824	1.754407875	2.112344392	3.908347407	3.201808643	3.364322257	0.354869419	0.351256882	0.292452443	0.286699904	0.286394409	0.278591045	0.813693648	0.693063028	0.261189415	0.706446517	0.700323142	0.397611334
CSF1	4.806437876	3.510416382	3.955679058	2.258804331	1.765708647	1.84218867	4.593217467	2.444151096	2.727919759	3.771584538	2.562732346	2.755468188	12.73016497	5.187931549	4.811506072	10.04200641	5.181106143	2.055262355
ADD3	28.89810662	29.62305166	46.71009679	55.78660634	54.90269445	66.65489244	23.46648093	34.61621422	34.33859879	27.50885579	36.07647926	33.40478091	31.07630274	20.45105418	28.55087731	44.94188282	36.68003921	41.98596625
HIC1	10.49701206	2.757643904	2.55404762	0.9126891	1.370968712	1.58104832	3.636010229	5.461413484	5.757704347	1.997194671	5.72443084	7.203202557	5.658522556	6.485486349	5.75672062	4.291212924	6.140324635	4.083817765
CYP51A1	33.42441079	25.49692412	15.20234432	12.44665334	12.90650903	9.316451026	11.85768026	7.775276083	5.624092269	10.44551269	5.847682882	5.469922262	6.297123991	7.8712382	8.530151196	5.653105236	5.560556174	8.382396383
DPH2	24.49621076	20.14661351	18.25510873	12.80299163	11.12101251	12.44750704	23.82775313	16.32109296	15.07079302	28.88917411	14.78868177	10.83583021	9.557057831	12.86277787	10.35769362	9.532762789	8.799791969	6.894245031
UTP20	5.992395322	6.06091988	6.034451665	3.793526304	4.013867884	2.967492403	2.309622404	2.004909883	1.477880913	3.205660484	1.41576403	1.40367323	1.926128463	1.849046352	1.824422126	2.702034722	2.738138634	2.530929244
APOBEC3G	103.9974225	78.0555987	36.4504323	37.05886991	30.50030245	12.83861313	75.11250869	44.03088028	37.77302364	45.41853491	37.24166223	34.32932234	45.55831285	68.77819308	80.86062218	35.23794014	53.26225431	30.93919851
TUBA1C	32.92841802	28.22307693	15.19305291	14.59207089	11.1014438	8.49049504	22.87704684	17.35283736	20.24073783	18.50277179	19.23903006	21.69411007	11.19603959	10.95437115	9.839498225	7.842566537	6.04295287	5.288796839
SLC38A5	38.47502235	34.47399352	18.52731304	17.55017638	11.69150868	7.229434058	5.792038081	9.481748681	6.435862319	7.265263538	9.573152749	5.588534458	4.120887578	5.835386708	4.741442804	3.777012895	4.350701485	2.88393453
CEMIP2	22.97697509	25.39185428	31.32755903	36.39353383	41.8910224	41.17952623	36.66247919	30.75573481	24.29353585	42.98754382	31.45878778	26.99333415	41.89005746	32.99162254	42.41229001	47.28006438	42.69868142	50.85897471
ATM	15.75197893	22.05413318	34.29658799	39.39068504	48.91682917	44.67535659	12.30432834	18.69897202	20.75799809	20.26968321	15.34845698	18.7319387	16.33186857	10.58124037	13.34139077	29.7353114	22.56625398	26.58432473
OXNAD1	3.133464487	2.776817898	4.424072688	5.866052956	5.565325064	5.459991669	3.460572696	6.675172786	7.651969347	5.025590904	6.769039223	7.645356227	2.946712946	2.700483148	4.513099944	4.438681278	3.45109374	10.10893825
ACTN4	115.9432175	120.4390727	51.41757961	52.76465398	45.9642251	33.14044783	127.7794788	62.48353277	64.58880455	83.09695507	67.75395185	62.29076211	84.25608415	90.38690598	126.866093	68.36162094	85.88289457	68.80885131
PHLDA1	9.517945627	14.41985679	8.910298834	2.648367245	6.830342999	4.259745855	20.55767008	6.86610352	7.408333896	11.5673971	6.171276821	8.058990477	20.27571272	24.31201079	28.94134183	16.77582093	21.2736212	18.39395633
PFAS	9.350488861	8.25600758	5.497661937	4.112230244	3.816108634	4.042358054	3.522500774	4.325022329	2.689717522	5.638286893	2.590647419	1.792724195	2.47331339	2.682277988	2.435899093	2.641165404	3.43745711	2.688879041
IL15RA	10.81991421	11.85858486	8.63461473	6.097128093	5.277579352	5.646329902	15.5858414	20.71601655	18.4225293	11.72702245	16.64499258	14.75426526	15.15906626	23.1306563	18.34146539	10.2600662	19.76883488	7.419069946
HDGFL3	1.78737772	0.924478442	0.681484718	0.411034103	0.438140136	0.366754612	0.570319855	0.760649189	0.978899885	0.327090243	0.430344691	0.942641906	0.488275873	0.81390189	1.276258739	0.414856704	1.251656388	0.582628128
ANKRD13B	2.023706893	1.595388443	0.399901253	0.279366189	0.283494905	0.087143965	0.229445558	0.426267669	0.302542446	0.43747237	0.377331879	0.22169447	0.266559606	0.225714237	0.316192427	0.282227187	0.332055732	0.15878527
PMAIP1	80.46081256	48.33620867	40.89525713	34.43032278	24.68168941	21.18776433	63.3587111	145.8641835	89.82334149	34.38822223	117.6686272	94.73396753	64.56064424	87.75623271	334.2150809	58.93771196	94.27420794	240.3434143
NDFIP1	46.86273252	44.24058354	53.62205748	73.03173938	62.39886631	76.2703221	88.65699814	73.65906252	65.86589308	102.9573191	75.87477084	62.54947579	47.32493254	53.06555169	38.88563651	58.62725562	46.90935466	46.65088122
GPATCH4	34.29816775	29.02648044	32.06682805	18.4770774	21.55721923	19.74323372	24.70585815	11.39564781	11.62509198	27.24832623	10.48517821	10.09493335	4.088549926	8.150343987	7.634337649	5.403403137	6.488750757	5.985482247
PIM3	166.2893625	100.14566	75.20930857	57.83797152	51.9867039	59.89987762	199.3227033	146.0804693	144.6560217	178.9358151	135.5502247	148.9631801	264.3964267	287.1868474	338.543589	214.7661266	215.4619775	311.2417907
KIF3B	36.40546787	29.08641991	14.98418839	10.93974259	13.57200112	13.46761606	19.70830798	10.40748676	10.20559999	14.78893359	9.603275935	9.551521019	9.150323	11.16780086	14.94502712	7.44452289	10.15191449	9.565955746
ODF2	16.63761016	22.28756881	15.09740378	11.08959776	10.87373533	7.984850113	10.27763076	9.683679081	8.898399925	11.01755064	7.97359897	7.702630427	13.05373171	15.38906774	11.02408439	12.01794824	16.0183985	10.58514559
LEPROTL1	29.12518961	36.72284145	35.71965441	57.3535611	46.40877525	47.69322191	38.30593588	35.17546825	39.72313558	44.05828724	36.61901076	40.59814625	50.69648034	58.61566392	35.81094826	62.7847799	53.14665194	56.59107013
ZNF160	7.505664261	8.490338159	10.16276672	12.26387071	14.29113082	13.79839178	7.602610918	20.05450079	20.54003847	8.793443447	17.83950858	21.8093033	14.69150541	11.62934366	5.640934758	18.11478045	20.5571443	6.402129156
FPGS	28.30060135	27.23897413	20.26983671	16.05069083	13.72848958	14.56632634	19.63203918	16.17276183	13.6839055	20.43080915	14.53968721	12.23296044	12.38618121	16.45587822	16.41059237	14.62079678	13.31394792	13.69971025
DRAM2	11.84777172	9.743069618	16.44267636	23.190095	23.7858094	20.30760049	8.058283894	17.38610611	15.8129803	8.346191643	19.66343936	17.25016608	18.50086096	15.95006377	9.957693215	20.09276784	14.51422001	13.19205187
DDHD2	12.95377963	13.91828325	16.49780151	19.83899167	22.05046825	21.92506828	11.50365583	11.14584288	12.532381	11.872193	11.30647119	12.31811681	10.74611987	9.736039699	9.384001752	10.30394163	10.33650766	10.72268231
DMTN	2.375356132	1.157662107	1.703757391	0.687923556	0.285729978	0.435776925	0.31275307	0.476993128	0.290547578	0.241012122	0.393687927	0.412844579	0.456016971	0.632967955	1.012187932	0.386256234	0.580544705	2.236518927
FNDC9	5.752612726	1.970817359	0.260758902	0.339255628	0.225456453	0.014327151	1.850843541	0.358450909	0.20574418	0.697296008	0.238954717	0.088842755	0.164918475	0.056755233	1.05977523	0.111116659	0.064518488	0.177766322
NAA16	5.1013179	4.790068276	7.860944764	9.710625764	10.49591984	10.42270371	9.906151202	8.792409577	7.203566292	14.63218154	8.113191021	7.185766565	6.15536546	4.436106309	5.490658625	9.533645729	7.857081614	8.991119985
LTBP4	24.2978131	13.74541171	9.822165999	6.341473075	8.201423446	7.07323339	10.38085259	10.1778967	10.60482041	10.93889878	8.612492582	11.03040897	13.84604236	10.37989087	16.86867629	16.57809908	10.95466364	20.07883025
AACS	15.53183855	9.08219945	5.706947889	4.138249678	4.165526057	4.030248675	2.992891598	2.258698563	1.765185657	3.373060775	1.728789541	1.529721651	3.928188135	5.695596243	4.20582219	3.862704194	5.260039864	5.179616298
STK38	47.14636307	40.29390131	40.48205447	76.89911362	65.89007598	53.64062215	45.16083262	37.80960075	34.74919608	53.02086072	33.33339012	37.92749837	28.8357469	27.48993994	33.43139315	38.66257383	34.95393512	38.41278883
PTMS	108.9774165	85.25243804	20.99383931	16.65435723	10.04445803	5.178646599	23.80262447	10.99791904	16.2324045	16.41206311	10.72115225	14.04002352	10.6871141	13.90696754	22.92955378	8.753322779	7.104662399	8.205059006
HYOU1	123.0454145	66.8069861	41.12652493	36.49483582	29.68642129	35.56754991	40.440917	23.27048246	23.18193584	40.7228689	22.85526276	21.44172228	57.55105633	76.59776635	32.43220229	48.26365411	69.87163852	33.49892902
B3GNT5	1.50556353	1.138816887	0.306756549	0.232243414	0.23706914	0.149612092	1.11505031	0.836142111	0.366608321	0.436709311	0.727795305	0.541184882	0.639290578	0.75730023	5.127956598	0.405198801	0.80474258	3.37984209
SLX1B	0.412454047	8.166237938	6.190530746	0.53379325	0.327528718	0.768501024	5.911442595	7.370396824	0.367867062	0.425029531	0.534058664	2.621013797	1.715615434	0.964035138	0.302079117	0.624406135	0.576789746	0.404527623
PSMD1	28.85273229	24.77815344	19.25523831	13.71558949	14.72325666	14.74942189	16.209321	11.74728689	9.289583912	14.37067709	10.20918506	10.33569188	10.50121075	12.84597035	11.40071197	11.52316418	13.656463	9.437932401
WDR90	6.631271611	6.824371693	5.241161764	2.35272932	3.891675473	3.264047859	2.776639367	3.140480467	2.226790919	3.922672953	2.075711068	1.644265758	2.986008011	2.866583373	2.189713505	4.67972704	3.674691269	2.06084985
ALOX5AP	101.2762985	119.8924492	59.9467609	55.67061075	45.19667437	26.39912603	26.30218866	28.72456012	46.15702489	17.84491077	31.10891717	44.64576673	54.48314538	71.14835847	37.51962502	26.58998846	45.2559843	23.13512021
PDE4A	5.377890783	4.356065089	2.767599	1.83485308	2.170682756	1.117985128	22.30986274	7.469948417	5.753613616	13.49635192	6.474954664	6.449539787	17.20575912	13.74442578	28.73319024	13.91907443	21.87423655	16.10559016
TRAF2	26.8284172	24.83882872	18.91898337	12.84777448	14.62797376	14.31601659	10.91543737	8.065698618	8.13593479	9.497279634	7.521444863	8.508165744	11.89036665	13.1094121	7.308605909	10.63962826	11.19933424	5.336126012
TMEM245	8.194249101	12.07173405	12.30494317	15.31573753	19.98860562	17.74112692	16.16457639	13.54983768	12.70483267	20.18118734	13.96536359	12.7160401	19.63514302	16.5534743	10.51761899	20.76856491	17.02797362	13.89939973
C22orf39	5.32015134	5.850576013	6.002673051	9.285484903	8.679240116	8.9450145	8.82245627	5.51125098	7.75169642	11.01241614	6.539562696	7.495239737	7.471588807	9.597523562	6.785596126	9.164022176	9.465243777	6.053816461
PLAGL2	20.97488418	18.17782814	8.814630464	6.872373898	7.731536572	8.071858994	15.00759124	6.362353271	6.011963302	14.66257149	6.226457952	5.575420214	5.720336037	8.544609123	7.086036215	3.910182958	5.856301	4.3753633
TYMP	99.10497397	129.4222469	56.34483439	46.88771916	49.15151303	18.36131303	33.19335821	36.43625644	26.85882333	25.69979883	41.16219436	28.76960139	28.38890711	38.57215525	31.77602352	11.00303348	19.09581398	17.04044043
PLCB1	3.121541203	3.490504049	1.08457956	0.80807056	1.0386707	0.368591122	0.329239061	0.405827348	0.356840239	0.242792566	0.267659293	0.226851497	0.723749221	0.79978922	1.025585013	0.752523378	0.899863242	1.023047808
C8orf82	7.278585387	8.440549532	4.707639377	3.281479427	2.953094978	2.795924637	1.82541043	3.218769923	2.593585871	1.721124338	1.786703593	1.394541748	2.08621108	3.106013951	2.723633915	2.101084447	3.311900879	2.193888533
CYTH4	34.65880432	36.89572625	34.38614845	58.56043927	44.76689664	51.7248021	44.07348518	34.85869	40.64763835	51.04065607	33.28935484	40.91511617	30.83616656	27.64603147	31.36257315	37.59344431	29.25717549	28.98713313
CENPN	5.326179023	3.414444226	2.09665395	1.302116495	1.126741345	1.099797243	2.770189655	1.719738757	1.433642596	3.003270091	1.707706394	1.373441922	1.930118816	0.794191994	2.05098596	1.243909413	0.644875292	2.804129577
PLAG1	0.74989298	0.917959939	2.59891331	2.955386286	4.452320906	4.714222056	1.891985226	5.371337094	4.549462891	3.253016783	5.188281152	4.559149444	2.210130587	1.618062224	0.653614298	4.74629841	3.557646703	1.663121452
EIF4A1	247.9418058	250.9927121	188.4172682	149.7431809	152.9522854	141.0519224	370.9743883	372.6895456	337.7919266	352.8644491	373.7847881	343.0652883	315.9195303	349.5358296	387.172624	267.417636	249.481415	382.6186684
TP53INP1	9.021599846	12.42049532	13.815779	18.19652307	19.17153643	18.22696005	7.718747059	7.874026903	7.833285241	7.88244679	7.949634271	7.897894523	17.68348748	9.801893315	5.930613725	13.58042968	13.16591309	6.89819309
HILPDA	1.249323308	1.042593665	2.727874209	3.753828241	7.255718494	6.75655854	4.903159793	35.83935569	24.611883	5.94191285	41.88504608	40.26893828	81.72151837	100.5116227	54.79748143	45.44473262	79.77509766	27.84560112
GIT1	72.14856886	44.96294515	20.17613501	21.37398495	18.45146081	16.68262568	20.99081618	17.85202805	18.5588286	17.38227364	16.51138836	15.70624883	21.40482577	27.75353926	22.06223499	19.14005764	19.55185785	15.83341348
RBM19	14.10389948	11.55876552	9.939943868	7.028823911	6.80047174	7.319590158	6.157039025	6.374384232	5.555838424	7.801546883	4.823604878	5.449083153	7.8492308	8.648010254	8.303987065	8.564569031	9.440810696	9.741552882
RBPJ	60.64123955	60.72333334	35.38147318	28.2626602	31.07515853	29.32164168	33.7531603	36.60918205	48.91731799	36.08898936	39.04592926	55.65086407	34.58777536	28.06524997	36.17442746	39.03932015	36.88290143	33.55947383
GLG1	28.28235306	25.28039852	26.04582824	33.34974659	38.39065698	40.83029586	23.06984281	23.27177812	23.09316617	24.30921478	22.50346781	23.48031971	26.46459078	24.2024296	18.00312528	26.94486946	28.18223766	20.01552697
NELL2	16.59652674	32.23063799	44.17928756	49.86466789	68.16693604	68.96092064	32.28025128	32.04315645	53.67921817	52.0238416	40.25650494	60.28901215	42.78521485	31.13111893	18.45633024	70.29936938	39.87936845	40.79553299
AKTIP	6.043425657	6.187830934	6.486150493	11.76409654	11.61184789	8.440470199	8.076863225	11.35849766	12.42521941	12.36908305	12.90428172	14.1263534	10.08510374	8.956761881	5.889681373	12.80891726	10.70022096	9.324402318
FUCA2	6.673735621	7.854970619	2.859406928	2.477046874	1.698332268	1.701765231	1.575032733	1.160938831	0.487735095	1.467138975	0.57391713	0.45262621	2.500983807	2.156234833	1.784091818	1.483425705	1.803163249	1.453767358
RBBP8	4.419719793	6.060091798	1.813670719	0.901908108	1.829484598	1.070319363	2.991131034	3.524272256	2.104892147	1.796274531	3.347113275	3.120179682	1.305415783	1.944523016	4.170237773	1.529354873	1.969509435	3.039031455
RAPGEF6	25.67245661	35.23572772	40.17338522	43.08602263	59.08574666	64.27821389	54.93985258	37.91083454	42.26555391	69.64479802	34.10839954	39.90536579	25.16431665	19.64715783	22.88114449	37.30076056	34.29217633	23.3939593
UCK2	5.26852953	3.646698423	1.712685355	1.570688251	1.147502991	0.764001961	2.321438114	1.247138612	1.184619961	1.873593829	1.043343322	1.150730247	1.332477848	2.217086482	1.447586194	1.240188934	1.073482524	0.494348742
SLC7A1	35.83161506	18.98620713	16.10721827	11.25715417	10.45416148	12.93954315	23.8236208	12.59945881	14.41623565	23.38568083	13.32040621	14.90375459	18.97780274	23.79569361	18.77723645	19.02750714	23.28071989	13.192604
CELSR1	0.402255545	0.622669567	0.118297026	0.041555212	0.09349174	0.060934859	0.026912237	0.149912002	0.08750513	0.040440984	0.066059445	0.080609587	0.119878261	0.234144309	0.172454511	0.056710879	0.153666135	0.148462412
AGPAT5	3.507116168	3.226090565	3.945864506	5.490976706	6.361734505	5.498369243	6.014927635	9.65297167	8.023159365	8.096710842	8.864748128	9.366041528	5.299347479	7.310633356	4.183504137	7.29782447	9.059778889	5.451387556
SORL1	32.97057623	40.2411834	51.6065811	61.55824256	68.14124126	60.45339769	19.9898139	18.27168559	21.89012445	23.22564869	20.57318061	23.85006376	38.26721002	31.11426597	34.45210652	49.30702867	51.7068406	41.23599225
IL12RB1	15.76111136	12.53117386	5.466051551	5.90586299	4.093202472	2.569647491	6.214148995	5.218544175	3.471362336	5.545457678	5.596517357	4.018040363	3.440676332	3.270882966	9.073923805	2.781410297	2.642820561	6.724142464
SHMT2	42.03330757	30.766257	14.98063415	15.31161221	11.8723156	11.30146594	9.534332429	10.74622425	8.262323675	11.14340042	10.73403011	8.463155321	13.37909469	24.1524707	9.866976777	10.34599056	18.21200147	7.399452928
SLC3A2	226.1001455	196.9284244	128.4194372	96.48934493	109.1663439	110.9589495	132.8047148	124.1107014	110.1522779	111.3838081	121.0187876	116.0793041	173.5800502	289.8598512	138.0022674	141.1637685	216.5694208	111.6794069
APBA2	17.05371091	11.11504934	12.76659986	33.30936722	24.84515753	17.09606386	9.572169282	4.927296589	6.504288478	15.57114783	4.533069231	5.405765414	7.92945732	5.984067806	7.433002831	14.08732252	10.33259402	16.46282499
TESK1	39.81292163	36.48305156	17.81910905	15.52996945	15.9287602	14.30834493	27.52023206	22.47829593	18.92365495	27.04783781	18.44402204	16.27499195	25.9464584	33.05986737	29.51442144	17.31672512	23.81075845	21.15546985
BATF3	8.393688863	6.423342802	6.331380768	3.155673656	2.835230932	2.882740845	12.81006276	5.665421154	7.63477067	8.808061188	4.926194327	6.422623082	2.299563963	3.276120579	3.647649372	0.811575166	2.713377892	1.759084318
TNFRSF12A	14.23206568	20.34231499	6.424283244	2.632832018	6.308944244	2.199313065	7.116410756	4.585383276	5.10718787	6.791336762	4.616983613	6.755838319	4.411135705	9.196322916	14.5065155	3.993538261	3.06061642	12.02477435
FHL3	27.72302676	18.98649336	6.924095931	7.249168068	5.374238822	6.05976287	4.77639768	2.793377011	4.634884421	2.731513145	1.880409899	5.918861804	4.343548264	11.32605806	6.740293408	3.085303842	9.582528945	4.464624321
KCNH4	0.504679761	0.74462633	0.277212544	0.031667913	0.105226483	0.01337372	0.885987256	0.480983212	0.596734516	0.495566212	0.292757007	0.435385238	0.272900051	0.139068125	0.602152291	0.177809418	0.203259259	0.203649313
BST2	243.0146487	249.8423132	158.62538	153.3352743	104.4459961	85.80366399	35.2556324	77.72976032	56.85047602	34.23079997	69.08603684	52.31950739	29.10807346	29.58481355	36.59530348	25.83111076	21.54836938	26.19687285
LAYN	2.46994904	3.981850327	2.110668385	10.71139278	6.677999355	4.438669349	4.938902249	13.43899317	13.34118958	8.563479319	15.51859127	16.71367135	4.680833689	6.678904389	3.922268632	7.72621329	9.50350884	6.714383419
UBB	441.3112163	384.8945509	259.4067206	200.2711535	213.2587131	226.098118	473.8520375	299.1698944	255.7507495	352.171382	250.8194897	249.6737153	345.8308606	414.6702342	560.9201175	314.6964637	345.7249983	463.7744055
NBPF19	3.524283885	3.524297144	4.935109908	5.604287851	6.815233351	6.499155998	6.457432627	6.886676917	8.236485347	7.446985277	6.422169401	8.396105574	4.379441511	4.386334584	6.47615189	6.403836616	6.933609772	5.531937108
ACOT7	5.001005319	5.341614541	2.162800491	1.88040804	0.831419053	0.704459272	1.583927203	0.921299603	1.300672825	1.841794636	1.148226127	0.926621039	1.648599206	2.448141864	3.473909849	1.404913804	1.759208726	2.614982133
UEVLD	6.588413904	3.955370521	3.857860292	2.648112507	2.043386828	1.885254877	2.046183506	1.931875693	2.183737831	1.425684576	1.784718712	2.02131267	1.831901693	3.353070897	2.378502782	1.833005352	3.457980942	1.533400336
RAPGEF4	0.090715319	0.098415663	0.111405134	0.5170463	0.541815292	0.30549603	0.038707736	0.010441534	0.05650776	0.005539625	0	0.010351818	0.115296252	0.004959773	0	0.083231607	0.095849311	0.011298029
CREB3L2	12.21246895	6.565633242	4.528100486	4.310931161	3.034484044	2.566467608	1.622574868	1.46658844	1.300197585	1.259565346	1.506441147	1.144475067	5.123543111	4.341902839	2.493730887	3.931549682	5.535633587	1.818637915
STAT5A	141.1236731	96.47051797	70.34892764	57.70339896	54.192316	57.95223163	301.2125063	206.2656348	183.3931914	192.6451375	178.733423	157.4862737	186.4770092	221.9635785	222.7454383	153.6095381	219.9688813	126.7684592
ODC1	55.98965362	53.59934267	36.67111017	24.34786894	32.88548771	27.83409603	59.72772399	72.6635177	73.08248717	56.96659768	75.12571341	78.83185135	71.86424629	74.94201498	78.27920581	56.60006744	51.61723005	98.8660814
VEGFA	4.826684831	6.30290811	5.100785561	7.614662204	10.01750751	9.608840284	5.066036857	10.7096426	10.34903714	2.542004275	13.63884375	14.73060715	24.29152155	26.79563119	84.35590851	13.97306153	26.82791953	49.65825048
APBB1	15.41856629	18.70225194	18.30765432	26.03228215	23.09594723	27.88445861	23.72864846	18.88358354	17.86258081	28.97189661	18.32645428	18.31640642	17.21115258	18.4266487	16.88118289	21.52005121	19.55816695	27.37191929
ARHGAP33	2.41442327	2.51198137	2.049761284	1.288167913	1.030545278	1.248823342	0.387218415	0.459212788	0.311469967	0.473067167	0.334360675	0.313824916	0.487822052	0.775095682	1.224148881	0.592310531	1.694826162	1.929634691
PNKP	43.09590801	37.49361969	29.07735427	23.2045597	21.02599591	20.65422347	19.16926753	18.69149271	15.61537538	24.60064053	15.18603987	11.22544379	20.5851707	18.18392923	22.75175639	21.48947773	24.53372353	21.39152218
NEK8	4.580838682	5.936262212	3.910244232	2.753103572	1.774404757	2.146590626	1.512460174	1.245118642	1.019536406	1.432031116	0.792306595	0.66468786	0.830341005	1.654368194	1.486377134	0.925416822	1.466915316	1.271882009
RCC2	63.50831516	46.46054807	31.01670542	27.16511363	25.60120872	23.7187017	39.20185639	32.66070758	25.15996552	46.91026686	28.35408213	26.1946932	29.21127279	34.05346553	37.20144229	33.13039248	34.94059681	29.90098183
KLF10	70.98770335	29.72037642	29.74032917	19.16361744	23.12049214	17.86489757	44.13144705	28.05705457	33.14597911	44.74911894	26.94350242	38.16476561	15.07127508	26.79345783	27.09717454	14.75437397	24.71649871	20.12992913
TOMM40	40.79266136	33.18704536	30.68733029	21.69490745	20.50438105	22.48054679	34.30328509	20.59287073	17.80106009	36.0083097	19.65579832	14.12242589	18.07487791	27.97081394	15.22639195	16.29742555	21.08146013	13.60862726
HERC6	74.52976898	86.6177287	91.19833063	62.06651433	53.89908368	39.30566745	13.29408083	21.85704238	15.18503244	11.57228248	18.78147835	11.44720511	3.325473841	6.195365424	11.99638981	4.082702517	5.346415843	4.720318647
CAD	15.46896249	13.10559704	10.15788012	8.635690272	6.516844181	7.437646702	6.923749859	9.395041489	9.538487806	8.812064263	9.777569286	8.325296998	7.216897882	7.869680202	4.735524235	8.683458623	8.500644715	4.841457616
PLOD1	6.358997367	3.867497355	1.04554532	1.233327537	0.875745883	0.325530163	0.930291356	0.519008243	0.589254952	0.582478178	0.618785006	0.514548811	1.19227395	1.156799843	3.397387897	1.623024347	1.972548764	1.868337681
CXCL9	1.06596067	2.407292509	0.644824477	0.184281789	0.318923709	0.032426791	6.671423603	8.067785258	0.909151457	3.586812055	19.79658365	6.702624375	0.124420567	1.509342839	5.075299174	0.407176698	1.569772673	2.414042188
ODF3B	24.77146136	23.62299209	14.70339729	12.1829217	8.381723605	8.078642669	6.29643491	11.65820041	11.4063057	5.712029928	14.56372874	12.01642276	13.16150339	12.23626565	13.58510603	6.56388721	9.202000745	10.72053413
LPP	3.417780371	2.145735896	2.880908045	1.699206928	1.63794692	0.90770905	0.615262482	1.027731139	1.086258348	0.598240916	1.027677139	1.037141837	0.934037261	0.5868108	2.484073826	0.983349979	1.121258117	2.691917426
KDM6B	67.32711366	43.98594543	27.59844712	14.22307392	27.26313782	23.64068666	109.3396369	91.50638224	95.15354622	103.7398356	71.83237641	89.6870047	76.42520034	78.40928998	227.3617647	85.8737503	115.4452957	212.1825112
HABP4	7.281618833	10.09642974	14.02651861	15.49404316	19.73265587	22.2979472	6.643674281	10.87104533	11.50050896	8.271382376	10.40661346	12.38728631	16.85485286	15.70214479	7.943786166	14.19068052	14.84410947	14.28336552
ARHGAP26	16.0198249	15.01816949	5.494798117	3.961335616	7.152539574	4.291511947	9.015073227	7.18961159	8.20558955	9.066651711	7.119812874	8.69436418	5.820523599	7.360461746	12.50245687	6.012112507	8.997055089	9.233668872
SLC27A2	13.17670871	9.074588322	3.164387548	3.36735118	2.782493422	1.064049412	5.238489464	1.096177161	3.890676937	3.378604436	1.735522644	4.359971874	2.069744475	5.194490598	2.77790915	1.719831267	2.438110097	0.946051162
GARRE1	7.615851293	6.443049364	8.912643433	10.44770616	13.16867983	11.80335508	8.691656562	10.25530465	12.0064225	9.226173729	10.37584842	11.91712734	10.64516664	9.791295192	8.228120454	11.56290033	12.98653339	10.04835022
NME1	8.942546809	6.320281677	5.209754355	2.19334851	3.046190579	1.620983085	3.291938213	2.957162054	2.019012653	5.186926833	3.681171576	2.124025475	1.15104109	2.952662117	1.582579204	0.833844539	1.629389075	1.665166184
PTPRC	256.2638605	283.4546383	307.7930225	371.55661	391.5911972	363.2673884	430.0220464	491.1664949	528.2310983	466.099836	505.2288566	541.0692856	300.4162575	218.3908491	298.6764072	414.7892453	327.9319978	305.2266583
CCNG1	36.06861	33.75055771	49.60878779	55.56666211	59.49651087	73.72644435	68.51875483	98.06130014	99.65638765	67.12253748	106.4114143	109.9962789	70.35883208	48.0523049	49.39448172	76.89600626	54.76701457	53.1235968
MAP4	27.55371931	21.10521044	17.44943288	12.72559846	14.5605887	13.19623561	9.722640207	10.67548867	9.405341265	7.394186065	10.38744756	7.783958816	9.028173241	10.45843394	8.756977345	9.383059079	11.29550124	5.637941877
KIF13B	11.77542097	8.271462306	7.383604565	5.743449103	5.177785478	4.960698493	10.48418661	5.732521997	5.860823923	7.474517788	5.150391776	5.427263903	7.005569122	6.198237092	12.61518268	7.805218033	8.968391164	8.925995499
MBD3	18.60723998	18.19558225	10.33665751	9.608116117	8.451899554	7.379396416	7.254170196	6.536612947	6.33477613	8.45323205	6.662283072	5.61131916	7.568136244	11.53999173	6.891043837	6.889056752	9.775255458	6.183508929
HNRNPAB	84.02120033	91.28216785	67.00006026	46.96756882	56.96202674	50.1100297	114.2313213	60.37556242	54.06354264	111.9377305	52.85000787	43.52905165	56.6719513	70.38165991	73.13184934	48.81311798	48.214083	64.14889013
CBX7	27.36540048	33.952135	43.34393481	48.48189204	53.06280239	61.68325211	21.93817197	21.81749474	26.72481914	27.14082196	22.63361013	21.86261508	43.87028016	41.87059015	12.00804739	47.43814492	38.64056358	14.25598948
RCL1	12.01519384	10.52989593	9.07005072	6.067129357	4.767223171	6.307375253	10.66311953	7.163613904	4.405480334	12.36541166	6.408539269	4.578293907	4.070629613	5.979112497	7.379946857	4.2419098	4.683274228	6.630068491
SLA	126.7649484	71.27687124	53.25049454	49.98974017	38.37427333	36.99868338	74.49368328	39.9428266	42.00494292	49.56311343	33.32180934	39.14907683	47.27574564	65.17368003	72.9060742	40.44678662	50.69041312	45.43205082
NFKBID	5.579634334	5.235748426	3.283840279	2.239347301	2.399765291	1.994051079	14.74310145	22.26943644	11.62505993	13.11304578	10.76138747	14.97379891	25.91164408	26.14730564	70.85887129	19.19400326	19.39912872	50.80215403
AP3M2	8.436497945	10.72123842	19.39288759	21.56215865	24.48344493	26.11961526	22.7632067	19.96626846	22.06645277	24.56842156	19.18200016	20.557621	28.5604278	20.8675475	15.85515085	22.96596178	20.64258913	23.05374155
HSPA8	563.3594186	595.2603857	343.9410622	288.1998602	328.2779901	267.5458031	530.7993873	461.5095081	547.1389222	500.2613093	473.4303205	515.2469102	705.0306112	429.4833633	536.4277777	737.943346	386.25935	593.1906224
ABI2	5.004029397	6.087207233	6.182392813	7.975629029	8.393635875	8.966691795	3.425800499	3.894750068	4.229158735	4.585741644	3.89849928	3.986728304	5.088497553	4.192132839	3.045589807	5.744795445	5.465867245	3.076171974
NCALD	7.435968369	5.044908826	1.547837566	1.768367521	0.865351937	0.150218741	1.990349559	1.200574986	1.093278385	1.748645387	0.641267228	0.975864836	2.560045607	1.253903629	3.803569188	2.488603768	2.069675623	2.27536399
CTU2	16.1827853	16.34049696	8.747221374	5.520403654	6.497570557	7.506636284	16.94736746	10.51333065	9.843976951	20.52194395	10.76724792	9.744951061	12.93248742	14.50566272	14.00099363	11.49503951	14.51447459	17.00333714
MALT1	18.1283741	17.32710131	25.08960797	24.96126817	33.56477703	39.46525609	20.17822699	18.27968367	21.74877141	22.99644335	18.03708126	20.61357845	21.88860675	17.52309678	18.02878583	26.11998532	21.7360988	16.70587291
SPATS2L	29.48811144	26.37942861	17.82310375	16.75963407	10.39889901	5.875641538	3.488185888	9.011655944	8.236012174	2.232803281	8.964249203	6.413719411	2.402878057	3.032073779	3.547618756	1.571363349	2.145811589	1.650536347
SH3D21	3.423478901	4.52546356	2.63546977	4.441780763	10.25401809	9.672168978	0.878394263	1.571350214	0.730130496	1.215754412	2.509663609	1.655214382	3.121860831	2.788625891	2.973737301	2.702272302	2.981513395	2.302414258
ADRB2	7.399790316	6.118051502	1.948747122	1.488464265	1.9392769	1.022950072	4.730719344	2.240948839	2.098573115	3.525725183	2.797175364	3.15633785	7.601830839	5.887566023	13.74758066	8.295030922	7.110158549	12.15728808
SLC15A4	22.38366773	12.56432168	6.393533434	7.06669473	5.115218694	4.163843249	22.33786561	29.37591264	14.90102147	10.61545057	23.5817855	17.76526013	33.21380565	41.38966651	49.64877111	27.70577729	55.88630432	16.85742828
ATP7A	2.139571977	3.736922361	4.299632076	5.668667511	6.864378414	5.932142544	3.100344184	2.535150948	3.709318986	3.860050937	2.652243998	3.864485484	4.148250844	3.689190421	2.441287707	5.096829047	5.455916834	2.929412463
TNFRSF1B	154.433508	104.060503	50.28472724	48.39784194	55.46767409	40.67064046	259.6922972	97.67780198	116.4472351	148.3610997	104.130164	129.0206699	147.5044278	160.6296067	208.2780641	88.33029798	115.3434195	123.1456841
ZNF318	8.431586203	7.583726	8.005171262	10.12233009	12.08743	12.07187806	5.735379868	6.995137472	6.469118629	7.382157256	7.40020892	7.10033247	9.319418684	5.25947326	4.964553723	10.97472775	8.83533348	6.047765389
NEFH	2.300646459	1.635268535	0.619985904	0.448020564	0.335988515	0.113872889	0.096716591	0.264809511	0.197669353	0.242226497	0.210010301	0.108634845	0.192492165	0.112773332	0.385004377	0.08734555	0.009861462	0.197607732
HS3ST3B1	2.139469335	1.461419221	2.848590762	4.429373595	3.635607178	4.208356069	2.526173004	1.737484644	1.359626769	2.5549122	1.541309587	1.464850599	2.439952603	2.612406705	2.61683553	3.101977654	2.846620576	2.437593628
TIAM2	0.604729761	1.438289937	0.210331782	0.157621444	0.150031474	0.106319625	0.209263484	0.192754348	0.289237838	0.046018532	0.231293064	0.181543253	0.193491711	0.311301049	0.480686756	0.10243229	0.218574367	0.03128483
PLCD3	1.838296492	2.430120955	0.603037161	0.502619358	0.572714381	0.324028087	0.77776576	0.40632192	0.269749883	0.649304228	0.376929445	0.310616454	0.830495045	0.679004251	0.886035365	0.66078256	0.676718229	0.688610863
LHX4	0.036663903	0.822039566	0.008186544	0.01150303	0.011944498	0.008096434	0.008939594	0	0.004152441	0.013433516	0.059078247	0.020919183	0.080488562	0.024054765	0.065096835	0.040367104	0.036460122	0.063927656
GADD45G	7.585209335	8.625292544	8.496590737	3.331725111	3.70670498	4.103824226	13.37781359	7.508440007	8.963041877	11.36380797	5.907493158	11.51211789	19.07661751	25.2975569	15.7121473	13.48587687	19.42335424	17.69720503
RNH1	61.42440001	48.15268961	38.5696002	30.0710414	27.92913438	31.30152918	27.77104887	28.8550981	23.79711233	27.39179683	29.45418754	22.93191484	25.37248119	34.59762018	31.23659078	23.91946519	24.34465209	28.95397466
NFIL3	12.49950346	10.14801312	7.471362416	3.572175358	4.324121415	6.354032623	19.07828427	31.11055181	29.22417221	13.52392787	32.87161337	36.57339239	19.78658732	25.48534603	42.23241846	18.63320734	32.01732745	27.47792179
GPRASP1	10.63149495	14.20624418	20.64888518	21.73299033	27.88428013	28.0531525	11.14013365	12.93241545	19.27697499	16.37385275	11.65595931	16.59503424	16.52240183	13.2124808	9.710104752	24.0774309	27.78482516	20.93565349
ARSB	1.740291086	0.808801352	0.96569139	0.564321069	0.48282897	0.26331149	0.551899265	0.60248489	0.624870643	0.607194125	0.516388486	0.562715069	0.65149154	0.841974327	1.062124912	0.489524325	0.766217349	0.780272763
GALNS	6.978013151	5.46125227	4.294352794	3.106002415	3.475308508	2.133030971	1.558934183	1.281930407	1.113439312	1.175502422	0.906008144	1.019870688	1.8349304	2.221439029	1.383389851	1.5643181	3.187601428	2.063501717
SOD2	7.649644266	15.41821614	8.315785991	15.14567179	26.93400824	17.33912962	35.85088104	16.32455115	9.982939214	33.78372712	21.57924717	13.35102869	27.32764214	34.9078996	48.67682029	13.08734602	15.06486161	19.08152697
DHRS13	4.577165488	5.354169776	8.13442811	11.16603708	10.62074919	12.4850541	10.64213919	24.14333648	24.16887685	12.95440363	27.44809592	23.80797775	17.84083854	16.42471151	6.600924848	16.21546155	16.61611954	8.236749212
DUSP3	2.926176388	4.360052875	5.025582166	6.005396254	7.90594092	8.963968603	7.588062555	8.729187798	8.888259827	8.730283024	8.356485687	8.99312145	11.58429914	8.826890591	8.031435065	10.35152952	9.353290134	5.236385339
KDM4B	11.3022942	12.04272757	10.95082246	13.72179882	17.48340869	19.2304441	12.51176655	15.62845261	12.86120545	15.92851488	14.65199336	13.22445507	14.9921487	12.3577385	9.02309413	17.21402161	14.03303675	8.374144469
GPATCH11	4.731405083	5.157906432	4.331646273	5.769904987	10.83223147	9.638927522	8.302832596	3.523592659	4.557877309	8.914297579	2.984999179	3.422665823	5.222148732	4.829344556	2.955823789	5.040982615	4.224335287	2.458928723
CISD3	6.531212662	8.030361182	3.712828485	3.145676024	2.392294397	1.555321202	3.060136449	4.827499419	4.786091739	2.173113373	4.680965593	3.794975844	1.382813687	5.327363787	3.008739	1.101307665	2.540914782	2.16326264
NARF	35.45665972	39.02740055	43.35168996	51.24386822	53.7540731	58.51372958	47.59638389	41.96589055	45.79834794	42.34111604	42.33763939	45.77385795	45.96163638	40.37686328	28.19909185	45.81638569	46.09628508	26.23660908
DCXR	23.28707749	23.7618311	27.71446919	35.95160061	37.33136471	61.73291818	70.34293725	68.32553814	77.79593236	88.65265298	74.09511596	80.75388134	101.0715618	109.9414783	78.84781088	78.01185053	91.10380406	118.6144734
PHB	44.71336822	49.23430626	38.80573158	30.98016591	27.02788223	28.6621222	29.20131359	28.80150541	24.31070293	31.36091229	27.73788656	17.77950435	17.38409573	30.00863461	16.28932188	16.40986566	16.70756691	10.69337474
TP53I11	9.282559545	5.008327009	3.915346402	2.70987302	3.085557893	2.614385441	4.340862831	2.427137265	2.747471829	2.62448125	2.221330945	2.656087552	4.578615153	6.64871846	5.970249915	4.344923757	3.870712049	2.181105959
SS18L1	3.386094522	3.918750653	4.469786251	5.493363177	6.322769353	6.446689749	5.317452863	5.647949042	5.386901716	6.355651342	4.818767992	5.645850322	6.417033329	4.965181571	4.782323382	8.088342236	8.066959858	4.859598919
TPCN1	5.373760829	5.91816433	9.678693772	9.611425464	13.18858284	14.68872482	1.900635127	3.925996978	4.204488066	2.687767745	3.573857438	4.059356095	5.632865585	4.699837032	2.778225615	7.291612173	6.199249068	6.844060051
PMM2	37.78991966	32.14400635	23.68608299	17.01388554	17.55254341	20.18404259	21.1453229	13.19270479	12.96795633	20.74055834	11.32089976	11.2108716	10.85129314	15.74321042	10.07825581	9.013864183	14.37837503	8.346429868
ITPK1	16.59556	10.86035068	7.437777776	7.153137479	5.520257308	3.436104389	4.464050402	3.182409658	3.716477837	3.856287307	3.957587016	4.343520941	6.255462766	6.218360245	9.387526376	5.101334763	5.635628285	6.305280512
TM9SF3	34.10752297	31.92933074	35.93770447	42.95471744	45.81814188	46.17263496	78.74047578	53.81996215	62.39172698	81.68085735	56.83277021	64.8424729	39.84063706	37.48187136	52.45677883	46.63920087	50.04804806	47.33154585
MTHFD1L	7.594354736	4.215074052	2.424034632	2.066589628	2.490306008	1.535383543	2.084398587	3.247946289	3.584999208	1.986348368	3.654917535	3.275717138	2.053000178	2.821034991	2.334196086	1.686210379	2.168265238	2.177490062
IL18RAP	20.74256601	21.76614216	8.477973374	7.017415129	10.04768495	3.098576758	29.36157144	15.57697085	14.37373906	10.71195612	8.460584168	12.25508685	22.257052	22.59813884	30.64935077	16.58124949	27.17830067	16.29132438
NDUFAF2	23.85438096	26.75564242	16.7111707	12.21017507	9.149157547	10.29410365	7.76859187	15.25992257	15.20902462	8.095960723	20.23064076	17.08090998	10.2286699	18.47205487	5.011549914	10.62060766	10.31331096	9.48088756
RPL29	561.2713449	651.7452775	839.2498762	1028.301764	931.9486577	1005.687498	769.4091401	1252.577842	1191.116899	817.6187887	1371.194474	1236.052526	1108.694114	1025.588209	790.917556	995.5476439	742.2628342	955.9309178
SPTBN5	4.031303363	2.70812753	1.882312322	1.756655258	1.032881244	0.537845249	1.136517996	0.981191955	1.02491133	1.179592045	0.886892923	0.771500373	0.574955818	0.449998944	0.758008392	0.575358661	0.448912955	0.849864451
EML2	36.70554592	26.25634666	15.5506635	14.04230033	13.51430242	13.04833775	11.00077051	11.3486545	10.53538181	8.824960078	10.81874949	10.90128548	17.25314561	18.88825946	16.44596335	17.0141855	24.9971219	9.198820782
MCTP2	6.179990359	3.278857467	2.936244043	1.650857446	2.326845089	1.9651938	9.547978477	3.661320208	3.014684346	5.298521013	2.911221548	3.336691862	5.125871307	4.118336035	4.044181564	5.40123405	10.15347774	2.17379446
SLCO5A1	0.332874891	0.839702702	0.01087703	0.038208677	0.037030059	0.037650571	0.187071694	0.308386113	0.201375238	0.282599762	0.134561415	0.283501019	0.171668315	0.24502897	0.492997218	0.229432821	0.227074903	0.269979316
SRPRB	31.31268765	27.84950695	23.86818669	16.8783657	18.03308416	18.72448096	22.04499416	15.2317788	12.95902909	22.37555009	11.48080235	10.08901292	12.7912412	25.26315576	8.457770013	12.41254049	16.15356916	6.71588371
PARK7	241.2097686	169.3826066	111.9736715	109.6110383	82.45293797	87.48345235	90.3377765	105.9490562	98.68195872	79.80302657	104.2427036	100.5318035	103.0637639	128.4450479	73.43107667	78.91591301	89.97318025	60.90030663
RPS14	654.8790186	777.546876	1025.548977	1280.90496	1072.843031	1314.41292	619.2147154	1060.707879	1098.267769	679.407038	1194.658776	1161.953597	824.7617685	798.1928908	641.6591961	769.0759174	569.3176584	794.0669236
CLCF1	6.346591718	8.553413446	1.873648345	1.939876985	1.710578697	0.682693448	7.950678004	2.677269709	2.000770901	4.351073922	2.28742038	1.88150503	4.762678332	4.716611832	9.653638499	3.457792738	4.519992741	4.950364291
TXNDC5	29.46924126	18.94034309	14.31056381	13.21116704	9.319572099	9.466422651	9.001693681	10.65509689	10.04464449	8.852990492	11.69376718	10.07244219	16.48741483	15.51122035	13.42444296	9.86895934	11.50702747	5.748790202
F13A1	0.282430818	0.544719783	0.102477219	0.03692108	0.00766761	0.007796096	0.008607979	1.584785163	0.007996812	0	0.82892099	0.080572736	0.016316386	0.046324902	1.663164058	0.034550829	0.008776908	0.255018767
PPP1R3B	1.66784931	2.56858329	4.070639758	4.323212683	6.288896551	6.613870429	8.31288253	6.981888029	11.1496008	8.304705728	8.338585016	11.7364268	8.228672311	13.6695795	7.028578762	5.561061201	13.773533	4.499731971
WARS1	134.5339091	59.11911319	28.51918249	22.15660577	17.43283606	11.49781991	23.07605111	25.66912219	15.66597476	17.99658796	34.41815078	17.84554506	17.36631979	41.11339045	27.49886232	13.30271695	21.22642313	13.62337552
ACVR1	6.730870848	5.578662119	5.243906918	3.792501644	2.887904583	3.027818096	4.03365529	5.024755621	5.405762891	3.981859422	5.398148418	4.918523827	5.012053428	6.042481532	6.33644688	4.225037447	3.872399496	5.067007171
ABAT	3.832089981	3.927655629	3.705138118	2.566613804	1.726268498	2.011803083	3.909961558	2.835527508	2.853240373	3.218749007	2.685584939	2.848292619	2.964525939	3.984754192	4.935108075	2.632701846	4.027138073	2.442917519
DHRSX-2	0	0	0.023401008	0.416493834	0.170715076	0.416581788	0.01277679	0.072378174	0.071217824	0	0	0.131553189	0.266401849	0.057299899	0.024810333	0	0.130275311	0.221893025
NHP2	77.23565571	61.86222831	59.92564599	42.72632352	37.47975075	43.57909858	58.97445436	45.78835062	46.74185588	61.7044796	44.78886408	34.56024939	32.91115401	40.65746641	29.49091392	30.47927931	28.08448432	23.26163487
FAM8A1	5.109093414	4.839589195	6.008302852	9.719321994	7.285112338	8.03234799	7.516197086	6.615764827	6.127540809	8.745092031	7.35265774	5.8475552	12.22486036	7.635845619	7.385586299	16.70048593	13.50034007	9.729780751
WWP2	16.88696388	12.86545579	10.39570062	9.485096752	6.449318754	6.395026382	4.360356685	4.51534334	4.228059405	4.669456883	4.231205828	3.258622742	8.643211582	9.974520608	7.495709806	8.35623131	10.11831742	6.42765447
BAK1	22.64564389	24.65361501	16.93326066	14.94508346	10.79614314	11.02938789	22.24685127	18.42628474	17.67458734	19.97135694	19.25725166	16.19912552	19.48253705	21.0035605	26.14415241	16.09044664	16.65907105	24.01089451
ARHGAP12	4.81380989	5.08819255	6.080113959	7.198406717	9.588078091	8.074186078	3.859515713	9.472940242	8.936698182	5.03870272	10.45508635	8.477807274	7.13188354	3.885038811	3.565230769	10.75574008	7.362952529	5.191035327
S1PR2	8.202484557	7.914968724	6.469158203	4.236525196	5.019504336	3.522560053	4.260247711	2.826679289	3.495609835	2.926827478	2.484956052	3.606703702	3.206109323	3.610239656	3.565503	2.378003701	2.056644141	2.818296882
CHMP4B	144.5726099	110.8406577	73.70606833	64.79126854	60.04071949	63.63623422	133.5125877	107.5469638	90.00096967	97.36280419	105.3664074	88.98718471	102.9873765	123.8480942	134.6818253	75.87232577	97.52229254	74.57436424
TXN	80.64172669	93.49921992	50.07429903	42.34263762	45.6403628	28.70964806	81.64064011	112.1583937	83.15442761	53.39032201	146.1739215	108.5163223	133.3082805	206.0047671	72.53755383	73.93671067	93.72794246	47.18227806
TNFRSF4	9.261718595	8.070649915	16.27409249	4.984447275	4.750031871	6.447097843	89.73581303	84.53283143	122.6574892	63.7155498	101.9351351	141.3962571	97.81289597	90.47076644	87.39441301	50.08990565	75.01844119	100.4221075
JUND	197.4097224	219.5885213	101.7116376	87.92155185	114.104582	72.1100832	330.0942179	239.25611	228.0094699	235.9002034	236.5342085	245.1789998	286.6514403	338.9588553	872.5659727	205.4187011	275.6812789	1015.371298
PIK3R6	1.963459045	4.008592886	2.222588996	0.467863927	1.352198402	0.214049619	0.872642455	0.609337704	0.844463304	0.391574333	0.188798946	0.816814164	0.404907427	1.483879277	1.262065719	0.529042289	0.926841454	0.325017021
RSRP1	39.02215691	57.98871905	73.5101611	84.76018508	101.0837832	86.81732785	78.02540948	43.53930564	42.51517379	95.22206061	37.9029456	41.92753368	56.48159102	38.79131523	80.18681198	66.48254262	56.42221408	112.6186781
TGIF1	40.71608326	33.35288829	32.5668736	24.32009658	23.27822816	24.894573	20.54450591	15.37265631	12.74528814	22.51919918	13.48053077	11.55490053	20.78697275	28.929484	21.4560516	17.20496542	22.68041274	14.70704454
CTNNA1	49.60935625	25.64346703	11.57420261	9.651931964	7.456160913	3.871713528	9.445963065	7.570819216	10.58832628	6.397305222	9.049411039	10.96662453	10.58181378	13.05695933	14.70746458	6.281311423	8.291207359	7.256013413
NAA15	15.93435371	14.80908984	13.40812244	9.861355235	9.593892605	10.48384206	15.06804117	11.95088188	12.0069564	17.44542194	10.53072083	10.18625555	7.676004043	8.775720566	10.44688059	10.60438731	11.44941646	11.40057682
PDIA6	126.981605	77.03319966	40.76905962	49.98361097	28.27380671	33.59396364	23.78254554	25.74326763	25.66002931	19.89624365	25.62374248	24.78980513	43.77477095	48.92200059	21.56155008	29.41217221	36.79933188	13.94877576
MAFF	46.50443649	15.39031276	16.74912531	10.44817903	11.46190662	11.72726901	48.66493837	25.02342788	26.72736728	28.24077377	25.36592837	33.97428054	34.62991568	32.28942412	62.36197602	19.1921297	21.93565875	41.58549166
RPS5	627.3041292	739.9987934	984.7181854	1243.776419	1033.12921	1206.022002	1008.373343	1676.862941	1480.685491	1081.599206	1749.068431	1524.846653	1356.779077	1410.75645	881.6835564	1191.951554	979.1482709	1123.263712
LTA	13.73294202	12.27115474	14.83787115	7.491805398	6.870887385	9.457799842	11.86478163	14.98568429	15.35927454	9.468610519	15.44597064	12.96115362	9.161942181	18.1789499	24.89423304	7.65370138	8.069964908	18.82692163
FOXP4	37.96984616	19.34482658	6.893762696	5.21803874	5.807458168	3.008187944	14.16521259	5.362247074	6.499087486	8.478507108	4.42071303	5.122190816	7.267256613	8.560634098	12.98098101	4.575051241	8.743590373	7.141045644
SPTBN1	12.75002918	18.32133734	19.82837742	20.81242165	29.55929954	28.83744392	64.45919757	51.71158425	47.63835833	75.82628667	50.96193658	51.8239069	33.25061989	25.63588725	44.18167452	42.42895603	41.32570362	59.82329086
ARHGDIB	163.366023	224.104289	245.1635123	321.844553	301.2058994	287.9457239	268.37038	221.7036166	244.0708831	267.6563407	241.9946294	266.9112938	271.5876138	290.765267	267.03802	247.4858281	244.1258385	307.9821377
FNDC5	0.349446116	0.245305662	0.103270362	0.009673778	0	0	0.169154737	0.159705091	0.157144737	0.045189085	0.053232233	0.021111049	0.160316028	0.05057373	0.142336763	0.113159285	0.149477767	0.04608142
LIME1	11.36931589	10.07375194	10.96459708	18.87319323	16.73917253	15.03979424	27.91738833	22.7222533	25.11545914	27.04339858	24.65234946	30.2800677	18.20932477	15.29031931	34.19329019	16.78413227	10.83806539	42.02175332
LRRC37B	7.270383004	4.982888171	10.51068727	13.08279095	13.09839643	14.09732335	4.965044103	5.56271042	5.934782916	5.653753786	5.382733283	5.429712069	9.889622787	8.54297746	4.965250493	10.84456977	9.323403567	6.145811379
MRTO4	21.95768425	27.50695378	16.91812309	13.07917762	13.08793192	13.17270598	23.24150032	13.28573565	9.973924938	27.72080927	11.20685992	8.785268033	5.836344412	11.71309971	6.949282824	5.420515256	6.554364465	3.973275995
ACOX3	8.363820196	6.621583347	4.970027894	3.713224302	3.949488223	3.396041161	2.920821752	2.478161344	2.664552311	3.071062519	1.968761578	1.711803074	3.628589579	4.325020154	3.423479265	3.227960662	4.762344167	1.94219523
DNPEP	26.79601293	23.30769365	19.49378623	15.96010962	14.43488527	14.87687679	13.81289811	13.59513131	9.179999498	15.7764083	11.11289642	7.723290716	9.639645212	16.84480564	8.092545577	9.793398442	12.78666184	7.705399401
CRACR2A	9.311585559	12.31067719	8.853148706	7.256483716	5.648513595	4.753727087	4.681177968	3.526515597	2.993707658	4.188234758	2.823369034	2.410788779	3.875496699	3.990702871	3.276919311	4.078789642	5.084194892	3.223467439
NPEPL1	33.59075389	35.64470615	25.69266386	21.70073023	20.26508894	17.52934668	12.64856177	18.3003246	13.05174419	18.90776142	15.18713561	11.72016754	14.49512956	9.657180768	24.53386154	21.49447256	19.40288264	38.2442742
SLC25A39	41.34594363	36.84418591	30.09930232	25.28286484	21.9858788	18.48709691	21.24549276	21.49420552	15.82834901	22.01404009	17.46189535	14.32982536	23.98477755	33.40382716	27.64496085	19.50049208	31.04948165	31.53463412
RPL22L1	14.38432133	13.0358468	12.34312121	8.679179227	7.932033956	7.327494301	12.85483506	31.63396804	25.39716728	13.57219257	33.46416642	24.21081075	18.38964756	17.23281502	17.47668179	16.54995594	12.17088532	22.19387297
PSMD13	107.115843	147.9738961	86.48060713	51.04191903	70.66776675	75.80024516	52.56897759	117.6564731	86.08883168	53.88325817	111.6991811	85.71039504	57.04327065	84.77330163	71.11657279	47.96219202	59.08683315	75.00834456
FDFT1	37.15800257	32.05216412	29.01583085	24.54196107	21.00647717	17.37603014	20.0115101	20.34180029	17.30454286	21.23744083	21.33586036	19.53380857	27.57654586	30.31727659	12.09758719	24.02728467	22.97882019	12.23067326
RASGEF1A	2.577356854	2.622462078	0.506679845	0.632838334	0.422437913	0.151126245	0.851887058	0.364835895	0.64454472	0.501494066	0.132660628	0.534331238	0.299643987	0.133912551	0.639517418	0.290818156	0.241776672	0.645975042
GALM	39.71063373	39.97850234	15.0130793	19.27525115	12.84761989	6.730409987	6.263893335	6.423588222	7.69667983	4.275662157	5.06038386	7.390628553	15.56124471	12.84669843	12.11465415	9.359010017	8.562690979	8.002051718
ADO	12.71559627	11.0827568	10.07993435	7.653080037	7.306677888	5.873446216	15.97614301	11.39341219	12.03304061	14.67041426	13.16337426	13.46110692	20.58161041	20.3428417	16.58356655	18.8629606	19.47969307	12.50704272
CCDC124	76.4521708	66.93706445	41.26506288	36.51451866	35.96453293	31.63461496	35.47669952	26.16963315	21.28410108	31.79139788	22.83618574	19.08123077	35.2089524	37.66047752	29.45239698	29.64566381	25.62506948	22.16190788
KLF6	215.6598037	294.7413996	232.9700926	162.8880833	182.4723855	162.2469743	274.896038	287.0643139	302.3231523	198.8980172	314.7083791	329.3776144	160.3253603	159.5792369	349.1271471	128.2408882	157.983811	309.5481126
KLHL15	3.270364546	3.350570563	6.11979636	5.272980124	9.088142628	10.84394726	20.57882802	14.03744605	14.72509325	26.56323887	13.36215288	13.7250465	6.029815024	5.975144279	8.90109273	8.123945385	6.803167005	11.38899499
SLC38A10	34.27139002	23.93735698	15.95263111	15.75911241	12.60686977	11.91079856	6.164019567	7.717392888	8.559920926	6.577834068	7.849519573	6.086224784	8.768951432	14.228204	8.246046239	7.510730598	13.27914863	6.929359652
DRAP1	310.5113816	379.9140923	210.1278984	222.8673895	146.2224468	115.3801759	81.41627374	127.8106247	106.6943942	77.86813339	132.9887286	94.96867208	90.30738365	129.0796632	106.7987657	69.46898061	89.30855954	90.01231733
SESN2	11.25976019	8.573465746	5.08156401	2.939353094	5.231064305	3.077444816	11.87847362	3.414791938	3.112464403	8.800926826	3.091122908	2.414361322	8.082521009	15.63988655	10.92306095	6.255825738	11.733098	11.13331495
KIFC3	8.376525148	4.946318459	1.496917617	1.952534897	1.835162564	0.58100327	5.125901494	1.520002625	1.386756708	2.564472142	1.479158548	1.945745591	3.911002829	4.730395182	4.749230492	2.748207323	9.515870108	1.518655373
SNPH	4.029557967	3.261538403	4.605303144	5.291954044	6.742519939	7.358660494	2.158561789	2.005193628	2.634313214	2.174040236	2.40392054	1.516703211	2.775229799	2.72506605	1.949691758	2.83382329	4.354641027	3.683126674
GPRIN1	2.780460471	2.985698676	0.391983463	0.507386679	0.610047676	0.162116084	0.661517272	0.360041814	0.672389446	0.413217579	0.249811805	0.407940864	0.154893908	0.321101379	0.581826925	0.093713207	0.349152603	0.230564912
MTA1	25.26841683	24.42147399	17.21573645	15.68582679	12.56083924	13.17124429	11.71973283	14.79664865	13.64484438	13.85111983	12.75930324	11.97276157	14.75720305	15.55028872	14.56268453	13.64155067	15.47781452	17.5633531
FLVCR2	4.075399135	3.403728647	3.45305058	1.666780986	1.714943406	2.225804372	4.578054074	1.532910873	1.697907842	4.044112887	0.929749544	1.386866346	1.135161793	1.344869046	0.542690968	0.792352647	1.103650062	0.534756638
LYRM7	2.569050181	5.731415169	6.424263378	6.74966501	11.72365401	11.14270877	4.434840623	3.571785495	4.572818355	5.865371085	3.211436698	4.483404377	4.519473546	3.526294186	1.738801825	6.007977433	4.997290966	2.901284414
TLCD1	0.32576879	2.164707187	0.317099522	0.057491754	0.109446689	0.171979241	0.547327387	0.390200141	0.300929508	0.358081377	0.421815826	0.43912414	0.476383152	0.951780454	0.173520948	0.358672738	0.569457673	0.171165138
ADGRB1	0.976910249	0.922918517	0.44147959	0.255170923	0.28780569	0.157926462	0.143601182	0.266316008	0.166756859	0.113032497	0.26146016	0.052805552	0.179843393	0.340403315	0.502923797	0.241877311	0.287609362	0.953551883
TESC	6.466597367	3.72896619	4.682925262	1.946596802	1.736613321	1.563090832	3.995070647	2.353659594	2.167469465	1.344758809	2.444056538	2.602679103	1.847723855	4.271326752	4.499489895	1.828043797	1.987854671	3.167080782
DMPK	18.56308923	13.35613928	6.914179307	7.584934931	5.544964895	3.701435795	3.307383839	1.829413996	1.727668039	4.083098838	1.261598534	1.573953943	6.079157766	5.693313295	7.62251163	5.71013454	7.414496714	7.701756354
PDE7A	10.46429423	15.13521805	13.58302975	17.74136761	22.7619719	17.80839071	26.63670575	21.38007289	21.01590275	29.31199606	19.61658954	20.71747848	23.66352475	18.09946146	22.41608055	28.60650578	24.72030974	26.85370085
CEP164	10.01980435	8.706747135	7.065472439	6.089178593	5.237023608	4.796759601	2.513751327	2.848702872	2.672904875	3.07578337	2.980794683	2.235993387	3.444437008	2.947379343	3.730792575	4.300292043	4.720859068	4.087918012
SLC35F5	2.892120307	2.530697609	3.887068584	4.292089265	5.943761963	4.572522987	3.180071841	2.83348097	2.990057766	4.059390405	2.623772434	2.847296918	3.69010293	3.307396792	2.513604133	4.350198228	4.32561583	2.047792982
SH2B3	13.48432281	9.717916988	9.414304927	6.98200731	7.203065376	6.238911667	16.03690513	15.07059754	13.5164729	13.28776635	14.31175883	13.24493465	17.46526781	16.8083401	37.99106558	14.69659754	16.62899815	27.98333489
RCN1	12.47416688	7.385405213	7.578928577	4.343228167	5.550663651	3.224957725	6.384409581	4.478133461	3.282142623	5.671306529	2.980888222	3.137704349	2.096032246	4.46635417	5.199356695	2.554209025	6.254419248	3.197153806
CTNNBL1	38.16287186	32.35941224	23.1688391	20.78024881	17.11844584	17.56771268	12.32873366	14.85687576	12.80003392	11.15325037	13.55812671	11.33017096	14.88538316	18.56420571	16.75819865	13.45099017	14.4296184	11.29715787
ATAD3A	18.46909457	15.83283174	8.812991645	8.079023874	7.299724532	7.121851556	17.12143994	14.45998593	10.023425	16.19043583	10.19699158	8.654937121	10.32319555	13.28603988	9.199491702	9.324301529	10.91964223	7.274270997
INPP4A	10.38435458	10.50131606	13.07774755	14.41698708	17.96981642	14.95281516	10.1292861	9.914782768	11.58851113	14.53263895	10.33382287	11.89257287	8.930559016	7.860345454	7.954381224	13.47622114	13.74865638	12.45548566
ZNF503	0.356071386	0.477787659	0	0	0	0	0	0	0.009551262	0.020599455	0.019412741	0.076987814	0.087696119	0.156767517	0.269519178	0.020633475	0.209659923	0.084024904
MYLPF	3.279705193	0	0.387695071	0	0	0.031952309	0.246958671	0.532943072	0.688273758	0.494805971	0.266457535	0.396272931	0.300927259	0.22150644	0.445297667	0.141606608	0.179860828	0.360411961
SAE1	36.40255514	31.75425295	25.50926982	22.19199931	18.05089225	18.57820247	17.35106388	15.28389124	13.13321251	16.74091668	15.88750409	12.84115992	13.72020417	16.5354921	11.03641732	12.8878016	12.8956648	11.45218296
DPP9	31.77013688	23.42913477	17.8808655	16.36652887	13.91306206	13.09314863	12.19423059	9.723061387	9.535257474	12.29650157	8.911436729	8.395709855	14.71095317	18.87469622	16.39407996	13.48929094	19.55260092	14.43513492
CHRM4	1.124713001	1.091743531	0.485743884	0.297154049	0.106066929	0.098040264	0.205675267	0.480353461	0.673781291	0.162667347	0.705162709	0.364768973	0.082075065	0.271862043	0.252243822	0.293284777	0.154524323	0.398110768
APOBEC3H	7.444647746	11.78522034	5.114077177	2.669375412	3.860751667	2.994410891	6.834764168	6.033243606	3.226369602	5.344047533	4.144358274	4.134971048	5.187372474	6.329715935	5.529974337	3.763738881	4.844231421	3.349217797
TARS1	54.39664836	50.57052027	39.51140604	26.30476671	30.18086929	35.32915632	34.82475353	22.9938121	20.34024034	30.22423988	24.2729849	17.99816736	33.01597595	41.5650228	22.19530074	41.44964219	39.36368718	20.87613688
ARRDC1	13.66950497	11.15505109	9.84017903	8.257261044	6.634932592	5.45040946	6.095765143	11.2755563	10.80586243	5.530331555	9.806869595	8.69695035	8.186890894	9.491445655	14.06390248	6.858013391	8.736432043	16.25934186
CAPN2	83.79884194	117.4763621	78.6275067	64.6972485	61.70277786	55.17019983	68.42825345	59.8884602	60.05046329	44.03861479	52.31757912	57.669413	38.60983364	40.47949997	97.56909166	40.49355204	55.45863043	60.33258198
NUMA1	66.22870142	66.43662251	76.43487054	95.37183808	83.89900549	96.837987	70.17654983	64.6838129	74.85512845	75.26621023	63.02194206	72.86209025	67.08265641	53.09788549	59.54095195	77.19524283	78.68740632	65.88383054
GALR2	1.187817488	1.345664733	0.21123976	0.128620275	0.154103668	0.156685981	0.680479251	0.348455603	0.24643727	0.335074617	0.435546618	0.453418345	0.338857693	0.279311435	0.246357838	0.115733787	0.44687578	1.19002807
RPS3A	589.897466	712.5903647	1250.43019	1374.317563	1311.222803	1523.154763	1051.945637	1920.878771	1792.362625	1138.581187	2185.994811	1892.623607	1483.451859	1263.135273	981.4146977	1407.942719	953.8517405	1261.024476
RASL10B	0.346947901	0.361342537	0.048805267	0.006531141	0.020345387	0.020686315	0.053294686	0.079070256	0.049510759	0.083899468	0.064690447	0	0.057725623	0.006828856	0.014784161	0.015279641	0.054340577	0
BMP1	3.596533118	1.489936943	0.823386752	0.542767862	0.652587635	0.520262379	0.366311036	0.385148317	0.386707867	0.408671228	0.275091486	0.514313807	0.433963093	0.574976544	1.939944904	0.41770014	0.534783772	1.505371011
STIMATE	28.6327736	19.38105583	17.5748697	16.46909295	9.90555035	8.058488134	6.035985835	5.443034992	6.504361117	5.636300132	6.498511155	5.903386339	10.40107679	8.871570366	6.750615014	10.099366	10.41793044	7.762805657
PLP2	169.2999061	159.7446323	127.4324055	110.2481259	104.4736435	85.68832871	92.78954707	68.87757709	90.80851543	71.73750933	76.63003441	90.43250081	99.20977875	119.9628499	102.9690686	70.9266804	76.06002973	81.48577885
IGF1R	6.356804134	7.268323929	11.4754183	9.975517742	14.84990533	19.18905526	6.392113035	9.152346922	8.608211186	9.135000772	7.859046	8.049665343	5.093473325	1.953740579	3.685523818	10.65988832	4.905714491	6.894240085
MDFIC	39.79758919	21.10095309	25.55086102	15.54672841	14.43120925	19.27930538	26.07454074	30.890749	37.39962754	18.83758603	25.01675423	31.95516443	23.31467859	26.25708901	45.40445147	19.25205975	22.79429714	23.31980303
EDEM3	6.344163682	8.302029051	9.017555597	10.44733894	14.91090306	10.88218234	7.803965569	9.354319428	9.705318363	9.077256643	9.052669801	8.424396254	11.57836828	8.270166965	5.663378165	14.26713099	13.09536075	8.177999527
RPL13	314.7938676	393.7233312	493.3001807	568.7029496	537.216481	622.368045	526.6985566	758.0942378	885.883059	559.1620226	806.6925324	925.5126625	761.8136496	896.4707892	660.3160942	646.4354408	628.6793433	833.4347847
ANXA6	116.5325095	115.0461483	49.88251874	54.98125528	54.81348396	30.30470027	33.12471379	41.7705962	29.21257101	17.47685281	38.05497267	31.01566511	37.84312289	45.46518786	42.47137028	29.21606031	31.92970334	31.0832739
CDC42SE2	108.3150552	116.4038564	163.3283	178.3707409	179.0735157	202.9824887	237.385623	217.4529612	256.2449857	246.3073055	222.6432438	263.682938	238.6382751	217.7416031	191.4017536	264.5660212	216.8183813	183.7090401
RPL27	881.535592	1121.884281	1392.920582	1653.257594	1512.242159	1734.973289	1331.478329	2265.117029	2404.206901	1394.800873	2559.236521	2480.263207	1803.362636	1727.114325	1394.555789	1644.582656	1251.007114	1683.019962
SND1	49.98613117	33.41956465	18.00380371	20.40440339	14.68306947	16.5427722	12.54124352	13.74992466	17.23381171	11.83268823	16.65916772	17.37937755	24.16987275	28.84950079	15.52539603	18.29997339	23.20515357	13.16593546
TRIM44	15.85069623	15.06845628	15.85736185	12.52194313	9.233962827	10.10072174	6.425474029	8.445550121	7.420615543	7.603273561	7.067721413	6.905942952	8.153072216	8.895741588	7.797006272	10.06594284	10.80367068	9.223266478
MYO1B	2.44156475	0.868664925	1.34844024	0.658107508	0.523545464	0.448268216	1.156947256	1.296759764	0.942608777	0.985484357	1.057212544	0.868660622	0.492542851	1.259678995	0.726838883	0.440785797	1.047177704	0.328661061
PLEKHA1	7.35620173	6.456344165	9.169970215	9.484852743	12.73631787	12.9117767	16.552519	12.51457674	16.63204793	18.93386914	12.00386486	17.60789529	15.51546447	12.13959948	11.10143182	19.35771344	19.1710441	10.11063802
MGAT4A	18.16538458	23.16091025	24.21397916	28.80865447	42.90207433	28.51752931	28.4478439	24.74671093	28.25066852	37.9614765	29.06024694	31.27451991	27.7290903	21.20995168	18.75994682	39.3590043	31.02927856	31.84801348
DUSP10	15.85402733	14.39182229	7.124643444	5.452492345	8.621221298	3.746999813	17.03929712	13.08129432	8.906852784	9.596895746	11.01564106	10.31440109	12.7977104	10.9089557	27.17344079	11.72024576	13.02220031	21.90020722
GNA12	20.53951287	12.44778886	7.699008138	7.444465701	7.433912953	4.641075844	7.360159724	3.994943756	3.948063252	6.528082861	4.901834986	4.237342753	11.99565427	10.84430466	13.58652802	6.990033047	7.328760593	10.05469879
APPL1	10.02531769	9.37044466	12.64585803	13.7479124	15.80950784	16.93225016	13.51849957	12.05197271	12.8436552	14.31916139	12.06658146	13.50493793	11.05250062	10.33928245	8.652667533	12.43115455	13.69600111	6.960100622
VCAM1	0.597545454	2.883674589	0.144925693	0.242425205	0.020138327	0.010237892	0.305209692	0.629681838	0.53557514	0.215163606	0.928465109	0.539624494	0.182127807	0.405561411	2.140178496	0.487753397	0.380354748	1.304926217
MLLT1	22.19311091	18.52120378	14.63361496	11.99574025	11.3785985	11.94724275	16.30026956	12.00908415	11.62551457	17.21424214	11.03772704	9.924413595	13.76898099	13.79572262	10.62907374	12.67254382	14.16567773	8.403261558
LOC400499	0.393420543	0.452194179	0.470091483	1.060854895	0.673411861	0.794585726	1.939000551	1.890160987	1.200887573	2.101441271	1.204969388	1.150997674	0.68332635	0.701106175	0.98321267	1.098113022	1.546431226	0.905802388
RPS6	1110.277562	1325.684691	1764.600297	1975.742543	1887.486607	2242.880718	1701.098023	2413.35163	2304.292231	1777.22078	2336.531914	2657.610638	2274.807847	2078.887423	1736.311409	2175.995569	1540.207052	2091.401267
LRRC8C	12.12382147	9.796389023	15.62485346	15.93445049	20.96182982	20.14168541	31.79614991	24.44281015	25.75617619	35.34646871	25.45183803	25.63912998	14.72984835	13.36805468	24.76793902	16.53079364	15.6554625	22.3065044
HNRNPM	205.1096047	183.1618467	135.835177	111.8405678	119.2828513	115.5383634	92.9164559	61.8913462	59.27676458	93.02895464	52.80993723	53.26819141	86.59246943	102.1365742	95.67145551	91.4521181	98.27888772	89.4135159
IGFBP4	32.29270848	9.929463481	6.979390398	8.383888169	4.752165757	3.275336263	17.42461024	6.433746769	8.218676875	8.578271764	7.152934697	9.959360151	10.9905398	12.63974439	13.34852187	5.113475639	6.887209628	8.274404822
PMEPA1	41.8724261	29.36667187	20.48919933	17.53216973	16.7944026	18.54256108	26.70648359	13.24201398	23.66112973	22.2166189	13.11155668	22.17871947	22.677397	28.95496276	30.52498673	18.58340195	24.40943034	27.83228753
PRKACB	16.42951273	21.39189725	20.09888563	26.19754341	28.46739417	24.78638633	11.62900978	11.34956416	12.4771075	15.09071438	12.01434909	12.98027134	10.90847338	8.614171091	10.96790128	16.95839917	14.05863105	11.47434642
ESRRA	18.45124713	17.12382443	11.06777896	9.191867119	9.767371738	8.505133456	14.06775985	10.2477703	9.696316109	14.49201779	8.752115258	7.67180163	13.12203358	15.18467287	9.855043696	10.39907113	11.48262263	7.313404964
ZFC3H1	15.51309229	22.03862551	37.55119031	33.42445181	51.78346786	49.5129109	33.53666568	24.15632444	22.76852833	39.9251735	21.14451483	22.49360863	33.59940535	17.70293279	29.36056668	48.83886556	37.0976952	34.50439788
AKR1A1	36.5051651	28.21494393	25.71220502	20.29776287	15.30662448	18.71346953	13.70542572	13.82472688	9.791130315	12.35290212	12.21152817	7.467106278	15.85166779	22.94177839	12.41697583	14.0453705	18.28563865	8.319866358
FOXP1	11.81304809	12.95391226	16.94375855	16.45216509	21.83798355	24.55437741	30.39532229	34.02586457	34.10189454	32.82895311	33.68166118	35.59612133	23.25610638	20.98939782	20.79563899	26.42063789	25.66701502	22.16125599
DZIP3	1.140855287	1.900125561	2.895393725	3.196207925	4.334427459	4.726411508	0.705218677	1.348290367	1.703385049	1.289339629	1.775433118	1.507231787	1.10280958	0.843382566	1.23247222	1.698370109	1.557959819	1.76507371
MINDY2	3.482507741	2.990430323	3.596022467	4.599248046	6.216965321	4.523767414	3.031467129	2.436127934	2.243162112	2.563726483	2.076590106	2.154539772	3.534539667	2.361767221	2.950139184	4.722075951	6.020181275	2.211035621
BCL2L11	56.73281981	29.2890964	19.9707605	20.95045549	14.67961791	17.20068308	23.57090852	20.87235203	13.12331618	16.73681657	20.19251533	14.51635237	15.36332229	17.15358197	33.08567005	13.48370769	16.47174809	17.7099604
PRAG1	5.221722305	6.024647158	7.189954289	10.88544035	8.273536271	8.911854612	5.426210067	2.633091782	4.601625821	8.964799517	2.638677243	4.602368023	3.49357384	2.017481467	3.467126522	4.234285109	3.165074037	4.149744197
SLC17A9	6.015725055	7.377081543	2.16379982	1.03549385	2.8024727	0.755972202	1.38688426	2.461201098	1.025960386	1.312191718	1.479067769	1.334216676	1.959454215	2.084765039	4.214188834	2.023081629	2.134245691	5.313056609
KIAA1109	10.91277509	11.32168492	16.73741268	16.97984421	21.15356614	19.52940942	6.876070068	10.49629145	10.20393159	6.970926441	10.40073243	9.923135704	10.07170289	5.888409828	9.621504813	14.25864296	12.44370471	12.12925839
OGT	77.09484027	89.52985213	141.8874957	150.0127979	155.4812699	171.9364237	141.934835	176.69546	185.9835588	158.5208666	156.3703841	185.5690281	197.4181383	135.5417458	174.2833429	272.4697913	249.8863146	214.7662295
INSIG1	62.02566862	41.72294089	39.64535922	29.64382366	33.36418135	23.35182846	93.20451541	107.7238103	89.73140147	63.30361164	100.0114093	93.31012877	122.7835997	146.8500459	301.2264345	82.93756805	104.7780614	184.1647685
LAG3	198.362121	103.3432774	29.27617791	32.25473978	13.34164183	6.612112059	20.54343521	12.92022917	23.20596067	18.90772621	12.20866595	20.10250126	6.608938648	9.778351549	15.09849899	5.486218471	5.174059038	9.498403894
SPIRE1	2.84718904	1.372293158	0.642225145	0.521667002	0.66837277	0.257615787	0.657163257	0.731577197	0.719848724	0.44217241	0.754688718	0.541673269	0.706488087	0.668611958	0.866604003	0.733249935	0.985088039	0.51102436
NOP14	43.4008642	41.98154682	30.79506501	23.54505038	26.8836334	25.8234858	37.10269296	24.88144245	26.74658222	40.15859735	22.70181104	23.30590393	22.31561236	26.8042191	19.42427571	26.19361867	27.75897975	18.88544487
ZC3H12A	35.22302322	30.39346712	23.04122574	18.21188185	20.90254085	15.34806332	121.849358	94.08719741	99.32434128	84.60152106	89.78255702	104.8009341	131.8445196	149.9719746	188.0269889	108.4890962	132.5681193	129.5284033
GTF2F2	3.870301019	4.452899787	2.786583182	2.331878745	1.385362357	1.776031679	2.643951363	3.192135421	2.43738485	2.682579165	2.860003056	2.373530923	3.082581453	3.54202505	3.13166942	4.240860745	3.619731465	3.302003713
DTHD1	9.403497336	1.485545976	2.422240846	1.32220288	1.598162142	1.373935135	2.868716569	1.087974145	1.657743645	1.617165139	0.817085326	1.388105233	2.105933293	2.023558143	4.409235896	2.429753762	3.976036326	2.269994403
TONSL	3.577867864	3.227536031	2.074037507	1.270555631	1.70998918	1.269795769	0.841219091	0.461601031	0.634545168	1.397351435	0.502304139	0.585503416	1.28107303	0.748071871	0.795809168	0.966774857	1.128974999	0.954859706
CDK2AP1	15.85949532	10.29089409	4.294654633	4.693485139	3.719336606	3.073764241	6.02668128	5.34045053	3.382202045	4.842382854	4.194460742	3.889098077	6.238114797	9.556578699	8.846982299	4.93293957	6.249815737	4.748888791
RASA4	0.486345106	0.274806444	0.707558764	1.134867305	0.906097335	2.104346288	0.478039047	0.104961376	0.144590124	0.567996617	0.178424964	0.176901192	0.210725791	0.229342652	0.383181116	0.513156741	0.209704133	0.357748998
SUN1	18.64137513	23.95462385	32.64833511	31.81190054	39.56376787	47.73958551	26.93205774	37.23181913	30.49123939	33.53063682	31.96179721	27.41881159	28.7366844	26.59170092	17.87668876	37.13192527	31.85245365	19.81915311
EFR3B	0.800587921	0.643994787	0.023544031	0.029406272	0.080153947	0	0.308517123	0.303418906	0.250785835	0.455022946	0.271039981	0.28075774	0.162442456	0.103770191	0.24545937	0.051597102	0.117964379	0.253891245
NFKB1	109.8360086	78.76737857	84.25346844	40.01977468	54.22050421	70.00730084	246.355441	151.8967983	121.4174036	160.3003152	133.2471875	123.8294997	163.0604771	233.0221345	366.4872395	137.3104405	235.0277867	225.3777963
PREPL	5.215129179	8.11984705	9.428083844	10.19306721	12.62704677	14.00873142	7.809794558	4.69760469	4.667976846	9.803318734	3.954559136	3.71993531	7.638977161	5.364940315	3.823872834	12.51549982	9.10715092	6.571741238
BEX3	2.124098627	2.851982847	6.656382278	11.04542201	8.653381418	8.714790853	2.445968015	3.355059509	2.701040716	2.843352321	3.681657564	3.671814662	3.936499437	4.822396397	2.710885076	4.746746728	5.740835199	6.388327252
RUVBL2	19.30348123	23.33232489	17.25757513	13.44409952	11.97800258	12.90023524	12.444317	8.195860252	6.418396321	11.53101516	8.286201781	5.836945559	9.711235266	14.58668643	7.668166612	8.035422428	9.131262098	5.486464601
ASNS	14.19736896	15.22898799	11.48601303	9.121172396	9.149390341	7.077536507	7.277787156	7.261078039	6.550080149	8.345731812	6.870860466	7.07307456	8.942299453	12.94432717	9.962709008	12.59624498	14.76754318	16.18793937
H2AX	21.27882036	25.49999425	15.99761691	10.15615423	13.49584171	12.2223201	45.49437892	18.40837928	16.26732311	38.52622165	15.67170325	17.24276785	21.3820495	26.93763981	26.92871803	14.7879283	22.79261491	32.85897584
CABIN1	9.986122775	8.874191374	10.09576242	12.56218252	13.85714241	11.8979332	6.19607204	5.6319763	3.872503318	7.247938051	5.255412577	3.765199612	7.866216891	6.991300397	5.45127296	10.33476943	11.39400872	7.718118529
BOK	1.050855798	0.011177033	0.041407341	0.009697008	0.010069164	0	0.101736564	0.437575514	0.06300884	0.056622002	0.330832395	0.04232349	0.053567002	0.324449128	0.021950549	0	0.449510156	0.034644059
FN1	0	0.562259297	0.010414956	0.006504091	0	0	1.251028887	3.260666441	2.782250101	1.811558796	3.460920721	3.974278917	0.855112265	1.689942249	2.212120081	4.104612214	3.24306538	2.195884096
MAP3K8	13.49411386	13.03242082	8.112229595	6.166721051	8.035497374	4.570197478	39.36429459	25.77432488	19.97316655	20.50211584	20.22777126	19.20441396	24.654549	27.24918013	40.5865399	17.40738922	22.86321486	26.09974128
TXNRD1	27.62957052	37.43759789	33.13339079	23.01969528	20.66836469	22.8713945	32.54970114	12.90874598	10.39308523	27.05060771	11.81001299	10.38551052	28.82667816	32.67743094	16.53265662	21.90628701	23.8206256	12.00155357
HMGCR	29.09406284	26.61952303	17.47039988	15.70189211	15.04941444	14.65463285	15.75477881	13.25354057	12.47485432	15.53364029	12.49801366	11.42819451	10.79494413	11.78567065	10.49887147	12.19885449	11.06569063	11.15387569
GALNT2	19.6505027	16.46658384	6.766969345	8.216773465	6.885406764	5.781813956	8.656797438	7.100246726	5.862557646	6.893827687	6.111033316	4.970605303	12.16027136	13.0584393	7.713488044	9.627358882	13.61114255	4.29073533
P2RY10	12.61903931	19.66097968	23.63867193	26.27018219	32.9919955	29.82685831	50.73737055	44.00983789	55.3583152	52.53610067	48.87802615	58.68450215	59.45427777	54.44222089	37.80254089	64.71425942	57.40437395	56.78436779
ATP1B3	71.88447932	30.74649362	28.37846054	21.10443321	23.26516514	20.3911435	102.2258764	95.42029021	86.69750866	117.0295535	111.0118425	121.151992	57.99534291	91.75420693	114.4608806	60.77756399	79.62017212	140.0082023
KCTD17	32.04294447	25.99883613	15.23214006	14.93669409	12.42116615	11.58806131	19.47040508	18.59280024	19.29387178	17.40627881	17.54143782	19.00582514	14.72727807	17.28077885	15.68139416	15.63011827	16.75173349	12.10485251
SLC4A2	25.10105931	24.01540657	12.29182723	12.42485017	11.80876251	10.33201757	10.43782573	9.396744434	9.198383087	10.02782121	9.412413976	6.746625583	10.51983001	14.08662141	11.23132289	9.110952998	12.49887597	7.404112577
KIF7	1.301590087	0.840356945	0.076555433	0.113545201	0.080670392	0	0.167194974	0.105236539	0.006471838	0.0767689	0.111807948	0.058686932	0.138651333	0.074981703	0.317900097	0.111848264	0.269920529	0.270438506
VASP	48.61913762	56.11661307	28.16122497	27.7669243	25.87405587	22.37599564	40.80314363	26.97073037	33.7649991	31.46370986	26.52922247	29.61605842	33.39713129	47.79542119	58.80927538	18.92986749	28.50334537	37.29361972
PACSIN3	1.820109715	0.814918089	0.478977772	0.013596334	0.169417674	0.18661132	0.348691457	0.164606094	0.117794304	0.095268765	0.149634041	0.163191763	0.315450123	0.426483229	0.092331673	0.270373945	0.064642622	0.080958339
ZC3H7B	27.22077592	26.75197757	21.0943173	18.15714726	17.01578727	16.26033959	31.53468037	23.64359811	22.95884608	34.68686054	21.5203359	21.916035	19.55283524	21.75125107	20.94052807	20.8028329	24.04975516	25.70837797
TNIP1	190.7095326	167.0392197	108.8374808	93.41595008	107.4124943	90.32097959	166.3739573	117.7012985	115.4045883	107.0590048	117.7905403	125.2909992	151.6018457	150.3973485	209.6580397	106.0186879	120.2726048	111.5949606
BRWD1	5.139719262	7.324551135	9.126547451	9.532587741	13.56567229	10.58720389	7.547592347	10.26591456	11.14679202	8.880420239	10.09512144	10.79009729	8.443680791	6.419883479	5.721020645	13.45134516	11.63265454	6.753631776
C20orf203	0	0	0.005349335	0.095208084	0.234146878	0.02116182	0.029207005	0.027575387	0	0.035111463	0.022059151	0.043741525	0.022144699	0.00523937	0.039700492	0.052754173	0.07147244	0.065642129
PGPEP1	6.655202614	6.591306975	7.789008577	10.92678596	10.70221233	8.411860121	3.07002929	5.183652065	4.99428754	3.575158153	4.906932784	4.411071988	6.239841712	5.622152773	3.256152986	6.041895066	7.114267446	3.589667103
NUP188	26.56883481	25.05573962	17.53568861	14.86130001	15.86503902	13.7545338	16.97089719	12.38625415	11.88635167	18.59712768	10.74512608	10.71842006	16.22685637	18.08956092	14.57086797	17.08181674	18.30202328	13.04724243
CD55	23.57560851	21.19052657	21.15402863	33.41788084	30.91798065	26.48629382	71.11814958	78.42726736	56.35057796	78.78309421	73.98036306	60.89155738	51.71153402	68.17969361	117.0681065	68.2958625	83.13926628	158.3402088
MYDGF	83.75727262	58.58590024	31.2227699	33.91212712	26.02565033	28.42737176	26.48709204	15.51120997	13.24632196	23.47214551	15.53242677	12.05769846	31.42861749	49.29369883	19.89361748	20.11540927	32.81278028	13.58896033
ZCCHC14	9.170068021	10.26574589	11.52889444	12.48179234	14.39315145	18.50281383	11.94049412	7.940899343	9.436594171	14.77298778	6.196874758	7.969450841	9.77909035	7.121794624	8.411902946	12.01750871	12.09484474	7.962148357
CHD4	89.52529465	78.40774248	48.92182417	41.9878809	50.77525353	38.65968976	82.62502137	43.26858811	45.73578847	70.31125974	39.61717481	42.57786184	40.61433726	47.04942712	83.22407052	41.85835829	45.72211606	69.30448883
MYC	32.67072767	44.06158212	46.29196132	48.95695995	62.50373159	68.31364023	77.03962658	81.08161744	97.33710576	86.44283475	87.29500928	107.8762569	39.39293382	60.06566014	75.35827903	37.22938972	47.54883342	78.73204878
MARS1	94.73387995	83.24068571	68.48577284	54.37085112	53.98094111	59.23878091	90.17146121	66.57012964	65.39344791	98.17032354	68.82444743	68.62263218	103.6593691	121.4651531	70.63150162	122.3658548	135.5932266	84.46309076
E2F4	59.55122951	54.01351661	47.30847568	41.06051061	33.12141623	34.11488955	46.99080103	35.93195013	38.60568053	45.82375655	31.41853199	33.34286145	37.13505762	47.76470681	47.68613658	32.93977759	35.22217157	38.0976282
IRAG2	15.96343285	13.5318808	12.16705997	20.42665272	18.43762581	22.06607083	21.52116215	65.0382445	50.51764636	21.71287227	66.02188375	61.93938993	35.78317751	41.493306	39.73737956	41.97681798	69.14840275	49.16761819
CFL1	360.1163822	400.2889736	262.9033972	248.1800485	227.6930675	182.3926587	290.2629521	214.0256034	213.3974031	248.6270272	221.7603533	197.0746983	244.2929368	319.5769351	371.015138	181.4731908	198.9703406	279.2498509
NADK	20.31313741	18.95302549	11.90606359	11.79884265	9.734898092	8.39123955	12.52079311	11.84841473	9.479996512	14.28185558	10.58177096	7.041253989	7.720736162	10.1626452	7.763245058	7.620454081	8.547565871	5.80943295
SLC7A5	240.887852	127.9040405	57.40572739	51.29486589	48.13050827	28.74618864	149.9661239	53.13412834	67.53105903	95.21822312	47.9813534	60.14374852	69.56417038	142.5913007	219.2154245	51.09730954	88.10226544	133.2363109
ABHD17B	4.852395124	4.012368223	5.041269633	7.002605374	7.810751173	6.367553715	14.06920097	9.808362517	7.612766148	11.41584688	9.191608463	7.596712875	6.462059769	6.193208277	8.429639348	7.496870145	8.002579168	7.262739707
NOG	7.394136251	7.238341411	8.975387458	19.53407304	11.24659259	11.18544604	3.686140793	5.952149484	9.105128714	5.004224681	7.025118776	9.480306838	10.39897079	14.64632139	4.582363496	17.04246265	17.82643636	6.387600218
ITK	126.4678796	139.6639179	225.284043	228.6999659	228.9334987	319.4396651	301.6415978	301.1361253	378.4491299	330.5728508	291.5842654	347.3815625	162.4723491	184.2375338	199.9487138	196.2001466	205.4464442	186.8906833
FITM2	1.148580471	1.935995962	1.916946046	3.200473672	3.082299794	2.953393054	1.431119248	0.416779216	0.429940938	2.132709044	0.174769198	0.366546753	0.708535875	0.664163771	0.387122684	0.514410177	0.725972401	0.334588148
IL6R	3.158126617	2.676721331	6.326662038	6.604561226	9.115107909	8.640185715	9.929799952	4.651758487	9.033648279	8.667594785	5.489808913	7.388999102	5.870295623	4.632886059	10.76593983	3.998676519	3.599391681	6.349741013
MBD2	33.27214208	23.93782536	23.61449311	18.33534695	18.6171251	16.11633529	15.13867182	16.01378295	15.90743921	14.05474291	14.903526	14.86603915	14.17717571	16.24035101	15.12329301	13.5485266	13.31449234	13.43191639
DNASE1	2.685873217	4.228489284	3.994752326	5.117768521	5.89413091	5.781859335	2.066312359	3.319407878	2.874630895	2.787503024	2.555745067	2.373544087	2.692315627	2.514166536	1.69346908	3.889005491	4.210232246	1.788844201
FUS	325.552603	367.2181716	326.5250668	217.8814913	240.166833	270.2016561	250.6827188	147.4771112	131.5002086	246.5019131	110.3669841	97.22362835	141.535814	221.6247835	241.630319	166.8246209	216.2202819	277.1840674
FKRP	11.33755641	13.3178023	9.532846374	5.810164193	7.721402172	7.249563727	6.35936862	4.323685449	3.548286869	7.286433276	2.76120024	1.936145191	3.492240095	3.762366563	4.464997958	3.765081983	4.718434835	4.501434905
EIF5A	102.8581188	111.2374125	77.37718828	58.68565203	69.76289847	66.77597315	104.154341	75.64894146	67.825635	105.4475675	71.32141282	67.88587574	80.23542006	99.81864778	83.02925696	69.65467152	75.75363625	67.09196379
DHRS1	5.53217558	7.170949254	9.709612809	13.79527009	12.9729912	11.92310341	4.1977488	5.191294232	3.606772471	6.337566537	5.172415654	3.652489322	7.564576969	4.701977603	3.061523895	8.206958355	5.726932282	3.623950893
RARA	27.1602622	30.67696459	25.37003744	19.95652947	21.09885358	16.61253444	39.98024924	22.13091527	30.01546112	35.84010926	21.42778175	32.32532108	31.76695402	29.12827146	55.93568166	30.02701466	28.36740457	48.1876175
ZNF780A	2.672193434	3.117272042	3.032052797	4.973123895	3.876697999	4.284904768	1.324384097	1.360496831	1.969338163	2.05690585	0.971170695	1.660670069	1.045985084	1.419490566	1.06346552	1.629854119	1.677352259	1.06365259
GLIS2	1.006436607	0.937886353	0.181507366	0.157881042	0.056748552	0	0.254833155	0.080199059	0.052608885	0.099280081	0.033414519	0.112639126	0.194555812	0.126982977	0.199311454	0.156269205	0.086611393	0.050620266
CD63	83.31986169	73.25853991	38.31561156	37.61715211	41.02827513	28.03821194	33.93898512	33.399339	35.95009142	20.93971104	34.02484837	38.37336466	39.12630164	46.27375576	65.62472402	26.00163566	28.67273693	28.92955123
CLIP1	18.83189552	18.93741394	16.46717777	13.23785901	13.10494015	12.86868211	16.70683035	14.30916419	19.10899206	15.79191341	13.95642188	15.1703528	7.279124026	7.454032189	9.80638527	8.45521875	10.18812483	7.141564236
GPS1	43.72507095	32.90333282	25.74093782	24.60527906	17.08836197	17.90888531	19.83599433	23.31459629	20.67702012	23.75894393	19.81123694	16.99792487	30.03804334	36.18190908	20.04267068	26.80410325	31.0025847	19.39199698
RPS15A	235.7013164	345.3916884	482.3438795	546.3456407	525.3045881	581.6155057	436.6239876	822.3183986	872.1512934	449.0224453	944.5220803	891.9759519	628.0926975	625.3297863	476.8005918	568.1260986	456.6156157	599.8583144
DDX39A	99.74667932	96.23941527	78.97238133	64.58677121	62.01468798	65.7576331	101.4075225	92.60485622	80.93374802	107.6278105	87.05179045	74.51586953	90.48565459	105.3043958	123.5419092	84.55633165	106.479824	120.0532448
UBC	823.9918036	790.2947937	546.8209441	451.4693107	522.6407196	461.7774773	609.4120187	572.5589928	494.7301553	490.2973739	549.2787879	503.8573581	503.8882029	709.6503575	669.8090067	393.8265101	519.8574684	652.4042887
ETV6	9.292381703	9.168368001	11.45818025	6.876018898	7.388728967	6.266107727	13.66017618	9.069756654	12.02572316	12.08421689	10.57439467	11.60647215	11.68081837	10.31517126	11.28500559	9.36953966	12.0491545	8.237266979
TNFAIP8	75.68673625	65.38994362	55.85559463	50.73237944	42.84496484	36.37653296	79.2976216	103.5378839	98.42497105	60.11968848	97.6871075	94.35838027	52.73608649	64.42136156	96.2122281	47.51166497	45.27404927	71.87947012
GYPC	34.4868412	22.66439962	26.9595732	52.05538355	35.03029645	43.79810195	22.25758002	27.48123636	23.67527671	22.02821481	29.42129949	27.25991871	33.91323558	37.44426523	25.77250487	31.16028604	29.67850456	32.757485
ST7	5.495712304	2.753090453	1.869354152	1.545953953	1.437909454	0.997876071	2.101096502	2.048232286	1.491710062	2.20755359	1.765902763	1.734832495	4.128324708	3.186884324	3.640459809	4.859496142	4.458832917	2.888097446
TRAF3IP1	7.770788052	5.653333232	3.785892804	3.663187701	2.361403882	2.582669203	2.264106174	1.616747528	1.890356538	3.265891555	1.494905565	1.804051405	2.152592133	2.390642979	2.935641275	2.128132713	3.068310751	2.269051517
MTOR	14.41723716	15.27804003	11.12096922	10.20753371	8.076101661	8.596088984	6.122363072	7.567798895	6.854634549	7.366544058	6.371296526	5.986722349	9.326228625	7.767342701	8.135393632	10.58951387	9.853701508	8.501108382
SCFD2	0.682665763	0.877433846	0.501365632	0.3122403	0.332262177	0.182537117	0.421141864	0.394775123	0.366089567	0.361628194	0.320915432	0.357594658	0.31360707	0.539625485	0.476067804	0.322984326	0.371130028	0.749830604
MFAP3	4.596888175	3.88747514	5.211985647	6.481661634	6.561428459	7.583804696	5.521328814	2.76085302	2.777365538	6.717469251	2.001050062	3.104531325	3.701419225	3.702478975	3.220252695	3.02621222	3.341790622	2.305649122
UBQLN4	24.12053576	27.55205061	18.74231177	15.37145946	15.63612261	15.28394432	17.68417706	11.08980356	10.82316755	16.75790138	10.20273985	8.178749177	12.67310466	18.00611069	10.70370146	10.7658012	14.36115156	7.531868245
ZNRF3	0.912588065	0.714198427	0.689468004	0.390135316	0.255320216	0.342670168	0.229306491	0.609798568	0.475757423	0.455609442	0.606158442	0.296913614	0.358585787	0.38049605	0.174398917	0.302962921	0.514374433	0.261585012
MMP24	0.993219139	3.062448756	0.334846733	0.295214401	0.466202715	0.220774047	0.093204407	0.081228595	0.086586887	0.079007158	0.013537388	0.060397996	0.183463486	0.070737199	0.090493477	0.100720627	0.153515678	0.095215884
NFRKB	11.55139897	9.073141642	12.74029881	14.58694766	16.68242953	15.95887344	9.757606727	11.88588687	10.80607995	10.98011272	12.01774139	9.635288435	13.18053766	11.1658304	7.332827	13.47247426	14.40498398	9.916991376
SDC4	6.278226548	9.585602961	4.166941265	3.068468905	3.636582542	1.305007302	7.293028284	2.088356949	1.937455366	2.595772353	2.4581653	2.661959997	4.001025614	3.559785334	4.601974209	2.01663128	1.739827529	1.949763734
COL6A3	1.350102622	0.43537512	0.130849945	0.18010691	0.15325178	0.097717512	0.239115938	0.39645305	0.25193778	0.330106269	0.393679217	0.294784979	0.118838157	0.175239317	0.237823511	0.406730521	0.374632597	0.342582732
PSMD8	60.06362059	66.21379813	54.92436223	42.64224224	41.33975397	43.42832364	53.76842942	40.29205854	33.4753487	46.94989695	38.34307248	29.01459238	42.81206782	62.88773357	42.38324873	30.25525936	45.06293382	30.91270961
NCS1	36.5789237	36.84761839	8.30727074	6.209647676	8.391634615	2.109470508	31.21060956	15.46268498	13.81972209	18.59917951	15.26512714	14.49793071	19.97739293	36.86714284	38.87830675	12.26411742	32.51681699	12.99286461
ATIC	23.37753163	25.55190379	21.20209772	18.50114247	12.8894652	12.82268045	12.20064292	14.22876914	13.96718916	14.82109781	13.16233704	11.9821054	9.503164883	14.28218353	8.417963423	10.83293135	10.98302057	8.636437294
SGPL1	35.49106288	25.01392284	15.93262143	15.61026178	14.78575882	12.87410937	20.82847096	11.70325963	9.089385437	13.5570063	8.77085007	7.601351332	10.41190648	19.64913849	19.97034692	7.679562012	20.36282736	6.663471429
NUP43	2.067276683	3.053862857	5.905692495	6.922562984	7.368716038	6.820849974	3.394956873	2.533447756	1.960293397	5.361504047	1.828838562	1.609695354	5.446907745	4.25511042	1.919191644	8.390255258	7.573155082	2.211182514
ZNF540	0.681169398	1.805381293	2.330530091	3.278719117	4.247261689	3.881448685	1.296105067	1.187971114	1.186503674	2.208290577	1.071797319	1.531978486	1.371841234	0.806130445	0.845061462	2.192950918	1.389064712	1.517372644
POLR1A	9.608735457	8.210529542	6.395389511	5.041814894	5.764487266	4.880648607	6.254946382	3.931197132	3.267220404	8.458973155	3.195643575	2.676541053	2.887733556	2.969738052	3.101878116	2.977982436	3.755545977	2.824087629
KRAS	21.81316018	23.38275503	28.15833582	28.02731818	36.72465048	41.03887464	50.90163214	33.16740045	35.11618226	58.03304693	33.54377717	35.03519776	20.88297244	19.07214151	23.07261384	28.26673924	25.67803154	22.70822356
ARF6	117.0659341	94.58174309	62.74967279	58.14567607	60.49840653	50.52978523	86.94052328	61.82770568	69.3999012	68.5854342	69.06581018	75.09036284	79.89932379	93.7684408	122.0767444	68.09286235	77.7132641	95.77517701
TNRC6B	7.796565377	7.116966075	10.58197761	10.68441263	14.46365977	12.05210365	8.515693928	8.747864767	8.899349269	12.3202206	8.832347562	10.16218645	12.09689916	6.283544695	6.998773441	18.38781673	14.08640964	9.685306369
RGPD4	0.212083891	0.115043286	0.363738508	0.602299563	0.736202615	0.639528593	0.569717602	0.723501205	0.842355488	0.892287737	0.47725844	0.79614849	0.695849249	0.388648616	0.444075662	0.954150603	0.67498727	0.627098382
CCDC6	19.63840223	18.14799302	12.20301883	8.267304818	10.66539281	11.42253475	19.82719171	20.37640647	19.15174798	12.21975365	16.76307288	16.40987636	10.15901421	13.03591007	18.83711229	10.02288953	18.49151468	12.68441169
NMT2	6.205756645	5.882288289	7.826478094	9.218191528	9.196803698	10.25156901	3.91929693	5.031370975	5.146346468	3.861885879	4.136442209	5.229060398	5.255747376	3.950848874	4.060880732	5.423787003	4.354081659	5.001862844
NFATC2	30.62423406	24.09658019	20.14436232	17.30053143	17.72554297	12.27254132	43.09365661	22.57065501	25.25688735	31.76338272	23.0272874	25.29976495	30.61351093	29.92854631	39.73654148	29.40696003	40.250274	27.45067678
SLC2A8	8.776537664	1.853749513	1.118578263	1.449890815	0.746441858	0.411633882	1.647567135	2.614895519	1.570173956	1.33749954	1.716354051	1.010382104	3.109495202	3.248533787	3.3096129	2.565399031	4.532833988	1.871749809
NBPF15	5.946491243	7.700775775	14.56014743	15.7117254	16.01718311	17.71246199	5.043743281	5.361169598	9.738470953	6.441506018	4.945681882	8.394739777	8.510438222	5.217988806	4.46463183	10.79267721	8.378214566	8.337420434
CKAP4	13.85639437	10.27227017	6.448934628	4.999443116	6.103555337	4.991440008	9.766098044	6.250021143	6.277330554	8.144243111	5.302769604	5.267365782	6.604136833	10.94710435	6.150514201	5.23363687	9.92545931	4.379034199
ERMN	3.834325207	5.570727416	10.96475249	8.751586107	20.51252528	13.68134564	14.31062544	20.53389333	15.03924413	22.37952907	16.63839298	14.81519644	12.00060827	8.576770922	6.3858451	22.26836165	18.68042262	9.299489714
ZNF483	0.383201078	0.755338594	1.952294233	1.733971222	2.983866628	2.876542349	0.953423502	1.03061973	1.518394901	1.564212898	0.866569609	1.250876153	1.395630109	0.911817721	0.841364281	2.367030849	1.45115677	1.369245912
ARHGEF2	38.20962523	25.85484837	16.58256638	19.10971094	12.34205133	11.98189998	29.92794339	24.97250036	20.65197638	19.10212468	21.56085239	20.13535112	29.09368165	31.41861019	53.90533175	24.97334968	32.03299584	32.03762077
CARMIL2	28.96685248	26.05328807	25.0660788	20.29168815	18.83915524	17.96427919	8.398502682	8.405089242	8.243202717	11.06938798	6.081131415	5.482331786	8.78331437	10.94567507	13.19566331	9.951787295	13.27687031	22.44911211
MC1R	3.898018011	10.71115591	4.002448084	2.771777942	2.488838727	2.035745016	2.575543129	1.090564109	1.798134795	3.064937414	1.326292063	1.811730058	4.053481783	2.870125058	2.667340003	5.51346772	4.153992757	3.68357756
EVI2A	23.65669136	32.17421269	35.95323789	42.11093148	41.45673402	49.44925128	34.94008138	74.67395718	80.66521156	39.98373545	91.66501955	86.41029311	46.21065292	57.62409735	26.72180461	64.74253645	63.50174014	38.85838504
NINJ1	80.41748274	73.5969205	38.01099494	27.39299905	41.89522985	35.0095571	191.3928066	128.986175	133.6604641	145.7926839	131.5998552	129.3080326	113.2614648	120.5051765	176.2330504	71.54745021	76.17970632	103.4848023
RPL10	784.0322347	792.4950541	1018.739425	1167.521565	1050.073721	1313.556791	1048.391491	1614.80428	1570.928761	1077.465268	1674.093239	1679.832583	1535.254334	1431.294859	1168.031659	1321.060996	1017.127775	1385.869137
HSF4	2.361750944	5.299152344	2.858457162	1.780882854	1.180359733	1.000115833	0.868690446	0.931370407	1.627704906	1.017753914	1.181527238	1.267908119	1.269834746	1.109313751	2.573157483	0.738720801	1.26105104	3.835536944
SDF2L1	95.84697758	58.68538587	31.16316474	33.64603261	24.15726614	30.7839775	17.97345965	16.51687478	12.13340229	15.44497212	16.66683805	9.944609311	25.02150378	57.46264438	11.78890801	18.75695388	34.90119798	7.426146481
RPL34	354.2022397	452.5870721	656.4944512	721.5157556	702.7231822	764.2696541	598.6644263	1132.5835	1202.340125	624.9289625	1288.467089	1191.724637	845.9485813	761.882787	611.6565644	799.2022449	573.0490408	812.9124393
CCDC71L	3.811950623	3.383177341	2.090411449	1.85839832	1.679331825	1.229028946	2.728578605	1.770816819	1.796456261	2.097454161	1.994923943	1.823648147	1.111568474	2.221319615	1.510476368	1.040732551	1.363884211	1.604153935
AVEN	3.76762711	2.961913822	1.327726385	1.254017101	0.896558331	0.629425627	0.970566821	0.950285946	0.623367457	0.648208675	0.61086601	0.852395084	1.442237964	1.601359229	1.954476854	1.094155643	2.150272174	1.713726111
MAST2	5.797169909	3.973707543	2.668141957	2.579284544	2.101124264	1.695258675	2.286817254	1.879187682	1.790048403	1.875169915	1.511267278	1.641061903	3.18677193	3.524907733	3.297561446	3.012875778	4.244549116	2.439999631
PITPNC1	24.07097914	35.6960103	41.37007491	41.87541382	50.00308658	65.81811806	75.68001759	66.79335366	86.65448962	85.39150575	75.81354768	91.63267972	55.93686126	69.25648889	45.06924077	54.24750033	70.02356012	36.88603432
SSH2	12.16658933	12.69763099	13.14767618	19.73813216	15.37173724	15.76246458	12.71153114	12.89239893	15.71230713	16.43048907	12.32761077	15.55811575	12.98890908	10.67197482	9.590740757	17.29037883	18.00661468	12.3366911
KCNK6	14.17394005	5.390948068	3.550070548	3.004621495	3.210805857	2.895030863	2.312374926	1.359146914	1.495312989	1.737401418	1.573103139	1.082219058	1.761832887	2.165557723	0.715356073	1.182929095	1.675854969	1.100080954
LONP1	39.80351108	33.94649777	36.82371635	40.43399837	56.88369747	64.75925823	37.49701686	42.83586165	51.11171905	44.48172374	41.70188373	48.12299959	46.18994037	50.96480796	21.55518646	45.98903338	48.10889796	22.23918021
ARAP2	39.22724383	35.16964824	38.86148891	25.84188697	28.97972939	28.47673091	44.82809034	43.89638504	51.17587495	32.71001546	44.77680489	50.1991388	45.51099721	31.8917821	46.96123908	45.52402962	52.2482864	33.68913349
PSMA2	83.39377168	92.74466838	63.19199845	55.82393159	53.13583321	49.73909408	52.39125617	68.88145189	61.11685387	54.23503283	76.62252124	59.72920939	43.01142633	66.69519616	42.07716596	38.94492791	47.0700052	38.54517959
RCAN1	3.808742519	3.170603042	1.655856016	1.607345021	1.308949542	1.128035158	1.190880754	0.639540521	0.685111455	1.094516809	0.572461838	0.562459673	0.973335162	1.342531309	0.795580024	0.860614632	0.712954965	0.457613251
PABPC1	1460.170208	2100.61152	2538.243063	2618.346721	3002.322017	3382.673322	2229.627349	2767.746944	3314.394456	2335.068714	3053.593785	3296.635609	2158.986366	2530.557231	1713.928921	2225.627766	2483.881539	1893.839032
B4GALT5	25.60526646	19.00906361	13.46463119	13.10975134	11.72324021	7.836909359	63.7673379	40.99319216	30.41082789	38.12091248	37.20947992	34.69701561	43.24652843	34.10562541	91.60193603	36.54531589	37.20541216	41.3687749
TGFB1	275.0131254	176.0740164	100.7144717	94.70647849	121.3144136	74.62992746	248.9134713	91.54165222	99.76854086	178.3798215	103.0455145	123.1236454	374.1458962	342.4365869	618.4538126	265.7632492	306.3760809	459.7337171
CYFIP2	55.25518011	73.13242003	65.3005027	76.61203832	89.14375224	99.33667107	63.64158907	90.01666777	91.89942575	73.16204642	90.18982723	88.79584734	64.33638261	60.30597774	56.4092823	81.41772674	79.43561257	57.59241389
TRABD2A	9.438166769	6.116105622	17.35432894	17.40258454	18.3800111	26.43737178	12.43301189	16.01096128	15.81166995	17.71603837	16.49858907	18.20091078	11.18321328	6.088375432	6.470563397	21.55007332	10.18884826	20.82703064
TTC3	23.6268887	19.3640432	26.28801755	28.60462013	31.37900316	34.67492328	14.77376071	24.94638893	26.54447676	19.94472105	24.80987449	26.34063235	20.1313732	15.71465089	13.9120184	28.43833259	25.48337451	21.97662073
SPRY2	3.571912772	0.564336929	0.818852878	0.456968712	0.211833228	0.008615317	0.199762759	0.287395398	0.044185616	0.133414774	0.098786977	0.097943324	0.955639028	0.9811946	0.526442468	0.37226922	0.649845896	0.26238074
DDX54	43.56669466	39.22371859	29.25241921	26.57593507	22.73074612	24.79459772	27.39174401	18.31829067	17.94773721	28.63182004	17.79174373	15.21740833	23.17975039	24.79810106	19.74357887	20.61664514	20.34290028	17.10791648
CAMK2N2	2.481967793	0.942427125	0.124692561	0.019467479	0.141502262	0.143873413	0.816975439	0.042852	0.147577523	0.477426423	0.192823867	0.467321866	0.258095555	2.03548814	1.057617345	0.341582056	0.509060647	0.347752863
PCBP4	12.93772854	10.53030306	8.984521459	6.802600594	6.991349067	5.086256438	2.219310145	2.261424095	3.117751583	1.721704157	2.005790553	2.533325927	3.398699788	5.243484323	5.465731694	2.960246894	3.739243835	5.474472675
RPS12	2758.329232	2933.460606	3931.586679	4472.051689	4141.144833	4489.452609	3522.256149	5992.028349	6274.748487	3871.824966	6852.187396	6442.313433	5233.093657	4958.70745	3425.341882	4850.518442	3608.078157	4498.859575
RPL18A	1449.342744	1455.972187	1950.466994	2377.084519	1927.345363	2411.059436	2290.742002	3145.600652	3202.843525	2382.857007	3327.378377	3329.31891	3380.033642	3220.920346	2725.706353	2792.752911	2203.954787	3206.696071
SMYD5	25.3871098	23.44713143	18.9158712	13.14836858	13.71044368	16.65110628	14.51458909	10.19558805	10.47561027	18.21142262	8.477606246	8.538047344	8.803948624	11.00512087	7.039946626	12.0013264	10.19516527	7.657752248
RAB10	35.50592042	38.79392793	27.65391466	23.49487737	23.52409063	22.21939901	22.3710602	23.26748224	21.53813604	19.93967763	24.78419341	20.13546553	25.32694725	31.42839352	21.82803864	24.21006409	26.03232796	14.7072741
HAUS7	21.64197123	11.64643321	11.30387543	9.045369254	6.839391502	6.650827437	6.966855313	8.631943582	8.007656793	8.59324257	6.735327464	5.953235506	6.622650016	8.838438444	5.301684665	6.885947253	7.850200001	6.561511425
TUBA4A	56.55080208	41.89683744	24.27046003	29.40038907	17.61314706	17.22121475	67.44441179	56.62975306	51.16364215	53.92266912	60.85472546	56.36078708	105.23887	86.00994817	102.6434717	92.61432384	66.55972689	116.1874212
MED28	10.18393125	7.819692543	11.40547624	13.97979396	15.40027019	12.40957873	10.16035139	8.876449578	8.491685934	12.52871557	8.698348916	8.382612873	11.74344285	10.13121948	9.387498443	13.97153033	12.11421815	9.626265578
PLTP	0.208657739	1.875633765	0.28453419	0.070140891	0.072832784	0.103674539	0.147177213	0.185273758	0.075959789	0.03276489	0.10807068	0.153068204	0.278973757	0.293352732	0.571585751	0.475875508	0.483544456	0.050117832
CDK2AP2	85.34754468	48.96466679	33.50928496	35.13156809	22.86630347	26.94437782	24.7919626	15.28861403	15.74320874	24.08203832	16.23589201	13.48290344	59.63359259	83.20517211	23.2177225	45.00008517	62.10830788	16.60682208
ZNF395	15.85168723	16.09695504	21.35629786	21.0071017	26.42073395	31.34900501	21.95382349	34.11978593	42.972655	24.27798455	37.10761394	49.47649701	26.93281193	31.42829331	13.13864116	20.3960305	33.94820079	13.85235146
LINGO4	0.522489892	1.146005235	0.159780028	0.02138183	0.111012148	0	0.722835808	0.129431191	0.069467008	0.249702171	0.035297561	0.034996116	0.023622967	0.156495472	0.012100198	0.025011455	0	0
C8orf58	8.501222564	9.143612369	5.59187912	4.220769031	4.468411754	3.686886156	3.974675578	3.661845106	3.930697384	4.094216863	3.87348385	3.180334412	2.354368746	3.737536394	3.672339606	2.573162884	2.369508947	3.356424038
SNRPB	186.7412381	174.7091164	153.3879835	122.3935852	121.0414906	127.2897888	203.5856986	163.1435037	147.6552282	176.7380424	144.3603264	133.2929806	142.9286433	196.9442005	157.9244093	109.2188737	128.8958496	140.68551
VCP	105.069683	91.86109381	67.49401348	58.85318487	55.74499409	61.50815018	93.69728768	59.04244808	64.15315106	81.7024463	56.75255994	57.60827665	69.54100155	79.10104532	76.11446626	53.4117475	61.89146641	64.08787842
DNAJB11	86.63444787	63.9105149	44.76660608	38.55657588	39.08775651	39.9793133	42.85683779	21.37901945	18.03109375	36.77464356	19.48101094	16.60645348	30.69637456	42.65693061	28.85215587	27.86343153	35.25741627	21.88061017
ZNF439	2.2708757	1.299625732	3.443556118	4.470916125	5.110825265	5.072248928	1.314396257	2.90278822	2.208551271	1.408361816	2.935007101	2.738768731	2.231456751	2.737170253	1.009835639	3.715957805	4.614918168	1.354438901
RPS27A	990.3945002	1157.634398	1423.849386	1636.363832	1554.11449	1613.906994	1192.269446	2080.504011	2157.602783	1206.95855	2360.346669	2255.229901	1596.45522	1582.01395	1187.28652	1500.045304	1204.09133	1436.347299
CEP192	5.400296207	5.305465719	7.494135611	8.674095852	9.670327101	8.049639853	5.039711832	8.129180348	7.247209661	6.282745759	6.977274851	6.567282291	6.435899272	5.02938137	3.619038392	9.059994611	7.543748961	4.659123705
RHOB	33.82543568	15.20999684	9.586840281	11.85843324	7.092996232	6.203202608	9.967537546	20.5957899	17.87304621	9.078968374	23.17068905	22.36037401	10.83205347	14.54664566	46.06332378	10.72836074	16.86287589	38.99556926
PRKCZ	5.249986276	5.975055714	3.006345478	2.723243138	2.915861973	1.885478523	1.158666424	1.329624784	1.155162067	0.934263027	0.867101036	0.88173937	2.450690344	2.585453992	1.774336018	1.701465338	2.012230294	2.020903433
GOLGA1	6.595508225	9.104607567	8.828570043	12.76034075	10.00222788	13.72955714	3.460756172	4.784443452	5.276113916	3.751770429	4.282435335	4.309492903	6.589133061	5.016417001	4.176120704	9.097255227	7.246380932	4.596077154
LGALS8	22.67502455	35.60819258	38.00745884	42.77958823	52.36874235	45.7697725	33.19668092	30.99636669	51.0924209	35.21225853	31.01757387	50.07822294	31.85179551	22.80183015	17.48606581	36.07831518	33.83053923	17.85495067
C4orf47	0.109239686	0	0.246966108	0.385572916	1.387951342	1.040314487	0.169800796	0.141454464	0.269094286	0.070043767	0.377192085	0.243081031	0.113596468	0.20605384	0.213350816	0.400911101	0.132395888	0.193873012
GMPPB	31.95012128	24.7110863	13.38954515	12.69156461	10.03870638	14.65799535	10.06420854	12.30916717	9.131332272	11.20825938	11.37284135	7.459761137	13.74100737	21.06902531	7.499736767	11.65738532	18.02311464	6.690743526
MMP15	1.160756823	1.315433908	0.408581482	0.194847319	0.158969834	0.382043263	0.421829104	0.19913204	0.195939602	0.430714729	0.030634089	0.242979759	0.276776031	0.40018238	0.275665279	0.12210171	0.322580528	0.281763718
MT2A	170.4548634	170.0552168	157.3495733	115.6752723	115.7961352	61.17536459	53.90543843	186.1202339	61.6816214	51.28583688	151.5105118	78.45413473	37.77141563	79.45286843	97.41486549	26.22123564	83.61797186	56.24403918
GPR141	0.28403849	0.219698836	0.166482422	0.037131245	0.038556282	0.086245211	0.343393448	0.185262941	0.01876544	0.372919772	0.275155498	0.040515689	0.467663993	0.093177192	0.266164099	0.524108144	0.220671705	0.100229812
SCD	37.09744498	33.51282665	6.760024709	4.974306376	9.144048438	4.216206144	5.21441648	6.93981804	4.651592076	5.551072062	7.752021877	5.468868664	8.139334896	7.545191678	4.251490661	7.728858988	7.014263676	2.76616352
ZMIZ1	13.3558004	9.210119549	3.794310971	4.11286778	5.149887623	3.234205057	7.745193395	6.390362957	6.310200442	5.795313394	6.344730793	7.743691004	7.561354218	9.110959232	18.53360276	6.004341111	11.52780145	12.21512042
PSMD14	37.41039802	36.15727473	29.21275347	18.88660978	24.81868918	22.94917997	26.49565526	22.69263607	20.76601012	20.20241943	21.06353613	21.41509162	15.12650779	22.89733209	15.96583734	12.74495623	18.03185724	16.58419425
TMEM50B	10.88911048	15.79194028	22.21233242	25.22117032	27.29828252	25.24857074	8.098909026	9.395347783	8.661550928	9.773289927	7.24773648	7.908276901	12.33772523	13.30080253	9.022364461	12.52592709	14.38565326	9.987305847
TMED9	102.6342425	69.71782072	33.95643874	39.68007379	34.80460201	33.52407126	41.01445601	32.43024529	29.55372803	36.53729251	31.18222962	26.65166338	38.294852	60.01604002	27.07963579	25.58457652	42.01729798	18.55006107
NCL	323.4159632	304.2890916	248.6487868	203.1404601	205.8951256	219.4528379	215.7960256	181.914274	175.2299017	213.8035382	170.3221143	156.9122485	116.0444053	149.0192072	168.8270876	135.0918383	143.048377	166.8711789
RPS13	909.9581533	1059.162398	1421.058885	1572.319463	1477.271646	1708.835184	1246.711237	2051.584454	2217.931993	1301.13234	2359.90947	2319.388476	1887.107037	1878.639526	1266.239893	1697.176698	1389.18497	1603.854155
PTEN	11.61594691	10.58489793	11.38281786	12.77121358	17.6942102	15.72337975	9.01850214	10.10716336	9.200478325	9.457160245	10.61232256	9.611400308	10.59947327	10.33787678	8.416861214	11.91244778	11.22128359	8.821167931
RPS18	2290.185373	2899.832324	4150.986269	4720.243153	4232.940858	4771.039136	3291.893154	4185.360903	6180.069717	3523.658944	4804.486101	6355.112611	4881.709598	4667.312906	3667.356534	4268.47508	3201.112438	4444.366728
FKBP11	75.71919245	41.63787879	39.6095597	34.40995614	30.09334952	23.01286028	36.35353909	22.37264231	18.10184832	35.79925031	21.8323953	16.14538	36.19021468	37.66431982	27.32680861	32.53992057	39.37152232	22.57938
C12orf4	4.43839378	3.768997883	7.094285471	6.664171322	9.798932716	9.897499961	3.674143556	1.238401117	1.299335032	4.668096135	1.648834185	0.902166558	1.126379635	2.203484179	1.449426542	1.221672319	2.349717366	1.406613298
RPLP2	1995.945314	2322.634089	3040.81216	3414.71255	3159.300786	3608.732766	3394.844177	4432.647584	4315.269174	3755.137444	4776.767498	4468.331403	4510.981827	4503.790846	3492.283951	4329.100375	3393.543721	4157.388794
RGCC	114.9233993	97.33504275	59.75272709	59.63169123	54.23001388	47.38193868	151.9958073	119.5385608	126.3135958	135.3504621	123.6887949	135.3174854	79.34525512	103.9371238	239.245629	94.25981806	100.7238662	376.331034
DOP1A	2.901300964	2.451414853	4.919768653	5.126663397	5.715762019	6.201394697	4.728309124	3.922292355	5.846465312	5.676156411	3.616510067	6.505972204	4.674156247	4.058427367	4.914761192	5.986883624	7.835564584	5.58030128
RPS21	234.506404	345.425083	441.0573525	532.516561	491.9983534	490.5549607	420.1712948	760.6608613	799.081412	448.3433211	822.6813475	832.1434189	631.4901861	610.3191849	470.9110341	548.3628152	439.295302	576.2073771
ZDHHC14	3.027139136	1.127481426	0.891344794	0.871528544	0.528430273	0.508329681	1.055039756	0.466188735	0.458714907	0.704625284	0.529884531	0.448882905	1.471250397	1.978636666	1.007108022	1.479305128	3.386603336	0.591524772
PCYT2	7.609123566	6.966799427	4.740351294	4.460537808	3.080878426	3.624604196	2.366186843	2.675286814	1.682563188	2.136326035	1.649213871	1.345290393	2.403125886	2.8088004	2.172569177	2.151579345	3.050031453	2.094952037
IL6	0.708297413	0.499473675	0.44480542	2.400009531	6.386052382	0.246349287	1.340591183	9.667016984	0.162444666	0.25302957	7.850599381	1.127524219	4.014177217	17.65301093	5.489352057	0.604374667	4.021459052	0.357266857
SCML1	5.05508666	6.17149013	14.78601085	13.34090626	16.4964465	19.08559008	10.43393155	12.53399213	13.587769	17.27564562	10.66659451	13.22864643	7.239906157	6.376886884	7.381906661	15.1321187	12.91185677	16.54976745
IL2RB	229.0354561	130.5026282	79.51988977	101.0941158	66.69105562	58.65660309	361.2643993	132.6865035	165.4931934	233.3615535	128.9834961	157.520849	176.9452123	212.6995545	224.5979488	134.9923829	222.8507523	114.8691959
VAV2	2.080435948	1.600353258	1.04069327	0.903118944	0.582825381	0.267334635	0.467360041	0.608462569	0.297068776	0.261206812	0.311182062	0.432855309	1.123667437	1.500268416	1.432946762	0.641754046	0.897886307	0.668424823
HMG20B	38.42579454	29.71678373	21.29448672	18.67795282	18.81981048	16.58286663	12.23277271	15.78566939	11.08635473	15.20413014	12.91622027	9.254446587	19.30771786	26.37805905	17.10467403	18.72058984	22.08831904	19.79861892
MAP7D3	6.163451528	4.531272469	3.54679356	2.439640458	3.156427201	2.516032944	2.519510357	2.680293695	2.477200624	2.2244084	3.05345987	2.159027022	1.657569071	1.550515867	1.191121197	1.602387702	1.49381889	0.92183399
HM13	44.60479401	34.13881201	17.65624542	20.92079512	15.91788792	16.00626486	12.48301299	12.99721723	12.57638995	12.90641054	13.87816355	12.29091645	21.19299382	29.81169572	11.48463964	17.44095458	24.3418728	8.916954626
DDX18	44.34753335	46.82712356	52.6726228	56.75197953	64.89732924	66.29493643	46.26182379	48.9744578	50.76680275	51.62253385	45.24179854	44.28014766	29.05772215	29.90179263	28.22503962	40.58915909	30.55421883	30.81018095
RNF149	13.76870406	20.61462082	20.90278575	23.31652122	29.4612533	26.57451269	48.82243547	52.26449657	45.76634842	52.29039984	45.65853928	46.76976952	32.16281214	30.76971073	50.45335543	36.66154952	34.15907681	48.97368961
MXRA7	16.07252875	13.72149528	8.810973464	8.788986632	7.358170792	7.344088783	18.18543127	7.218073576	5.974997166	12.76051987	7.139952711	7.334549999	17.62952532	17.78837261	11.09632282	15.50839144	18.09599121	5.401581239
QRICH2	1.35191429	1.421274189	1.151394799	0.866484327	0.619750007	0.479798335	0.271945701	0.250084822	0.183736389	0.084914796	0.180051611	0.175208134	0.341416436	0.529017477	0.452633018	0.187829859	0.421325436	0.364406237
ARID5A	64.64463739	81.80127335	112.3512413	95.58868566	139.0414068	181.5779585	290.2635796	153.8098893	193.4786182	309.798431	154.944078	184.9106141	129.1512109	143.8944393	174.2627623	129.2496045	141.8363019	183.6250696
PIGW	7.211325826	5.091683287	5.126407844	3.387546376	2.62850257	3.209678152	5.713687605	1.62517808	1.599123608	7.578822604	1.829936304	1.435199199	0.616914091	0.960092755	1.348253192	1.016049172	0.58995615	0.709305928
PFDN6	65.54681543	67.83626079	50.54539307	36.83677387	37.41470143	42.54067242	36.64939958	41.32440132	36.76491936	42.35534379	38.45624937	35.28632342	29.55561582	52.3777127	23.31142755	27.30505114	36.01795936	19.9042788
SYNGR2	65.86990135	65.03441872	49.53055646	39.04914266	33.56934857	45.18427959	68.95891705	67.54505175	59.82396472	63.41231473	58.37747814	57.85878143	85.89659467	118.8582018	71.57136976	46.93047411	59.09825038	44.34827987
CDK6	9.511738918	7.776625484	4.990773055	3.179424717	5.528456709	3.803675148	29.52188099	19.89056495	19.60733844	17.05457515	18.03644291	19.11408638	13.02444221	11.68196109	29.55219991	12.19449078	17.43350607	14.73083444
NIT1	7.38270187	6.758235221	7.921451091	10.18742898	10.00560146	11.43200708	7.706278761	8.999243662	9.356012821	8.177325592	10.31088756	10.02866547	11.25522465	12.76356778	6.243504348	10.35562397	11.71752818	5.764050232
IL23R	0.847594389	6.520390146	0.512927127	0.181313527	0.941360232	0.086142113	0.708062848	0.17959908	0.265079685	0.243503663	0.209521251	0.237407901	1.171859775	0.928934639	0.554078876	0.487811604	0.183183466	0.237515875
RASAL3	72.42397981	69.92878534	53.93120304	50.7620451	43.95663441	31.09093212	49.25042593	31.42732592	42.62848271	50.51545833	31.00055278	37.28958016	53.60572762	55.53099625	45.38331816	51.07731772	49.23565833	44.48642483
TCF19	2.011058725	4.124578336	5.022851729	6.625026309	8.330017445	6.433092015	3.026143717	4.910626004	4.822138591	2.715797753	5.059167015	4.966785012	2.887937831	3.647288385	2.264805256	2.635932961	2.871257885	1.159294495
PKIA	15.29282364	6.376512952	11.78364818	15.98395774	20.14286515	21.96638	12.70047141	17.11152066	27.28810752	15.41713467	17.28273176	25.33298188	6.896708297	16.00400438	7.529916118	7.934719669	15.62175461	6.231205435
JARID2	34.37145061	21.77793245	13.21516346	12.31257143	13.20842893	12.90002132	19.4299139	23.11611935	16.84901033	19.75785132	20.69901326	16.6085582	21.87498526	19.69806034	31.73559706	23.28453702	25.96611693	26.74885512
DCTD	26.05864397	23.28594038	21.52213871	17.32985448	14.87104955	16.43264971	13.5288033	10.17473701	13.15651047	15.3952	10.36963906	10.22409058	11.8640022	16.66717264	12.62691928	10.64291929	12.04362995	12.99973712
ITGB2	45.53055734	45.33963021	33.66294212	68.41262443	61.95516961	48.49442907	16.90054539	20.01732735	12.94252259	17.2147109	22.56164066	14.48385344	27.68007042	29.16008815	69.22124045	22.43292578	27.28701208	64.65639122
PGAM1	203.4407891	124.5846292	77.26089239	69.47746706	84.00422157	70.56035207	81.87022051	147.6653479	143.6338055	78.23846449	165.9196455	155.4899305	99.5983058	127.9699157	69.53820225	78.69607755	86.39235514	46.38488753
ELF4	21.51132197	16.55416232	14.75715014	13.79029976	9.252783968	10.04676037	17.53109197	12.88581015	13.9486988	13.85088511	12.96904116	15.07325724	16.05700686	15.81895461	22.34435048	11.86710883	13.90477017	14.42515458
PBX4	44.51814427	24.33385742	33.09360418	18.71588775	21.25403988	21.32160483	110.4188622	77.68789673	98.24331408	85.1554	71.95043073	94.38944723	68.71214255	86.73249699	129.8643405	51.55378676	62.1123486	101.7916545
ITIH4	20.36892435	15.58569522	18.5080689	14.96881833	6.930986997	7.829133456	3.955767527	3.753741169	3.003350981	5.189970598	2.322268345	2.574969112	7.897786907	5.880439649	3.528774754	8.351920657	9.305479729	7.282254357
IFFO2	33.489724	30.45998599	14.36700615	14.29131721	17.79634582	10.09602923	21.88396055	19.85533355	20.69208606	17.07464655	19.11875962	21.69266479	19.27382373	16.90035971	38.51067357	17.97030285	19.14133985	30.16812125
PLXNC1	4.566432049	6.413569564	1.978187358	2.030637218	2.58159494	1.431985937	1.671118809	1.594759234	1.474427701	1.52685045	1.583345598	1.962981605	2.735394595	1.924067265	3.064422907	1.767207409	2.150541374	2.157733218
MECR	4.068637067	3.006178941	2.146996857	1.524459162	1.554357622	1.18287904	0.760086203	0.869235691	0.845354957	1.040295911	0.818655715	0.41084242	0.821830584	1.728379403	0.457338755	1.009786695	1.135215167	0.360903751
DDR2	1.078490425	0.524134571	0.299108154	0.167653141	0.259938716	0.230348421	0.23827344	0.376622702	0.305918976	0.244066221	0.278028996	0.278160545	0.248659173	0.391413057	0.486080348	0.333122988	0.545953895	0.407516176
WDFY1	25.17535302	24.64618328	22.99685922	18.63386316	18.10663803	15.81891049	13.55389503	14.45117883	10.7377166	10.74797925	13.87645426	10.8724608	16.26214884	16.24995528	17.84020481	15.37346135	18.25391813	15.00818931
RRBP1	46.05591347	27.39286313	15.96336437	17.69123022	16.54479854	12.78498639	24.03640229	12.04617326	12.21682838	24.77921888	12.83419974	10.8247627	19.48986938	13.08885393	24.14201686	23.26806363	20.07628723	17.69463546
RORC	14.72165047	28.72124214	3.933220977	2.769607198	3.808389091	0.531653025	14.85158498	3.713314082	7.480257454	7.87040779	2.318390205	4.716232253	5.767454777	5.59865606	4.388578151	1.99294063	1.306810676	2.478709721
MAP4K4	32.42245697	36.35388847	27.57794471	20.47595969	24.14024731	23.28577838	39.30952548	42.3633046	31.78715594	39.84041183	41.00305921	35.25588617	33.37950639	33.05002529	40.96721784	37.14471378	34.57989593	41.33100188
ALAD	10.39905045	10.19310197	12.01819895	15.21119846	14.5927578	14.36281682	3.16993515	2.037150119	1.608542167	3.371335924	1.827470747	1.255006661	4.064639866	4.786507131	2.33631975	5.185640868	5.187727178	3.229275634
CDC25B	40.99148165	49.52964548	31.5189487	29.02801671	28.01268167	18.08321557	22.51992011	24.16004931	14.53618614	27.58596223	22.56871155	15.13768406	14.74371747	16.08119534	31.4566322	19.49925722	21.03222044	40.33206939
THOP1	11.12729627	12.62572674	6.795483202	6.30637499	6.192957732	5.316777872	5.433057901	4.390543642	4.355800328	6.680539082	3.991852203	4.230710346	4.887346484	5.995029266	4.492718583	4.697190793	5.22670373	4.382236782
TBXA2R	0.259230128	0.182802623	0.240935949	0.96987869	0.525719421	0.573169535	0.092440107	0.087276041	0.132118234	0.249324977	0.020139567	0.166396435	0.155002143	0.114802585	0.096655362	0.164112708	0.130505837	0.196134416
CD40LG	6.275545672	11.48781155	8.309695371	3.739395699	3.328206548	5.672190426	19.37581652	31.16094687	32.04982186	10.7480605	29.47956244	27.72894161	31.87034156	42.05085493	20.2287877	17.28242899	27.72016639	14.19567747
RPL30	1823.377141	2060.849678	2473.550862	2789.329417	2573.393744	3179.586571	2417.556643	4548.387663	4702.16838	2455.712242	5093.179405	4936.900801	3416.313433	3237.906408	2562.517631	3203.667104	2399.423628	3295.813378
APOBEC3F	9.645506298	6.68189805	4.185135178	4.515715035	3.663768703	2.169178933	3.34718275	2.013576231	2.193576665	2.356993525	1.937565793	1.88537097	2.626860568	4.03078408	2.896495687	2.174053326	3.706264843	1.09801839
CTIF	3.681428008	2.155524532	1.536661233	1.311859256	1.283537837	0.652523029	0.822737714	1.228798774	1.213417172	0.605357808	0.895220638	1.122521757	1.321606526	1.238245235	1.078616025	0.904872021	1.388660572	0.664797123
MSN	439.8139693	369.3651993	219.5369953	239.6718195	211.8839425	174.9298648	361.3978965	293.7520226	252.1781295	254.9321342	276.6070799	255.7871307	270.6087032	292.6821231	336.7668966	239.4528515	258.6724977	203.3134622
ENTPD4	28.98124033	35.06828383	41.69359953	43.17223187	50.34233923	51.42249199	31.40683723	28.15121619	26.52354026	38.2440884	25.52828943	26.51147629	45.11415129	30.44658115	24.63284294	52.5179086	50.46937613	28.83614924
RPL24	869.420908	995.35114	1293.83272	1437.819996	1347.448647	1536.298504	1130.76063	1927.687567	1993.647799	1157.553002	2219.510137	2042.979319	1557.184045	1525.05285	1193.05044	1400.840213	1218.527563	1360.505082
CTDSP2	35.36256885	47.03311063	44.6093693	56.34694358	52.70712992	59.01405968	38.72644723	33.42795465	37.18944127	46.56768188	34.40271134	36.28345646	40.25454779	44.78207781	31.73388881	39.09084115	40.65827061	28.40428755
RPL7	841.9059403	830.3194065	1033.078272	1156.071185	1087.866127	1312.054382	665.0457742	1230.240818	1276.465107	723.8938901	1411.639207	1339.108004	879.6042885	824.6150907	712.6188478	855.7994606	667.1969788	881.28145
SLC6A8	2.372699546	1.173727341	0.727213209	0.463504946	0.59797073	0.20019213	1.850187192	0.726556986	0.570406114	1.656682396	0.765163429	0.704988415	1.326771463	1.285012513	2.201749104	1.191166644	0.893164296	1.982113563
HERC4	7.014183919	4.802799946	12.98348174	13.21728992	14.42712249	15.65552574	4.837861548	7.841230443	8.346692711	5.374641714	7.590148176	6.713951617	9.1738458	7.760933493	4.837418168	11.13142214	9.714317649	5.061936668
PLXDC1	0.515795137	0.564807965	0.697477745	1.093466087	0.998802849	1.542470783	1.888223008	3.655364996	2.157075106	2.760599782	3.01601701	2.673411125	0.922349831	0.721092094	2.629274069	2.245032988	2.345927959	6.219183184
C5AR1	0.15661961	0.028319037	0.170483614	1.756692475	1.135286167	0.077818661	0.329370223	0.378572556	0.079822151	0.373001434	2.514671271	0.214468444	0.488598105	0.115600865	7.800100286	0.229918422	0.029202958	2.911270299
RPL26	792.2883227	863.6862071	1088.090732	1205.371748	1174.77879	1242.663039	819.1178906	1454.28064	1540.782383	830.195358	1668.938346	1570.78769	1251.56616	1133.85723	967.2197257	1157.755501	864.628247	1097.605285
QTRT1	21.01548802	21.64715497	22.16056077	15.95190684	12.34578715	13.49579934	11.90116215	14.70084766	12.43820104	16.93999065	9.667406164	11.90563111	12.66571409	16.07861029	14.82892522	15.27614585	16.68523837	23.27751432
LRFN3	5.007436173	6.217492874	2.432063256	2.145623304	2.597210873	1.838967785	2.430951935	1.273608944	1.311934062	2.139708015	1.174046554	1.078527053	1.25184599	1.877926602	1.487091169	0.895367413	0.988597948	0.674685044
DMWD	11.42265629	10.82531729	7.681061732	7.510176452	5.00957132	3.885775561	5.411364196	2.518038798	2.432784864	5.401738955	1.815447073	1.673313779	4.954602097	6.743112581	7.308647608	4.722206648	6.384605795	6.367242751
PDIA3	159.6990477	112.962403	71.41285257	74.91464533	65.35519266	64.25263735	56.33963268	47.38441383	47.08227132	49.8657813	49.25014985	44.04381599	66.23552527	93.55694225	60.15191468	50.97243385	74.68251691	40.04737095
FAM118A	9.89561455	16.07132301	19.64335475	17.86271179	26.99635468	29.71612959	19.14681728	20.46128843	20.83651538	23.53104093	20.49084239	23.40827037	21.23138763	26.22825671	14.22199426	26.80370967	43.32896347	22.1341559
ANKRD44	13.49357482	12.83894882	19.60010528	20.83821736	22.21434134	21.53506958	9.331518076	8.930070073	8.476271654	9.791839638	8.029333409	8.091171184	11.32045955	9.827695527	11.39576976	14.26309046	13.37227657	15.02049273
XRCC3	2.945648826	5.342793209	3.063806096	1.960263212	1.72061174	1.657969803	1.666504688	1.215814669	0.844463304	1.998344466	0.989287404	0.661770735	1.44780729	1.562693377	1.850931659	1.62158556	1.943792495	1.573495102
LY9	10.75247964	8.558581762	10.85381494	13.20939869	13.5708775	15.65073406	6.486056127	24.00292515	10.62779092	6.980769824	17.87826606	12.03301415	28.30340308	20.83588497	9.128970017	24.64473018	18.28581408	7.857491133
TRA2A	54.13141115	60.82690238	77.91568874	85.23978371	90.886656	86.364534	83.06390136	88.73691002	75.51469265	79.34927565	80.26868752	75.9164051	47.52262598	39.24488146	65.08300045	54.02000739	48.85306294	69.14121971
TAGAP	47.26832355	32.79704066	27.97513523	26.14064435	20.20636218	21.52655234	44.53724315	53.82871101	48.6885201	47.21815838	47.5120892	49.04877808	85.51899492	87.64099873	96.58241419	80.23482063	91.19947398	83.64979669
DERL3	4.650416455	0.388089673	0.744548262	0.328683476	0.241405771	0.600931766	0.429881385	0.344104232	0.095499076	0.243413585	0.33526343	0.341147613	0.318849756	0.544836559	0.907343298	0.384478408	0.39067445	0.295954848
BANF1	51.84149692	38.5012676	32.93556304	28.66320326	25.02045952	24.89381001	17.82185425	12.50113027	9.724844561	16.80723994	10.2621489	8.538312437	13.4629881	17.71515116	10.10508231	11.00827324	13.62358037	6.814599039
INO80C	7.323027633	7.559446066	6.302686826	4.065960318	4.482265877	3.837015829	3.636010229	2.084253717	1.688926609	3.528722191	1.639731102	1.306659563	1.784546412	2.708021443	3.356893084	1.514807047	2.317103636	2.62003517
ACADVL	258.0128501	151.1910245	95.37071178	90.36803564	96.37232812	94.85868507	59.06143611	75.66157544	93.95389102	65.6697894	66.60008967	85.31781637	83.22767847	117.6886235	107.2457337	84.15227851	136.3457031	103.2067841
STING1	29.06972067	19.95027923	37.02812837	48.39510973	40.07578171	42.85307351	38.26952372	24.95404359	36.73167103	34.88470958	29.9230947	35.75865053	18.88210756	18.97243332	25.40233032	12.17483775	16.52651148	25.4584428
MRPL23	3.180263906	3.371805627	2.578179995	1.641241977	1.668909348	1.589137121	1.645584503	0.046796859	0.801211235	1.291029333	0.06551216	0.426831885	1.540808725	2.133955797	0.654488231	1.531898926	1.030985643	0.597498843
HERC3	5.369735807	6.166053483	9.337563629	9.130942607	12.17572967	10.36281666	4.775390546	5.719767887	5.953330234	4.686232531	5.838679368	5.812992354	4.808732449	4.298670146	4.83432541	6.418934322	5.808398833	7.100724589
RARG	12.95660589	18.00506964	10.35891853	7.753079982	9.803727764	4.473489992	1.882114964	1.461266858	2.014751353	2.115206888	1.830997444	1.556023285	4.255695632	3.641924416	3.728952082	4.630462191	3.312067534	3.757626476
DHDDS	9.687388414	9.025167706	7.093178073	5.706238714	5.252114042	5.304102549	3.549676929	2.35629104	2.355463992	3.247273502	2.665942208	1.70317245	3.995574645	4.726705652	3.446431538	3.182794398	4.602743885	2.823828804
ELL2	5.529498739	6.201920895	12.90261381	6.602347495	20.73820034	25.54949211	68.55450731	51.77645556	52.9786027	61.1553059	47.32719563	51.8497441	38.01197491	33.8518362	73.90751376	46.18637379	46.7986812	78.5853061
GTPBP4	40.01932121	36.66464411	32.63512566	23.68062717	26.19188448	27.11268266	42.56690175	29.69915423	27.25756121	46.13365204	29.03977351	28.10399319	23.26908556	31.72562996	23.98546835	27.28096771	24.85296318	23.23112131
RANBP1	30.07715844	24.21747508	20.51576255	17.19055524	15.58992757	16.49332587	21.55706942	18.3093055	19.58738851	21.24693052	18.81332024	15.41579991	13.82871894	19.21261064	13.50248766	14.97854725	15.20725	11.38602475
IPO4	34.77954931	31.40746355	19.55634203	18.47280063	18.8628999	15.90285958	25.39646081	13.51859313	11.21907402	30.00022386	12.08605444	8.738037157	7.633297794	14.21154776	13.75567717	7.420279389	11.43945719	9.113312147
RPS29	66.21306782	85.85665348	116.3569831	135.0011071	126.2370723	123.1402042	135.9948482	248.955196	270.6759461	138.050866	285.338549	269.2839683	204.6639724	194.8702902	136.8904973	174.8797362	135.385742	173.7861426
RPL36	372.7506734	524.6247161	774.8219049	830.3540938	834.8526881	882.8648228	910.9661973	1173.026688	1292.554037	936.3162506	1227.085344	1317.11319	1496.806677	1501.476787	940.4444076	1209.08388	1006.888414	1173.361931
TSPOAP1	14.57506408	11.98193795	5.738773435	5.460210477	7.286429019	2.705992803	6.009831793	4.049463876	3.14945979	6.067814644	3.139988132	3.309498422	5.634952182	3.178978734	14.60835676	6.434344545	5.935734437	10.94096102
SBF2	1.253970937	0.932773248	2.620960295	2.293314252	3.513816134	3.685740481	0.493457387	0.430263974	0.366737499	0.447818583	0.613847555	0.412982114	1.664366203	1.296558608	1.214671472	1.907828462	1.743236751	1.097173763
RPS8	1297.273841	1445.501508	1757.398998	1967.774738	1860.167844	2088.389845	1701.060124	2638.798604	2817.819644	1857.547863	2871.217103	2978.751622	2375.614332	2279.062186	1856.083097	2154.589322	1631.619201	2315.961123
RPL27A	124.9614686	157.9121332	257.9997136	289.5677504	247.4725992	295.631188	267.1710851	435.0332179	427.3771058	275.0254725	463.491997	449.9236843	368.2333803	363.7874674	302.5606515	324.9935362	258.7898198	347.0983672
MIF	252.0084045	239.7661263	293.0337856	337.8311441	326.925316	352.2813755	339.2745967	513.5754469	513.1460105	315.1122145	543.9871692	538.2893479	599.921572	442.6925782	221.2508904	404.2614439	308.4743015	221.1328618
SHFL	141.5685025	144.4562078	120.0320911	116.1735972	76.98220926	59.45430606	36.66254224	70.9989834	49.78293828	35.33912401	61.53891799	40.48325915	31.30258534	39.64508986	27.05559104	31.91830061	40.8256323	24.25639918
MOV10	45.51352186	52.81327895	45.96403618	40.56939091	30.53803741	25.91033688	18.23815621	30.63678706	22.72720015	20.28176892	25.82759508	18.82255449	15.28892273	18.15324783	17.40694192	19.79308432	22.80924757	19.67599954
TPP1	26.36813584	43.82394085	46.91389764	51.32055508	63.08243078	60.39625049	20.20298531	29.60491514	30.03322134	20.49457022	28.40960391	32.07096676	64.39979308	54.43860569	35.511047	69.47278197	61.34618137	25.96020935
RBM12B	4.062090146	3.199221526	5.359842325	5.73014823	7.234004991	6.252456629	3.36075626	2.657307407	3.481576291	4.335803539	2.592708188	3.085389468	4.939497924	4.143932374	3.83753051	6.801820036	6.574951609	4.126918176
SMARCA2	27.56350303	26.110033	31.36890949	36.45025542	35.50172109	36.57661934	10.34196634	10.19115022	11.19767438	12.78144977	12.30677393	11.03657439	17.5709489	14.0340735	14.61090482	23.13145097	19.49844248	22.52609326
PLAU	0.953778991	2.149075909	0.577464651	0.218676221	0.45413732	0.145814934	2.50891738	0.494019349	0.236817631	0.41666508	0.557325878	1.142807463	1.411433797	3.79068227	8.01125761	0.282723129	2.70863377	3.13872446
ADCY4	2.169413789	2.91560897	1.30137357	1.165718915	0.775325601	0.643524667	0.177635271	0.226411024	0.156771995	0.551660073	0.184473363	0.257719822	0.572401679	0.366453703	0.750238396	0.650607936	0.824101954	0.871050622
GPRIN3	9.657102863	11.43626842	20.7587252	15.52980731	29.12088827	26.93814959	37.94246094	18.46918598	23.7945714	41.15250307	18.85007008	21.85025015	17.99221603	10.1114898	20.79791592	18.22801483	16.51864555	19.96992161
ZNF12	4.568385724	7.459937434	10.00105589	12.28142808	11.33001142	12.2608092	8.648510044	7.178415009	7.744934876	11.7016981	7.625515855	8.149909179	6.282834091	5.311216249	4.954963313	8.613225443	8.414396346	5.518656357
ZNF217	10.88709198	12.39150664	17.00346326	17.44141133	20.97748211	18.78803836	19.28692861	15.49986817	17.2422174	23.7177353	17.25056122	17.74469936	13.9372193	12.43271385	17.27757625	18.26314405	15.70068678	18.33392415
KMT2C	11.29178325	16.41267721	16.88763962	16.81170048	25.9252565	22.64705378	17.30113954	13.87286024	14.69380061	18.42174501	13.4303437	12.85835955	13.38840638	7.964683327	16.7706606	21.71285241	20.33362423	19.24061835
TASP1	4.489805526	3.810142964	3.689242749	2.516776329	1.91126776	2.181249308	2.353667335	2.55292568	2.878118911	3.191392838	2.480445223	2.008397229	2.344810983	3.309013949	2.136404606	2.757259438	2.957963695	3.589918663
ZNF550	3.745237399	6.05680349	8.163568448	8.935009432	9.36577045	11.35877483	5.243504317	7.040482377	7.222836181	6.998428559	6.626292467	6.723560324	6.32484316	5.941526927	2.681149659	7.345366001	8.352014311	3.156906739
YPEL4	3.319137376	1.177211232	2.950218033	6.112953783	4.834750122	5.724488723	1.925955205	2.363872959	3.562158904	2.210063228	2.31415962	4.408518816	6.471588342	6.265972279	4.895835448	8.011533069	8.194199388	5.204984516
MAFG	15.50047639	13.67459808	16.04700488	9.067217972	9.653419068	11.99505109	17.70139762	13.64054919	12.62921388	16.29162149	13.27313799	12.52205872	30.13124717	29.79515679	21.06278154	23.9219122	26.38498223	17.0296358
RPL3	2225.343239	2237.609336	2421.545305	2913.135848	2634.375123	3179.525534	2497.437182	3602.03058	3705.184559	2669.225031	3906.905538	3932.037528	3430.890306	2943.145661	2793.801898	3082.176495	2170.622816	3296.351324
KLF2	39.39278946	47.5891324	35.05505833	78.75605744	58.57832358	45.4213174	75.27395378	55.39222718	50.932816	81.56668389	55.58788427	46.65860828	57.43138638	86.03523315	92.40509634	49.50391277	69.75755529	198.5608672
RBSN	5.184314196	5.110573357	9.411286011	8.784114485	10.86943673	12.29120109	7.391085457	9.843059691	12.54730141	9.212484174	10.08783952	12.23827925	13.80309712	10.42466853	7.761730394	15.70850362	14.84991982	9.451278442
NLK	5.193915447	6.019615072	3.665877124	3.179615177	2.748618337	2.056143653	1.797682926	1.942222301	1.919693542	1.875181846	2.082092882	1.864819258	2.792744876	2.235762772	2.015302343	1.952665929	1.984134019	2.413929044
OGA	84.72864449	84.74137924	95.11851771	93.2224506	149.6123738	126.8171467	71.45914291	88.42001306	79.18758199	74.14362011	79.25615797	82.8789129	120.0612494	90.13022513	76.0812598	142.4400158	135.0804483	89.69122237
PSIP1	26.18973918	27.15498736	37.49678035	41.68333485	39.6113447	43.10470469	16.08279955	25.32295294	26.68393769	17.3986745	24.52682607	25.85252157	17.49422864	15.11883855	12.27888934	22.83397181	21.61869971	19.34764254
NLRP1	39.51553986	43.91150153	48.95185818	71.01686398	54.01582119	53.66831125	20.17925315	19.56715474	27.0281218	28.59946758	16.49042945	26.36771108	45.1827606	37.59467498	36.23661647	56.03563185	52.83463586	61.89943951
NUCB1	116.1747721	105.0993566	91.95929561	78.30912354	70.3487112	77.45937654	40.84898215	44.49853532	48.95996818	45.22876328	46.81345737	42.54486726	49.4417847	67.93951914	37.15426879	44.99718041	60.66053907	31.50579204
BCR	28.76996953	20.84649357	14.18248735	13.47287281	12.13355744	13.23882654	22.24932177	15.34658799	14.72146168	23.44275247	15.78606707	14.28711043	18.77088679	16.61422856	22.25307662	16.97373259	19.94184858	18.22329592
LAX1	48.1267157	34.37662111	28.78202209	23.73260656	26.99300035	18.96456099	18.59600097	11.11091136	8.388084161	15.42799621	10.42072102	8.394528004	12.72066219	12.77574632	19.7296269	11.93114152	13.1578385	15.82592446
MARF1	26.03813624	25.14042559	31.24775021	33.48492529	35.00051265	40.527629	22.36771756	30.10931109	33.890504	29.17326905	31.40526885	39.17743052	28.73698644	26.98327768	18.06809483	42.65096981	44.65748945	24.6185032
INTS8	7.319337501	7.58763398	11.14115187	12.32443677	12.09150823	12.73827734	4.645123199	7.071085059	7.679372735	5.647847472	7.555922256	6.584347541	5.938041533	6.158084728	4.083392699	8.243649193	7.816465926	4.388666807
COMMD6	19.4719967	21.25487086	27.28596618	34.30078459	31.38646194	29.93276355	27.06776131	52.50778421	56.38371976	31.9733853	57.19075745	56.81002344	34.04878951	33.50582002	32.93436239	34.43392454	25.73891879	38.43062856
NOTCH1	35.78083793	25.7418708	15.55518416	16.74991425	15.77768581	12.35668894	43.65715539	10.47363532	13.18592693	54.65142754	10.04514547	12.04515608	14.93758856	8.857585987	18.55475408	17.99260436	11.03939415	14.24195322
METTL1	5.243338866	8.235471136	5.779561108	2.614907236	3.900800556	2.896856684	6.332668466	2.553700018	2.851782836	9.462329548	2.127971533	1.52709217	1.729324291	3.273224055	2.105071918	1.443234257	1.400828778	0.986847865
CCDC102A	13.8125676	10.16811463	5.019955617	4.769691867	4.448154904	5.525104341	9.124584978	2.476666516	3.335641219	6.940875012	1.555034474	3.65452868	2.65133284	4.252334451	3.959981158	1.967642737	5.287175778	1.638163396
CCDC9	44.85094127	34.06803183	45.87018403	30.25937608	22.74650458	29.43889084	19.69933411	11.86502744	9.378579693	21.82311217	9.530883797	9.087119089	15.65006077	17.97623921	14.7170345	16.3308637	17.48978723	16.82363297
IL6ST	19.53573728	27.20893104	34.59235226	31.57230658	44.74721675	46.18450038	48.09595848	58.38757591	54.06745413	62.29923567	53.40941285	49.42465693	25.83589705	26.08605143	31.37584525	44.56669618	38.93043123	59.16255496
KHDC4	14.15886767	25.13175376	27.99472214	29.88011416	40.13666907	36.06210306	25.94041872	10.61183969	10.97930633	36.80110758	9.129905107	9.791505767	28.52953926	18.26618597	19.44858644	35.3878549	27.69764425	24.8404298
EIF3B	82.8810382	73.98785743	63.41544446	52.20011353	52.23018219	54.26388255	76.25617338	51.92968058	45.33645556	82.34549642	47.89285617	38.20918225	49.13275426	54.72924319	43.48517923	44.5333066	54.56013212	41.78692315
CNNM1	0	0	0.015037674	0.075127652	0.058508197	0.257784009	0.04378916	0.124028778	0.127125394	0.169988278	0.139525044	0.148580407	0.046688714	0.004909516	0.021257757	0.016477646	0.016743191	0.027958868
ATP23	2.160408005	1.160293876	2.600603674	4.026606684	6.020843493	3.911108252	1.736751681	2.348802345	2.703605807	2.539278996	2.481623022	2.636174629	3.558924468	2.652397622	1.162136154	3.155790007	4.187785239	1.894113744
SDK1	0.300809811	0.106689374	0.403968829	0.718716135	0.701069034	0.672577175	0.028562273	0.044944455	0.023586089	0.047689435	0.053930512	0.020793865	0.021054313	0.105320779	0.027731515	0.054137285	0.177972662	0.045389067
PTP4A3	2.230790712	2.793181507	2.831332445	1.760260178	0.78686254	0.925055478	1.904755079	2.380422004	2.769679282	1.659288704	1.459452132	2.282451672	2.197668158	3.969866916	2.814233812	1.209587752	2.336191756	4.258336264
CDV3	126.8032178	112.5931722	86.1764327	76.60569187	76.47714628	74.11091613	100.2998448	89.52902251	95.47426122	94.0141473	94.72654833	97.2939645	85.03361654	91.33887351	96.99578671	81.10471737	88.85005734	99.81938051
FAM216A	1.913698952	4.152285497	5.8447376	7.490250565	7.481420353	10.80766183	4.365793039	8.34194607	8.613792096	6.08145304	8.773303455	7.978378358	6.423241185	5.929704428	2.038665864	9.971696141	6.10487368	2.251244531
CD68	30.45454545	52.83672077	18.33543768	19.19819941	19.05702904	6.248747186	5.971826917	14.21414655	7.558689503	3.31074323	11.98742439	7.416850262	9.524558561	15.42768688	30.37920533	4.945226675	9.833081148	8.864781381
ESPL1	1.00282744	1.140672313	0.767928617	0.26196044	0.358367726	0.566314487	0.954900634	0.819180461	0.684464961	0.917771182	0.677275631	0.907421099	0.900411031	0.930395938	0.489447509	0.676089274	1.042832976	0.475374788
CASP10	5.781741189	8.431596117	15.89804966	13.41667756	19.42870355	20.79443831	12.49538575	15.0968781	10.09708414	16.08805125	13.22070811	12.09276594	9.296459055	7.564562066	6.518229386	10.78759566	9.971344412	6.40015086
PTAR1	8.832022373	8.868667416	17.2503599	16.95730558	20.43571933	17.77777762	11.96357493	13.46857402	13.35733029	14.53306156	12.63505312	12.14141932	14.3012172	9.688128045	8.349106192	19.98769322	17.8117013	10.84040301
ZNF787	11.27817372	13.23471145	8.561581239	7.631764393	7.527045569	5.805857755	7.656614907	4.647559386	5.28147052	7.906402277	3.950803216	3.754577296	6.375178738	7.873995769	5.640144957	4.958216184	6.01793012	5.668469817
RHBDF2	25.35619911	25.07263851	12.8497977	12.38998932	14.96957322	7.316624994	30.96693335	25.61763659	21.01189404	19.6708321	22.39096913	20.25786322	29.69079164	34.98092061	40.53714291	22.74678191	39.0357633	27.48286418
ZNF469	0.976429684	0.383202856	0.450777851	0.26367551	0.061504662	0.248123911	0.298464237	0.100940009	0.039314864	0.089254095	0.039953321	0.041696963	0.105548067	0.123862907	0.274645224	0.020115336	0.133992305	0.093291981
SLCO4C1	1.632621984	1.058802494	0.326877108	0.419607149	0.206079523	0.203546142	0.832872453	0.312041643	0.122815626	0.516515326	0.237139188	0.247488411	0.350823567	0.225296075	1.12312173	0.185721967	0.7413802	0.479445513
CFLAR	70.37864682	42.53017271	42.20989726	35.51299019	34.69783166	30.1045513	43.88186609	40.4581462	38.87378493	33.49428639	35.42258646	35.36553169	27.38964607	30.70017746	52.16259716	24.82064049	34.31515203	30.51338384
CASZ1	10.67950717	6.854862681	4.708039296	2.984384236	4.646777753	4.525882848	15.25425189	9.999941537	6.507387754	13.16604654	8.012439743	6.731700304	6.870571879	6.434462699	12.14536513	6.379092454	10.16854062	6.589892083
TMEM41B	6.255047587	6.333605169	12.76806489	13.45187535	14.44238623	14.30014651	13.65138939	7.469359953	8.732978566	16.20112567	6.620756672	9.655546964	16.84866812	11.26697414	16.68704429	25.42701988	19.50906495	16.3085821
EIF4G1	93.90467522	78.47178803	57.8027989	52.65093443	51.24779114	51.56578464	77.73232937	37.0749595	39.27382828	85.82976632	32.0400205	34.06179871	45.09870122	47.05607299	56.00961627	46.50303974	49.65503233	50.03896462
NAB2	53.5292002	18.29823035	8.843110298	8.317763528	6.763478645	4.552594721	5.860074193	13.46333796	14.4518148	6.917521985	14.48668965	14.0658066	16.22282356	18.77015869	8.361057399	15.09235956	13.82495094	10.13522998
SYNJ1	3.352700005	2.350600601	4.716253366	5.368557928	6.934451461	4.976685802	4.170648594	3.538250032	3.062888202	4.251857197	3.768146819	3.451895202	6.027139901	5.242083559	4.808314248	7.414971378	8.064270817	5.599451968
AHCY	10.32343479	10.43980721	6.020086798	5.114392291	5.775939958	5.048247728	6.439540024	7.17881619	6.218020815	7.572410574	7.368642971	5.964703275	5.112992181	6.30459264	5.737861495	4.896875806	4.26822453	6.426057125
CALR	455.4692912	346.8742306	177.4820514	201.0197708	198.8529255	163.9898717	138.6175105	93.36438616	91.07854354	132.1293322	87.46826001	94.31445161	168.4359291	239.1786151	198.7398463	132.2779658	175.6781415	199.796807
S1PR1	53.07607295	62.89243833	84.36765534	100.3071904	86.31684443	93.64670816	151.3282666	76.16721306	97.36917796	156.6941219	73.11841626	90.02660318	58.34739521	64.76221369	86.9525571	57.45802812	52.06461654	92.70958101
DENND11	21.59500786	23.36287103	41.47181707	42.7528901	42.63876911	45.91025257	18.4787858	24.59199231	22.69431736	21.81617838	24.51596902	23.43394946	27.0617306	21.31546446	15.41791687	36.96164931	36.08657759	18.03298858
MAPK11	7.303020866	3.961467867	2.807903194	2.665353844	1.8450972	1.283589525	1.458144611	1.248024618	1.5445157	1.419811912	1.016379014	1.696505931	0.490787164	1.66233215	1.243728256	0.9982446	1.514550164	2.366675401
FTH1	990.1510322	1113.416152	942.0907498	1586.675628	1225.057722	1215.816958	2883.557482	2401.046702	2485.967823	2550.461955	3028.400075	3147.395288	4505.805388	5740.555732	4316.864103	2247.247848	3478.859528	3840.936216
IL4I1	12.75741535	24.66094265	8.046826576	5.35460121	10.01057012	1.977432277	14.14496662	5.665661468	7.71516779	6.696058068	12.17800294	11.87339483	14.01521816	15.30627506	26.81683363	3.817276678	4.998727234	12.82184598
UBA7	58.47344704	65.16210409	62.93023618	54.15833498	35.93988754	32.13646447	11.63490575	18.72899982	15.23101962	12.6152842	15.36198615	12.75445768	17.16502556	16.7465789	26.24800815	21.06654007	20.12979616	41.60585309
LRP8	5.855068304	5.490358645	4.317315014	3.552927627	3.500752719	1.800379803	3.133282586	3.209010319	3.157564222	3.113974759	3.181415711	3.022171685	3.111156638	3.059753975	2.989767019	2.94421362	3.550217164	2.25971037
RPL23	235.2047877	257.7105831	290.8165054	332.5472679	313.138096	352.5630509	238.7937289	463.1517294	469.8333558	253.1180704	519.8615057	488.8984586	346.1334182	320.3242721	262.5879001	312.8114052	233.4850115	325.1427073
RGS19	9.526430455	11.7547325	7.507741789	6.860390352	4.118178246	4.876381772	4.537091195	7.07612551	7.469544696	5.321974715	7.482406222	6.652464212	8.001299597	10.00630005	8.447804954	5.575690791	6.456086797	5.500404768
RPS25	1736.373363	1894.692733	2537.249386	2750.304918	2606.398841	2968.775146	2064.336809	3875.357061	4187.541418	2181.161798	4402.394838	4167.860859	3036.315199	2758.06519	2171.809555	2837.372639	2085.232562	2791.964463
BMF	9.849076954	14.80538731	8.155567476	6.037619781	8.063109235	4.430170219	6.200807329	4.812786051	7.013916674	4.534134117	6.061156512	7.881885657	6.657855435	7.666014542	9.717899274	4.534953062	4.940085515	5.540254413
PTPRK	1.010144375	0.512466638	0.660832854	1.573226655	2.049108305	0.956868235	0.498356665	0.993730875	0.581494468	0.690966541	1.008734398	0.52991416	0.366517548	0.56142531	0.336767628	1.34020846	1.077249936	0.63537162
SNX8	2.085913805	3.063721368	1.322029834	0.971591867	1.238883713	0.483660648	0.539897334	1.063798032	0.310751968	0.44092556	0.592814628	0.703105098	1.523935894	1.952807083	2.08538031	0.712534695	0.873607907	1.079117701
ZFP92	1.881435983	0.810665987	0.840197384	0.519117385	0.539040268	0.362435342	0.888202662	0.165873795	0.204018182	0.70401811	0.22115344	0.141608492	0.282139114	0.363312928	0.132672081	0.195883549	0.368224556	0.219364484
PHF10	34.78534556	31.27299873	50.04665675	52.20288382	53.19048475	62.79933613	46.98645544	46.3428063	54.2593003	55.60165591	46.13939077	53.81555256	47.13977756	43.35775722	33.2035476	68.0375971	55.16460253	37.59261411
KIAA0930	10.66599824	8.527540325	4.541656386	5.136011765	4.348546905	3.464247041	5.313325231	3.19481612	3.508399019	5.050912465	3.70267971	3.294423207	4.631366588	6.357191518	4.424503342	3.891733772	5.185273629	3.174584062
ANKRD26	0.628115092	0.525790496	1.301054762	1.233468887	1.583707141	1.570948727	0.155392785	0.410602886	0.469638326	0.336616204	0.345802821	0.380629195	0.19700177	0.196395684	0.255700433	0.447537764	0.444461574	0.52468768
TFPI	0	0.006263178	0.005800769	0.097808924	0.18055586	0.045895358	0.266043136	0.37079089	0.058846203	0.120569379	0.233227176	0.533620124	1.320742731	1.187438514	1.150072457	0.381374199	0.548986973	0.45297451
RRP9	25.66921269	30.2357234	20.78241689	16.97473235	15.26588382	17.186115	21.26237742	13.39650221	10.93845585	27.46604045	8.513594712	8.280870733	8.465601168	13.3401299	8.568792413	8.405665421	6.972348165	5.086483258
CDYL2	3.816179377	3.266701788	3.748462354	2.753587012	2.087914143	2.201643911	1.912742848	1.661418387	2.12909475	1.564303061	1.651481302	2.089853521	3.078460274	3.041309298	2.066455928	2.784800439	3.659434175	2.380354587
TTL	3.683146546	3.094024712	1.986448674	1.972556853	1.775430472	1.204834327	1.65259578	1.502007773	1.365384576	1.550235464	1.389715778	1.178872571	1.314951738	1.839004797	1.360409465	1.25003489	1.983344916	1.216575375
CHD9	4.654872641	5.032395611	5.108073335	5.841000939	7.139091432	6.528472063	2.154364127	4.37540914	3.846854643	2.58377273	3.750839724	3.342640942	3.471290588	2.849444574	2.676984205	4.997417994	4.390692289	2.595817422
ZNF593	13.36839204	14.60529919	10.54727073	6.202741456	7.544928484	5.379306413	15.59765751	8.484695949	6.381455652	13.97001454	8.094169672	6.623078861	5.188610648	8.153182839	5.014565	4.923493089	3.265009669	3.904425253
RPL21	1679.924286	1840.771877	2598.726908	2845.305999	2614.419648	2958.720345	2046.476322	3644.166916	4037.728182	2147.090495	4162.494036	4072.071005	2865.008865	2764.881508	2173.936191	2778.289883	2154.546125	2726.7796
YPEL3	50.21558786	57.46963834	55.13031168	78.28538272	76.04652511	61.58824491	54.27401042	49.37658473	47.95401706	53.40257576	45.62382106	50.66691413	135.8222621	101.5328438	67.90253475	122.471142	127.5506936	75.98762806
CD53	281.9193906	350.9701063	356.9331569	401.2361366	424.7350917	448.6042975	604.0117211	517.1983226	668.2298106	590.2043945	536.8916312	679.9217315	402.1148135	342.4936291	420.3125539	422.7082651	339.6173579	352.3184799
SLC25A37	8.45226305	6.996077162	6.413552534	9.655840994	12.48754329	10.56434423	4.99736003	9.617844673	6.695981359	5.668248375	9.288444464	7.477490596	6.81972576	6.917424266	9.750668994	8.365734336	8.488303276	8.786851499
PNISR	34.76594442	44.10332026	79.69627901	76.72158216	85.67696534	88.43378886	41.9887877	47.52805896	54.66666136	53.71368004	45.22769962	52.30664376	46.84825973	26.74579342	35.38720791	74.97502529	60.48398909	50.59081095
AMIGO1	2.839264716	1.911675763	3.576367367	6.40272848	3.696128922	4.613228258	1.907709314	2.540998286	2.911999192	3.127322553	2.26191542	2.964077754	1.941955233	2.736600721	0.985357135	2.868223911	2.698319127	3.025029626
ENO1	515.5571609	503.7745966	454.1995749	541.8976703	679.9155608	700.1646864	410.9275321	635.7929918	718.2392824	422.0995035	662.8039714	702.2326376	415.1427408	514.6603167	222.0578197	359.8253262	386.095365	151.7207568
HECTD2	2.542084345	2.620571977	1.310299949	0.693981014	1.080922319	1.202924225	0.525241263	0.24509962	0.257996072	0.514090013	0.245086742	0.23169164	0.446300083	0.379052793	0.3282528	0.405893108	0.455524405	0.561246871
PRKCE	2.517706588	1.936021373	1.404251659	1.274830084	1.236037223	1.072580659	1.272524199	1.573337823	1.224947037	1.343999521	1.512884658	1.405393653	0.905433067	0.845420031	1.716057517	0.954801725	1.146231104	1.644908161
MAN1A1	23.86562618	14.95322109	9.919965014	9.596515432	9.848493336	8.245106669	13.00890902	10.30364567	7.215348496	11.77393563	11.27764293	7.991653683	14.02059417	9.531984683	10.81323422	14.11461665	10.22079267	8.60143312
MORN3	2.718590308	2.518734697	3.78511886	4.701731057	5.526301018	4.331394427	1.117551772	2.172307857	3.206222895	1.473541702	2.668695139	3.776566682	2.7024085	2.88182482	2.880161052	2.490192819	3.74521377	4.348419746
CA6	0.316320183	0	1.177857979	3.16994237	4.346366342	1.978469541	1.61286002	0.346957827	1.062119274	3.599671836	0.501134973	1.777212896	0.328935909	1.483257937	0.713596833	0.839944774	1.144913352	1.501671844
HOMER1	2.638042455	0.540594701	0.479645616	0.402009405	0.351957423	0.337049634	1.162393991	0.910933614	0.708527319	1.22432052	0.867510239	0.860101594	0.883937692	0.931329481	2.016285829	1.124915631	0.88070615	2.098037828
MICAL2	4.848042992	10.21932302	2.697437593	2.014012643	3.94724584	0.918018773	2.343456869	1.091957057	2.004032312	1.050160605	1.263659183	1.686708184	5.3739315	6.725411222	3.801972385	3.12091136	5.145480895	2.172771959
LAMP3	32.71169559	44.81053785	43.6897013	34.13025441	23.58251902	19.60584683	6.884861156	11.70356771	5.586280983	6.0461453	11.91128304	4.575106888	5.024545334	6.071377552	4.070755529	3.066815546	4.263734482	1.837262274
RPL13A	2398.700107	2845.723008	3282.683811	3907.268516	3307.692809	4107.603117	3103.031187	5066.507941	4981.363912	3221.565303	5600.914061	5436.694569	4494.121323	4402.176769	3375.267877	3874.394077	3031.761044	4181.078567
IFI35	128.0156824	118.4871236	84.02213724	95.49369352	46.25864337	36.44693361	23.49635357	37.57248656	20.77931252	22.85532344	29.11048566	18.44870648	7.668072375	19.23941646	13.42743735	9.298833951	14.72460647	7.905035683
CD19	0.055332677	4.922425182	0.319686224	0.104161323	0.337996454	0.123717691	0.212491385	2.278478921	0.04230096	0	0.630489339	0.298345512	1.021326079	2.014823857	1.355757288	0.152303745	0.26308892	0.24808827
PLXNA4	0.220054955	0.111134913	0.06480768	0.019640867	0.044497422	0.015081022	0.231040303	0.159178491	0.094749412	0.183496631	0.239737723	0.134431418	0.155842045	0.087745469	0.238466623	0.08772257	0.197373145	0.197751903
ITM2A	27.67163708	36.93594514	48.71790811	51.6183568	54.1624425	62.14308846	61.23321913	114.5661472	140.1777731	55.43987719	140.1441318	149.6546223	63.44471084	85.81275391	72.2216518	53.75131858	63.30811775	97.57119005
C2orf68	7.267554179	7.330914128	12.90235289	14.3273349	12.8760938	15.75703298	6.976411479	6.742539546	6.76113263	8.995054304	6.362725599	6.355414514	8.829442766	9.205850913	5.107996908	9.117941868	9.425882706	3.99609019
BBLN	69.63006755	49.03837526	25.26648618	31.22530413	20.23558236	21.66112083	23.6544906	20.63418852	21.31333152	20.05423753	23.88910022	25.72024714	39.82746215	42.09695144	35.41423861	28.28781295	23.88936485	36.4198132
RPL31	333.9469288	440.7098142	488.2243799	564.8308145	532.7266448	585.2748941	426.6022046	842.1528816	871.4628668	456.9872724	961.9917767	895.9854672	631.8137604	603.9782679	465.69492	599.7089514	456.8508906	586.7182107
CLN6	12.80530511	11.14307076	7.855407452	7.371184269	5.783374184	4.929260311	6.359549982	5.599340789	4.698937978	6.504338074	5.208090711	2.810223682	3.33601248	7.083717989	4.164249624	4.288970532	5.12716379	3.263507662
ITPRID2	7.640855359	8.998925024	9.2163183	10.80555008	12.3501093	11.04350439	9.179897804	14.00805262	11.15580158	9.984810314	12.88847945	13.30271938	10.13929731	9.292601022	10.9354855	13.19261117	13.14560798	10.92446225
CUTA	33.7925021	43.2179787	45.10145531	58.22754191	49.43567572	65.39934552	61.06903584	50.45029556	54.6521846	58.8463144	53.92583317	60.3346805	103.4374498	85.09702272	63.55660623	85.8274107	61.1555774	83.22279689
SMYD2	13.23464878	9.671624619	15.28666481	21.94927532	18.73793456	17.66664213	8.195348269	11.51714411	10.38520488	7.964168449	10.73213074	8.201297896	7.731330013	7.384587666	8.653673615	7.749938975	7.181693418	8.140725141
POLD1	17.60700728	13.12386452	10.69634042	10.01237517	7.772685202	7.926198672	4.795413698	8.561869639	6.324422258	5.275866833	6.532225851	4.913437645	6.062495573	7.020148919	4.123828132	5.550956969	6.138096651	4.295290098
SIPA1L1	30.69752032	18.3194093	16.16636328	14.85937234	13.05706448	12.65683491	30.54298764	30.39323383	27.87027733	26.28389988	27.84376865	26.24956865	31.28516545	40.3770539	23.1039442	28.88527097	58.10333845	13.77005988
ANKRD10	13.13649508	12.32515851	19.50248433	20.31131659	23.65283225	19.64798036	13.54318943	12.88342852	11.35482665	15.98541176	11.3196318	11.49452174	23.62780084	14.55443698	14.06960195	29.24037812	25.64923805	15.96380702
SFXN1	15.32962776	16.59993772	25.61200588	23.9784428	28.18089246	34.76776847	24.58051252	33.63662226	38.5336505	31.57640455	31.77363762	40.24559934	35.71528992	27.85719196	14.62924335	48.39663033	33.53418885	18.06201292
NPHP3	9.681159489	8.626546316	13.88596686	19.20745598	15.27952279	13.60477689	6.574248814	7.149376997	9.169800904	6.962600448	6.288096384	6.603499144	10.77968808	7.217502965	4.588364481	12.04392272	12.81599206	5.97339021
AKT1S1	11.49390215	13.27055475	6.716827831	5.869347782	6.786950822	5.155680184	6.294691711	4.196306989	3.630701241	5.527360791	4.423460648	4.180745253	4.751873584	5.793229168	3.263065742	3.811828785	4.743904038	3.164943868
NOC2L	47.17728342	41.75148962	36.99438769	31.58866371	29.4793666	29.1073828	37.12255002	29.60975261	23.53899345	37.94366224	23.31194156	17.89959705	26.93648855	32.96427637	21.18936543	25.58141101	28.82092	22.73468716
LOC107986755	0	0	0.004175976	0.074324495	0.040619446	0.078470201	0.013680325	0.004305363	0	0.01827325	0.004305137	0.021341851	0.004321833	0.004090131	0.04870221	0.009151714	0.004649599	0.037268173
NUP98	30.24520725	32.155237	37.29736281	38.96590359	44.19687603	45.1609011	45.6953717	33.00537035	36.24396106	47.98499458	31.31023106	34.9916809	45.68527124	48.19000737	42.39336539	50.77456685	50.11776678	49.41947227
TNNT3	8.90827671	10.11076905	6.152769794	12.40580972	18.48007185	11.50969975	0.607638037	1.835817599	3.548258615	0.817439129	1.622646365	2.291305209	2.106103247	1.588324212	4.129750554	2.247314781	3.929798	6.331667204
UBE2E2	0.105486786	0.075290133	0.12551666	0.228621635	0.215691007	0.235856683	0.109649983	0.273189668	0.16835992	0.26088724	0.350814613	0.175334793	0.232377849	0.333294367	0.187784879	0.371346756	0.319877458	0.210030708
GFUS	43.88057454	44.56219659	27.84985129	26.66050213	24.76961642	22.16329849	27.72131247	19.26375122	17.29536413	28.00836342	16.84473699	11.78530193	16.31851715	18.70612271	19.32949402	9.437927836	10.8847873	12.68664228
PLK3	60.70532594	54.53845336	38.00320179	41.19218637	28.72444083	23.07128748	36.03525041	24.1040301	27.6945169	38.28668442	20.4202123	24.35825358	21.92742338	25.9556053	65.12064118	17.64887337	18.34967841	93.11846786
TCOF1	30.59760543	28.08507147	22.00210638	19.4658185	17.46738637	19.42216683	22.58291492	17.67609934	16.71481903	26.03317002	16.46186627	14.30278306	15.6947775	18.89272074	14.31248507	17.72654505	17.82343228	13.81324258
MECP2	13.75876572	13.96983655	16.72130845	17.57164279	19.98287184	19.87296355	17.7192545	13.17841557	14.25795263	19.88103858	13.24044822	14.3576419	19.90621082	16.72994593	17.04120369	18.90223528	16.51477174	18.0013247
SELL	118.2550291	155.8170161	185.8909078	263.7273691	171.4542426	231.4196782	203.9964804	309.5486712	212.815586	250.1275961	290.0464563	182.2341237	114.9454497	139.7546475	100.3069094	140.1131932	112.9337445	92.22205368
NEDD9	2.529993233	4.018487004	3.02272362	2.269676865	1.707702056	1.583113459	5.58659068	7.530907567	4.565376265	3.37188976	7.100547897	4.762290935	5.652316445	8.267077341	20.82045804	4.404623506	6.461324467	13.12468835
SRXN1	11.55892066	10.94197515	7.221613052	6.2839912	6.351001495	4.651234905	19.56485973	4.024189257	6.115093498	9.310354831	3.913226132	5.258480144	18.66608722	7.949998298	6.859242558	11.83700731	7.58878938	3.502069422
GOLGA6L9	3.225182091	3.933810801	4.987958465	4.469285373	9.359969914	6.979814557	3.586080417	4.216214414	3.865760532	3.741656278	4.28625943	4.002654965	3.520539969	2.391125953	3.468637421	5.655701061	6.146985713	3.248740098
AGPS	6.856547761	8.633285427	6.06607602	4.355854178	4.260356215	5.497735947	3.00996113	4.155769444	2.906500214	2.817233468	3.670057783	2.793833005	2.443697053	3.235179925	3.453126981	3.088918745	3.421034218	3.17043739
TTC14	10.91888469	16.86905488	29.04515818	30.92941401	32.56770464	30.81281948	16.32582765	12.8807655	14.57010068	22.35973172	13.11586439	12.36935607	19.54383603	10.27843053	13.96659511	31.21784836	21.71720184	20.72378143
WDR81	18.12081708	14.01652034	10.80955144	11.50220517	6.877018486	7.480872075	4.776433161	2.581934293	1.728259409	5.730849844	2.410556885	0.922902971	2.552140651	3.237107033	3.811154333	3.318181611	3.200938862	3.458896738
MAN2A2	43.04959969	53.29487101	40.87274214	33.70969495	34.26311851	31.70705027	30.33770341	21.79740871	34.6692287	32.17804025	20.76813778	28.89039214	29.50213121	29.82775783	28.97115429	35.728069	40.61097946	33.08865169
PFDN5	264.4411752	324.3891994	468.6331383	526.9667459	462.5833755	534.2779871	356.1067086	615.3729787	669.9668643	378.4036968	705.692215	700.6487738	585.1875012	571.0716346	421.3833203	498.0298477	405.1490697	490.7040298
ZNF513	19.23261647	13.61754992	14.76756898	10.69522615	10.17123209	10.25640422	15.27866339	12.99024265	13.06936218	14.87499271	12.86258494	12.42542082	7.852004211	12.37703072	10.99511943	6.086685518	9.585715878	9.782728062
BMT2	5.045953912	4.109843367	4.978208066	5.445300812	8.24676003	8.331929465	7.25096805	10.43861662	12.04271114	8.344818385	10.911808	10.45852103	6.269691295	6.383642109	4.604057946	6.629812949	7.538232082	5.553454357
PPP1R12C	55.30174794	50.65148897	40.11686151	38.96333483	30.73021872	29.79375049	41.44712526	37.96067665	34.42552271	40.36709244	35.65815589	34.15154573	45.1278617	51.79559263	56.02491844	43.67198276	55.82506248	55.8873372
BEGAIN	0.368956788	0.193236487	0.083093157	0.005987456	0	0.037928561	0.097716331	0.046128757	0.025936704	0.07691525	0.085663191	0.117597623	0.013230062	0.075124646	0.372719945	0.035019215	0.327368804	0.385039985
CCDC88B	74.51798912	74.0575887	51.34449333	39.64494045	50.80633952	45.83987978	34.63998491	28.94530911	29.80622123	37.07980395	22.91158824	23.42078679	29.49939255	30.85498362	45.02605348	38.74392109	51.46730057	47.57972017
RICTOR	12.30065797	10.55021489	21.67354668	19.78674524	25.45117616	24.11474347	18.76528011	32.64042122	27.31708202	22.50508	30.9293193	31.08490156	21.23288276	12.18774754	17.90284487	30.00406074	25.70074022	23.77195553
ELP2	8.138909524	9.751278125	13.34414196	12.81130237	15.14362179	17.6666897	11.75660517	12.10956682	13.29219697	13.51495704	11.71587712	13.74306558	11.74321314	11.40141391	6.931120467	14.19267703	12.39624929	9.130659163
IFT20	12.97670815	14.96314983	18.15503157	21.65956475	22.37003518	23.65370252	15.07896835	13.57085799	11.5896507	19.53468376	11.67544546	11.22034031	14.47098232	12.33294725	12.45485875	12.81784558	16.06620542	11.63641186
GPR160	2.302346695	2.257993794	1.980244811	2.990505589	5.058450157	3.495921608	1.202456235	1.898497335	1.417473478	1.417199562	1.869778524	1.494398166	2.068563458	2.129865879	2.011208085	3.143267203	2.318169461	3.138115015
G6PD	25.57739303	21.69735581	14.21859726	13.64728836	12.99748942	10.66204312	20.27230069	9.777219852	6.290815952	15.85248078	8.399140148	6.11295576	17.45418352	24.0533791	22.37854191	13.87428187	20.06346766	15.35506805
GRAMD1B	7.64876836	7.705680091	2.213392295	1.525499327	2.430505463	0.56440788	1.974567163	2.995493809	2.632412842	1.529722904	2.982334414	2.847291713	2.411435815	3.180810451	3.284368478	1.625531562	2.294163814	2.391775193
FCMR	56.55640217	49.98587831	60.85462941	101.3057966	61.16143381	75.83842653	27.92673021	25.7334194	30.70372209	43.0338737	25.8462475	31.39897728	32.43831403	41.70480883	20.95499205	37.21345597	39.21448566	35.0664844
CCR7	108.0318709	157.2347759	176.1271985	194.9661393	203.1690423	211.9895357	281.6243056	332.7405988	370.7226095	345.5987987	363.5081021	400.4689445	168.3539359	261.5901262	194.7059177	155.168851	171.3885472	146.367305
RBBP9	2.891431124	4.713782185	5.567135092	6.347704972	7.91263858	7.330789198	7.125309857	8.297766226	6.35654755	8.323522641	7.98162694	6.621305129	5.932235339	6.975447834	3.213444948	6.977837893	8.174377451	2.391323516
IGFLR1	50.75894118	33.21654143	24.6747214	25.17079263	17.46123656	19.20906649	8.454132935	12.22950424	11.96454995	7.354955891	15.12271442	12.12442567	23.31088852	34.12272161	16.41647449	17.71081181	22.83555174	14.41956074
TUBA1B	236.7104703	126.2190357	78.00772721	107.1774795	67.8857505	43.54539988	124.3320792	71.22729287	65.81441803	107.2287421	70.86026247	65.07981179	91.09741992	83.32520289	64.24147818	64.32155979	47.39238859	56.27654452
TESK2	7.402826569	7.468922384	4.863862531	4.031536687	3.842184317	3.789953766	2.703920013	3.434215912	3.020310589	2.751781341	2.512214737	3.173710466	6.762506957	5.812892812	4.479634523	6.255567606	5.699954222	3.288421737
PREX1	111.671987	85.32323774	50.13833437	53.41760128	54.86866965	41.06420486	150.4825433	88.35897227	99.07678611	125.8465611	90.05505548	105.1647539	110.2501705	111.8284388	114.1317683	100.7518995	136.1837709	73.61316327
RPL37	96.38890545	113.575491	131.9589771	154.8868689	140.8241742	147.1089699	122.3372443	221.0603332	242.2709521	124.5755589	261.7618408	242.1111096	186.7876694	205.8918213	137.3714423	169.2771156	148.8640411	170.0548514
EEF1AKMT4	2.002120686	2.2054866	0.557087994	0.202940977	0.421459045	0.18365204	0.743517476	0.446715616	0.219776988	1.184996865	0.478598726	0.56941372	0.160151601	1.182211512	0.196879537	0.135651869	0.44797337	0.103576853
CEBPA	4.018096879	2.392534003	0.951326095	0.902015629	1.015626714	0.344215184	2.419725665	1.076489682	1.329924187	1.916418558	0.885067232	1.114673148	0.780438886	0.977222126	2.10334107	0.559348825	1.278816713	1.13890734
RPL18	1159.891099	1194.351443	1587.85601	1745.946177	1564.993261	1989.439996	1586.942814	2050.828864	2083.744395	1668.910514	2137.806723	2215.053317	2289.471746	2285.271848	1667.911076	1974.80667	1597.551066	1985.929097
GPR137	8.274373897	13.8741249	12.13204651	6.153884145	6.467633044	8.054874106	10.58100598	6.731883527	6.199217113	12.77021611	6.865132696	5.451316516	9.594810984	13.01526218	7.800058946	8.236246405	9.989495358	6.672443445
AGFG2	10.21664692	5.516636385	4.429660843	3.666448217	3.949644104	3.30306217	2.488946079	1.999532553	2.098245351	2.16011287	2.005468058	1.575101544	1.958669629	3.397423373	1.714572275	1.958226919	2.733507406	1.287671457
OAS3	195.6293022	178.8507524	188.1569615	172.3888641	82.06018008	58.61688276	28.07095472	68.17023184	47.21440965	21.8689161	61.93074751	37.67448492	4.327727531	12.03226618	15.75929846	4.427027475	10.48095032	5.708870941
NACA	96.80942362	102.9209909	127.5159538	137.5658328	134.171928	152.8043644	109.906519	176.2514238	185.6313096	118.0053705	198.7606821	191.454126	138.1049942	118.1727287	116.4210808	142.6519115	110.0367116	139.1572914
PFN1	294.7380797	342.5658423	253.5632331	225.4260866	219.4324064	200.2439854	254.4384819	226.7368192	229.7269276	208.6308378	220.8365094	230.8843192	237.8836381	344.5443153	394.4012951	173.678288	222.887794	269.0655622
RPS9	858.2496051	1057.077686	1161.923458	1365.876278	1199.815552	1500.607479	1164.194543	1223.386577	1462.186347	1236.716089	1346.445224	1538.741857	1708.247858	1374.886464	1201.288798	1468.689406	986.244806	1402.724344
KBTBD11	1.261871152	1.498430277	3.342349108	2.593220026	3.788216722	5.982344689	1.329003107	1.228540934	1.142506186	1.514212481	1.250948511	0.798374341	1.094125042	0.875343221	2.361144094	1.285822443	0.885861136	1.85617801
CD38	8.72098121	5.2176062	3.318242098	3.354793868	3.316418797	1.922300931	4.215661103	10.61744455	2.636318269	2.431743693	9.985851704	3.473980947	1.433670293	1.409398065	4.064581537	1.70620845	3.126646872	2.276110557
ERFL	23.14811445	17.38144215	4.231364986	6.199635107	7.822699296	4.184790297	3.672778871	3.50954989	4.608966854	3.738731681	3.970756169	3.326911622	6.470484573	7.451917506	6.254796515	7.950495073	9.271538728	6.18784412
TRMT112	101.9196963	119.3099659	83.56319906	75.35900372	64.40718105	69.68507492	67.03663848	66.03120157	66.7076864	65.65372667	69.55424902	61.81135776	85.18590095	115.4989536	69.8469014	77.57591256	75.01740283	58.0234804
EBNA1BP2	30.54392399	28.49353882	25.48937681	17.4386401	19.37706909	21.0830752	22.15486135	12.97851887	10.55193413	25.57217873	10.66645577	8.095881732	5.135189887	11.28572804	8.124877954	5.638392239	7.693574313	5.658248296
CHSY1	31.9478313	24.57557247	18.36855097	14.30174601	18.33512772	15.44894455	22.52639741	21.28054705	22.94184983	21.26729469	21.32339467	24.32338134	14.31906638	20.00188263	20.10134901	13.90565173	18.41005035	13.40926054
ACACA	5.413253158	2.394856461	2.529161006	2.10537381	1.784419396	1.620687218	1.490732684	2.748545774	1.812057179	1.590237295	2.2894128	1.428257905	2.203917198	1.938654554	1.697606972	2.227657847	2.80107782	2.564104786
CBX6	37.0981186	35.4989189	22.38738309	18.34164587	23.512329	19.98604246	34.34518667	31.59376263	37.05079259	32.80881049	30.26077254	37.82527276	29.05195559	27.38698842	32.27310068	27.67812537	28.10751615	26.31480164
SIRPG	1.303095704	1.841108895	3.745306517	6.104026931	4.176162761	4.923718597	3.059055023	4.551997995	4.139233603	5.01321832	5.336544823	5.150914979	3.560989434	2.475367191	2.582678079	4.954766644	3.848005357	5.893481121
ISCA1	18.62674558	17.16012706	24.34604812	25.69445893	29.57544232	29.57035924	38.52978556	26.25496493	21.8655677	36.14890211	24.26084339	20.72941915	21.27484156	25.18284816	30.49656015	16.44011689	22.56378322	42.03103404
ISG20	92.26478373	82.02202473	63.4828846	69.42815407	41.07331692	33.96237766	30.36437584	46.10540283	29.9204368	25.80378995	41.35774129	29.12389407	21.88700273	27.61636767	51.61647522	17.72087789	19.8311925	38.61017951
ZBTB7B	15.8003181	13.25764726	5.961636539	7.555201514	6.127408403	4.999306432	3.610928756	6.665674004	7.550749066	3.105280893	6.995229804	6.68714463	7.574334116	9.890457658	6.823314263	4.629899254	6.505819066	4.191282508
TUBB4B	111.3079188	92.78199786	66.04653003	63.85796313	62.36513343	48.86078378	150.4630408	74.24335141	68.47014367	121.6303267	74.57780719	64.3307567	64.03758596	83.65489008	93.25640751	48.27553197	65.94924654	93.83711649
DAZAP1	50.79636819	43.75747542	39.90695611	30.03307454	32.71828527	34.51188501	32.83851978	36.44321862	33.4482825	37.11487994	32.87972222	29.45717831	42.57726103	48.14988358	31.96553936	46.05628422	47.53905285	32.3154018
PRELID1	63.05210416	62.26542002	44.10658613	38.25007033	40.26868796	35.22306809	42.49271844	38.9516289	38.25225906	38.50342295	37.24950278	36.93138741	47.3283251	65.47484636	43.52707863	34.09000068	42.58670165	29.84593205
MAMDC4	3.467405427	3.690926026	2.467496739	1.766193739	2.009401313	1.26475936	0.528152464	0.388776252	0.407491971	0.439424265	0.329597329	0.821145838	0.797494933	1.180284517	1.242865589	1.05995297	1.90762906	1.975304284
IRAK1	55.28335478	44.16320208	30.74860742	30.99005139	27.52379592	25.30151739	38.79443195	32.77858475	27.20953443	38.33878734	34.56642877	28.39714401	44.03185132	37.12362035	39.81917492	33.70225417	30.23914068	33.37106786
ACLY	58.89720653	49.4315649	41.9157939	38.97408335	34.48159244	31.61541167	32.2452425	29.41613783	29.36135763	31.66957023	30.84504689	25.09455833	31.59204819	38.82430104	23.89471564	29.16817977	31.43813112	16.74107124
PSMC3	89.25688034	91.56545017	56.39310118	50.93526721	48.39204087	55.73362386	44.6982824	31.31256838	28.14694897	39.84854253	27.43240878	23.23257277	27.09265916	46.46321542	29.54151878	24.09031852	31.85265193	22.84239523
FAM153A	1.802938868	1.991544114	6.865148901	4.416546465	7.821909396	12.14120971	0.477853559	1.542671991	1.732743101	1.626595683	1.392212573	1.678511128	0.798635304	0.055303829	1.212268938	2.351115739	0.130976153	3.779351874
SAP30L	7.861196583	8.175552591	9.10878651	11.20616684	10.82474164	10.65389682	6.61690665	6.01085035	6.06791599	7.349334407	5.688631418	4.916966493	6.114632147	6.785530908	4.877821826	5.730935062	5.540818557	3.619328589
OXR1	4.346977287	2.904683623	5.365119329	5.988724347	6.929965349	6.762830724	3.323059136	4.582215174	3.870576086	3.401773082	5.151425776	4.45397342	3.932807579	4.197852741	3.188447411	4.864499013	5.791384537	3.3434257
MRNIP	12.26470335	20.94894699	25.31856821	30.17865866	30.50758305	33.90605026	10.86152991	19.44409488	23.08988973	16.59010104	17.07261636	21.57442608	21.89812624	21.12899427	11.61386993	27.94117825	30.17491854	16.91770043
KPNA3	18.03818865	16.80862544	12.27726011	11.21809695	9.888332722	10.42690505	15.88431377	12.26188264	9.068100952	14.26311051	12.05629548	9.157682602	8.101808277	8.781989194	12.69687402	8.427780671	10.67778414	9.948860248
CHST7	6.166799109	6.567883196	2.392889789	2.689827042	2.315298278	1.519574994	10.06693775	7.375122466	5.468217098	4.615425721	8.192707319	5.844253922	11.45692203	13.49477665	21.33751823	7.659079465	11.72284235	12.36351416
TPT1	784.3062462	958.5797623	1286.403805	1373.016953	1323.818112	1455.484304	1054.54784	1727.25282	1763.110775	1031.412241	1789.373299	1795.53747	1498.150946	1617.607996	1128.190134	1370.572279	1237.629801	1352.498765
PHF12	22.69203987	26.709709	25.74661663	28.69205644	34.91575915	33.37558068	29.00180864	36.11882018	38.67157024	34.25776865	36.33534007	42.48551048	47.22544629	37.69756701	33.90223164	48.02792177	45.06692976	36.44798808
EIF6	79.37154121	55.876104	50.91051212	46.11582605	37.30851914	36.95602469	42.88262371	40.9711444	36.05222022	40.7698816	39.64412377	32.76305191	31.33187035	47.70964147	31.80950908	22.15175022	31.09397467	21.3388676
PARVB	7.365024025	5.788943925	1.667035741	2.279068401	2.213148798	0.902321751	1.463684129	3.507049887	2.273888451	1.219877592	3.053992242	1.819049056	3.986752622	6.089779343	3.845360864	2.431442024	3.712209334	2.110972813
RPS3	643.4376216	695.3785703	893.8048199	1069.502847	850.0395556	1074.628339	682.7508494	952.1960971	952.7554551	729.3718701	1002.54618	1010.144625	1013.579951	995.4708797	751.8808829	880.2467396	693.7232411	863.2676536
BRWD3	6.300070557	6.269277141	7.536884509	7.414991215	11.11376134	9.371178358	5.12502672	6.678257015	5.869000332	6.157515426	4.944543484	5.48074679	4.061004756	3.124102026	4.304069845	6.405987109	6.319153177	4.925198149
CEACAM4	0	0	0.010041797	0.338636952	0.156281462	0.019862533	0.098689546	0	0.010186953	0	0.010352385	0	0	0.049176852	0.063879384	0.011003375	0.089445598	0.033606466
CHST11	10.86148777	13.8742543	8.573426385	8.246471398	7.106807518	4.330484622	8.625596988	5.72063313	5.825881702	6.56188216	6.278670719	7.107628504	13.4838103	10.40390168	11.40824575	9.293623007	8.749361358	8.28167615
ITPRIPL2	1.657116587	1.419524052	0.425119327	0.623152314	0.352249975	0.256935576	0.386853749	0.182621293	0.099829751	0.486590248	0.194785811	0.257496421	0.277016727	0.296863705	0.65104308	0.150962693	0.100802774	0.377638017
BLZF1	5.241008445	7.084799406	9.771544599	11.2910513	11.7975593	10.88748813	9.429013021	6.540971974	6.325872273	9.290525478	6.781916292	6.544577358	3.86692917	4.052594863	4.262769191	4.726208814	5.788907948	4.625093818
UBE2B	31.90796087	35.82316477	44.79884876	44.55076446	51.99727789	59.55374263	53.03681085	50.67091214	50.69182081	53.89820794	46.73972518	49.09319427	47.96615489	51.672297	42.72861385	54.45936771	53.08814263	48.12787902
ZNF283	0.727729625	0.764285217	0.912669959	1.393480171	1.286186381	1.007456526	0.682726081	0.657552149	0.530366294	0.839219916	0.490822997	0.378286979	0.896204393	0.4152803	0.460960215	1.061092648	0.934166901	0.523095174
TMEM117	2.097266381	0.585344893	0.454688839	0.425926544	0.076547235	0.155659871	0.276902039	0.117194197	0.195149083	0.066958675	0.09915911	0.232374478	0.352927536	0.453906187	0.389366224	0.431159501	0.477050749	0.468211795
NKTR	28.61170967	28.52353902	65.42936281	55.8764814	70.63169428	74.30793809	35.54632646	43.5256253	42.09730555	44.03945582	33.57255424	40.79900806	50.71974593	26.46496558	34.99880051	77.43743112	64.03041671	47.47081699
DVL1	27.14225255	26.81082659	20.08754041	16.77014705	14.78111186	18.50372169	29.58742545	32.27745118	40.39638672	31.58942579	33.43244686	39.51476163	28.87664998	31.30971127	31.32510109	25.91504852	29.51057447	34.91411528
C4orf50	1.613754832	0.245788298	0.281753373	0.340837366	0.150642085	0.094114289	0.014262886	0.001923729	0.009464443	0.004082442	0.025007168	0	0.021241973	0.032896066	0.043522406	0.002044592	0.037395749	0.058282795
CNDP2	34.81788827	36.14254357	27.48789443	27.34605388	19.7477905	19.98534008	11.29101953	10.45415304	8.2585372	14.38519776	9.142609629	6.084644216	9.879208213	14.45674548	8.495728808	8.433619485	10.12762761	6.182398275
CPD	16.93591822	14.7667734	9.627999587	7.704654895	10.43967168	8.069566876	42.84927453	26.29441533	22.95967748	25.37927288	22.37273565	22.69432764	26.34071928	26.06837388	38.13431503	20.03665051	28.05004355	22.18322505
TUBD1	4.040977532	4.57081273	7.301664597	7.855484814	8.605766983	9.753881981	6.600345402	4.531009266	3.650948001	7.243157442	4.197801132	2.959347872	4.918417289	4.767710798	2.77614446	5.005273949	4.289653252	2.779470593
AKAP1	10.55219618	13.86441385	11.24386893	8.54732229	7.841725189	8.40759977	13.71730103	7.448660546	7.660476679	14.43687265	6.469039042	6.316705909	7.538593906	6.622756796	8.767685247	7.994700142	6.781733384	9.66893895
ZNF727	0.005603995	0	0.014077066	0.058021005	0.139665256	0.047335208	0.018446357	0.014513226	0.005712221	0.110877269	0	0.023021641	0.134032456	0.019302763	0.005969943	0.083295285	0.115984895	0
TAX1BP3	27.02862926	17.66503916	9.665621766	10.93129341	9.264102547	5.525702483	5.483309371	5.541567042	4.4004455	5.080541803	6.051656544	4.481908772	6.075125772	8.33551476	6.473568357	4.210639312	6.640855225	3.892223924
DBP	4.567049492	4.324121193	5.242488973	9.404891419	7.249983432	6.161229718	1.807009116	2.351212211	2.835470392	2.951180474	4.042725642	3.539155552	7.685062773	7.40925187	2.093546225	7.222524337	5.186788438	2.63715259
PELO	8.444084844	14.28915049	5.716173992	5.17997939	6.20473336	3.557181608	6.023363719	3.91461988	5.035433641	6.215453209	4.647477217	5.129956024	8.637964014	10.4265051	4.735626237	6.414834435	7.348362068	4.382052051
CARD11	70.27913288	89.7177866	68.94305589	50.74107853	51.99987752	60.86060909	61.53746612	36.82750924	30.97085677	47.73937954	33.99944213	30.56659034	59.87342008	60.62640566	58.89405918	56.9894623	85.26227277	45.81751149
FUOM	3.078000109	2.907738167	2.11257746	0.882501139	1.129264165	1.741103577	1.007972325	2.148600078	1.766622026	1.061836628	1.334220352	1.283919299	0.699242799	1.295548724	1.50329416	0.604786596	1.017158077	1.14649875
TCIRG1	52.19747094	62.12253972	44.81440025	41.32530976	37.98933253	32.73335185	21.13742248	28.44330327	26.51238816	20.48935466	27.0090646	26.80754248	35.97226615	37.10815066	41.8008643	33.01828646	44.57250384	42.89302418
FHOD1	29.58606914	26.96701641	15.50768294	14.38249373	17.0174003	13.14994602	25.61523672	22.60421123	28.80149616	18.08235177	20.30881304	28.51140242	31.69308075	30.50116667	37.70594697	26.84625831	40.81315822	23.22492338
C4orf3	50.25518115	53.65890535	56.7263449	67.17296871	68.43258849	63.87455668	31.60896557	65.90410767	66.43569529	32.67730237	73.43957466	70.75044776	42.85365761	45.21794379	23.25948007	37.37097993	40.89784732	20.499886
MCF2L2	1.222210682	1.296902842	0.78038235	0.650811935	0.647234574	0.348395438	0.26446558	0.10340759	0.347438287	0.136484959	0.196716298	0.332561925	0.316473067	0.285130057	0.48761004	0.260017744	0.285998402	0.502139911
BCOR	45.73638471	27.82948391	33.60614284	26.05125609	20.83316311	24.56056359	35.10625336	17.82005764	24.81033598	28.40067407	16.94722617	23.60956335	19.8471787	21.1821263	27.51733113	20.63662896	25.90984049	21.22181891
GSDMD	60.69464919	77.470812	67.85627985	56.02446491	45.02174796	45.96813703	32.31548917	25.06720706	22.53878715	38.10660709	25.30601024	20.156562	41.39390085	36.74132903	18.58937091	35.46137341	29.6936036	16.6580183
MASTL	5.601608176	7.524027466	7.189938208	4.557397258	4.607619344	4.448570839	3.213058131	5.550521312	4.19072456	3.148725567	4.781366686	3.882949323	2.972808296	3.618083116	3.873250393	3.22415471	3.535607546	5.102344968
KMT2A	18.00220975	22.36598125	28.55845883	27.38150494	35.83061027	32.42449003	28.75338861	27.29208976	29.85237388	34.43810129	26.16500414	28.63653087	24.3681329	14.52446332	20.87038447	37.55857636	34.88970225	25.47062846
HEXD	21.80856231	31.27045221	32.25190239	20.02812	16.22934935	20.37653078	6.011236476	10.16526852	7.388308973	6.930600929	6.970417221	4.266249584	9.16831184	9.803094751	4.809098773	10.62891508	13.64548381	6.485431383
ATXN3	4.667931002	4.150723801	6.658445073	7.054376261	8.207706734	7.387165861	5.064282477	3.94982892	3.966548655	6.473612199	3.836645944	2.983962805	4.010304037	3.292984564	2.895350391	4.75515567	4.768339433	2.738376993
GLT1D1	2.877338437	0.312869116	0.250255955	0.333130961	0.172957993	0.013026389	0.186978374	0.06789732	0.133617611	0.06483973	0.196891881	0.188479007	0.081788465	0.541825442	0.188522254	0.028865249	0.344632503	0.132240198
GPR35	6.462052622	5.893357893	6.492992297	3.622703342	4.252398142	3.709645251	4.929283584	1.880234807	1.745121606	3.862795181	1.533444267	1.745095627	4.28352332	3.901855396	5.718409601	2.551104051	3.65790514	4.256506973
TARS3	8.523583144	6.55526304	10.30181538	10.76944916	12.95441438	13.02457357	4.464511971	5.353785029	5.837994253	5.638373353	5.693091649	5.486030623	5.394318643	4.618013717	3.807377169	6.560656596	6.666384529	4.769811621
MRE11	4.848865234	4.029841522	7.083379891	8.08642658	8.299179037	7.346753276	3.62863569	3.521090516	2.682959537	4.043461553	2.978909478	2.153571308	4.975796718	3.352927316	2.740184001	7.906786437	6.282589683	2.901088604
PDZD4	7.041256396	5.313383576	2.389228524	2.238092871	2.254614491	2.701499366	1.799045181	1.397070396	1.844955724	1.201521283	1.411702221	2.121338634	3.122218107	2.375040853	11.803582	2.313231469	2.437860278	8.274397605
SP140	17.99854458	16.51337864	12.92886158	13.38708463	8.942002735	6.499423073	4.665477386	8.630943786	6.993392241	4.484206916	7.294211222	7.565244185	8.569972884	8.066046394	8.897621876	7.40912508	7.257352434	7.653493444
NOL10	8.428630185	9.088369401	6.234329466	4.819903982	5.441619196	5.415410859	5.663776195	5.581489456	3.999899301	5.758652212	5.160877314	4.636772831	3.925727419	4.200520635	3.206405657	5.083900053	4.637179442	3.172229336
XIRP1	0	0.252097277	0.074715196	0.004374308	0	0	0.081587973	0.192575375	0.113692831	0.045975804	0.298476147	0.195693743	0.024164007	0.155506002	0.346565263	0.020467436	0.051993195	0.093767346
ATP1B1	5.800367692	4.160847351	0.599154506	1.568959299	0.7549828	0.457886967	3.152384771	1.740843152	0.773583262	1.698200123	1.459985282	0.709839983	3.044036749	2.280665258	3.565998376	2.626112445	2.547141	3.007748412
BLM	4.939989356	4.889090254	4.999437033	2.956331761	3.853196992	2.360099363	2.188938542	1.088684791	1.58566434	1.357495137	1.045574519	2.103779931	1.123720902	1.554311299	1.189139945	1.242067454	2.271751074	1.191297631
SV2C	0.343387413	0.197224812	0.119520722	0.09928545	0.035096465	0.031224003	0.046788395	0.05579951	0.091508242	0.08141026	0.113918014	0.071455088	0.154035655	0.121481267	0.169755448	0.148263103	0.238533014	0.166035684
ADRM1	51.06436237	49.72236753	35.00679584	29.28322131	30.7337513	32.6923823	51.61342591	28.2338912	26.4315026	43.9764859	25.90190235	24.55840423	34.42471005	50.70958624	34.28009012	27.3608397	36.31633428	27.39399363
TMEM62	9.066649682	8.792386017	8.119665134	6.766650124	5.191389572	3.303847093	3.845324701	3.792586155	2.750994842	2.708608358	2.560671484	1.968375769	2.521793249	3.202656869	4.300169092	1.834559904	2.48549955	3.261901931
HLA-DMB	0.089115164	0.580078078	0.805876549	1.656584225	2.547580569	1.948237513	0.635560022	4.177307031	0.749398537	0.416306126	2.192394014	1.69317507	6.649024	4.91126444	23.87602541	2.747252242	2.941071455	15.83235203
NIBAN1	49.25667178	40.86766698	43.40544052	40.50276624	21.82524421	16.65979986	67.45349827	30.47564259	47.49226804	39.5366762	31.78266298	50.78451533	50.3193529	59.51679153	64.94967901	38.8629045	62.54088858	38.99482293
KCNJ11	0.430784164	2.537049135	0.077294057	0.050683261	0.263142014	0.145242232	0.236331351	0.151408936	0.101934767	0.177567409	0.023905418	0.110605892	0.031997502	0.128698743	0.024584727	0	0.180726961	0.017245122
MANBAL	1.620285875	1.866835688	3.110951617	3.582113765	4.173796776	3.532286982	2.818297608	1.49632516	1.478737891	3.465356488	1.541784477	1.515717721	2.259604459	2.416586685	1.578906363	2.316357784	3.253006119	1.253015671
ESYT2	26.07118811	34.62535335	35.75490806	34.30195176	54.77262329	47.37675802	35.08109542	36.15782652	35.18244475	37.46478416	34.47961466	38.36478351	28.55792645	25.1552631	37.17870596	32.18628741	31.2556583	48.19332427
RPL4	596.6370776	622.094834	831.3317157	860.4094001	841.6020592	1028.994975	809.4537606	1290.24232	1360.320705	862.9490927	1408.799263	1398.512088	1085.925138	1033.475415	837.1501417	988.1543939	757.1501744	1075.479917
SEC61G	212.4132276	151.0227589	109.2001701	101.2948336	93.02734448	98.09719684	54.81552773	103.5066359	115.8206259	56.77827835	115.2127897	112.4145498	84.50352126	126.844341	46.22036651	58.73925414	89.33116017	37.93959193
AMN1	1.06906183	0.877836967	2.08923159	2.621739129	2.530641926	2.417105552	0.715631708	1.244625277	1.074711933	0.981047372	1.249639717	1.445462245	0.963812419	1.027968044	0.423159193	1.150044982	1.645885176	0.79154094
ZNF414	7.526279553	8.907431642	7.083531735	5.600456198	4.489912988	4.516584947	5.751068355	3.784399915	4.159617354	5.479388037	3.315922009	3.074285832	4.256266614	4.641310451	3.774592418	3.766574474	4.251008481	3.711363432
BTAF1	26.02926235	32.48656857	45.99992331	38.64652048	58.6216524	58.02453573	38.07560297	47.16955101	49.0506296	42.02114003	43.85169499	47.1853917	53.98004922	40.89029062	33.63586731	67.04920624	66.63982777	42.38315759
HEG1	10.27964303	8.032361789	6.229245047	5.210107806	6.006350404	4.73971306	13.69863776	7.617163993	9.383384772	11.71142018	7.70234538	10.71403738	9.833792944	7.542837176	10.83243668	10.07243116	11.58564076	7.497567926
SLC35A1	8.244979202	7.046926575	11.68612759	16.00869356	12.96600337	13.24766163	7.500251682	9.933897882	8.486765112	9.009372834	7.852736374	7.286591427	7.192569073	7.635913081	5.746302009	7.633161397	9.242169033	4.303132196
EXOC2	8.828453273	11.45790956	8.562675568	7.436566718	6.630076911	6.165427286	4.544029783	6.19035117	6.167909857	4.669294494	6.017781711	4.816338257	4.619997523	6.082881707	3.088857511	5.726829	5.391841426	3.054930233
RPS15	1029.713448	1276.383849	1363.623905	1600.486462	1463.245234	1651.099652	1548.581564	1984.36885	1912.962217	1596.040752	2007.798077	2066.251039	2265.732788	2043.91628	1585.661304	1862.801722	1383.352495	1864.87436
RSAD1	21.66867545	27.50966008	26.06574904	31.84166138	33.27785117	33.54515798	22.46621744	23.20365437	26.25640768	31.51196857	22.34495388	19.96621781	29.72315041	26.2367573	14.51158603	35.34364907	28.3955556	21.23178536
EIPR1	7.150431022	8.096779303	6.017158266	5.205377814	3.898260973	3.486177576	2.083976287	3.391142738	2.960962293	1.52281166	2.673422569	2.742386576	3.590005477	4.738961696	2.951728172	2.521709199	3.162312012	3.706879928
MPDU1	16.21717756	15.14525268	12.54573416	9.987595218	9.997336946	6.384690985	10.22490149	4.99654317	5.806964707	10.10325249	4.355248404	4.168511046	3.823255494	6.609637088	7.193560645	3.1061195	4.622270677	6.32446541
FAM3C	25.18309299	12.8051384	9.80896875	8.283863653	9.393360197	8.18790265	12.33453713	12.39499871	8.739937093	9.567265487	8.535096657	9.282917846	9.455336705	10.47878956	13.08017094	11.58052835	14.75122665	6.742178997
VPS8	4.695973654	6.999993762	7.789001046	8.230310577	8.696323044	13.31051991	3.220876439	7.664731554	7.613800471	3.83823272	9.199775174	6.490172279	6.018804052	5.81462388	4.157797486	8.123428621	8.588788473	5.812862436
FBXO9	10.50682282	8.910683899	16.86945964	17.83647275	16.38634494	20.85900535	11.76788621	11.95597857	10.70973414	13.03998737	10.34185438	10.66674457	12.22286214	10.93404235	8.051807843	14.84609103	13.63210828	7.892159722
MTHFD2	30.98154001	33.5157242	21.2531104	14.08550131	18.64394241	21.95620909	32.69082835	18.03948193	20.92416783	27.85807596	19.17692229	23.06101985	27.92107685	32.43938183	28.14828139	24.07996865	29.40868772	24.28686517
PSRC1	1.520170375	0.659683843	0.322461414	0.031796152	0.132065746	0.201418154	0.018532814	0.017497498	0.017216982	0.092830784	0	0.069388624	0.105386599	0.199473258	0.017993771	0.130177729	0.056689543	0.075731107
POMP	46.77600348	42.80828811	35.94910752	29.66110434	30.77751247	26.78773632	30.61174811	37.29545972	31.7557333	30.39543527	36.34023732	27.86956725	26.09465661	31.3665984	23.863183	18.38599883	26.24059256	21.35982296
SLC35E2B	20.99945144	20.92797504	25.49170649	30.6163786	26.92495559	28.89209347	10.11659724	11.04371294	12.7910151	13.16884537	9.9031366	13.3379912	19.76213023	20.90839591	9.155133078	22.07626563	25.0846402	10.17947694
ZNF345	1.989416875	2.116941453	4.993525629	5.825539209	5.281800236	5.923244402	2.525712054	1.579215828	1.794752435	3.451872665	1.492280545	1.095952803	1.640740958	1.417753653	1.282965001	2.979219743	2.1574352	1.23884751
CEP112	0.585710047	0.901897634	0.639139261	0.302318491	0.424716626	0.181495279	0.07946743	0.065241799	0.057776272	0.107300979	0.042404941	0.084085595	0.055667669	0.037188157	0.053673775	0.034670382	0.186714286	0.031767044
KLHDC3	36.903371	39.49315177	37.50881741	46.29879565	47.06899862	51.13305595	38.16608238	33.93046954	34.66137077	47.64787211	33.82199275	31.41749267	43.60815888	47.32321436	26.25582992	37.94148214	37.69692613	24.2613934
LIMK1	28.29349434	19.45575912	11.10300569	12.801447	10.48393821	9.878375055	10.14993366	8.705163131	8.369717014	7.057245726	8.098452841	8.980246192	15.8509558	17.91542169	14.51685938	11.21406539	15.85106469	7.167228998
HYPK	12.67570293	16.1015171	12.75531776	8.589058882	9.92193094	9.816803328	8.948216612	8.331267246	6.949808536	7.908472558	7.891851362	5.986819542	9.20532721	10.63953289	4.67504011	8.315536135	8.396866782	4.011207692
LRRC59	36.39271456	35.7260286	21.39533837	16.70488115	20.52574536	21.92665064	30.36557761	14.09696879	14.45556976	31.32570953	14.70112371	11.33060808	16.39552016	22.88482353	19.55123176	11.7105715	15.67906794	14.08447396
CCL4	305.0503882	63.28622534	59.345346	48.35332333	11.87406123	6.646951663	98.75417554	240.2111698	185.433266	46.21487772	104.7804892	65.14466814	81.52808436	1140.386301	693.3739317	69.03601081	120.1383128	256.0898453
DGKA	61.85878753	68.13020306	102.7671753	126.0826725	102.1675141	101.1218763	35.26507571	63.48793894	68.69475326	44.13480324	57.49993278	57.84617649	50.72052624	45.80259557	51.84340291	68.31391473	64.81932605	106.6198116
PIP5K1C	11.41626691	8.57287644	5.699199278	5.83929791	4.908644036	4.96447125	9.303908526	6.54089021	5.413698811	7.324559097	5.108080264	4.916190561	6.640973316	7.141125829	7.859615404	6.771975536	10.00927216	5.540149628
NFIA	0.244045704	0.289390427	0.407739842	0.654385414	0.795985321	0.479390305	0.052931383	0.047034757	0.101239045	0.049907402	0.10876216	0.093261247	0.236073417	0.067025126	0.208590362	0.271819659	0.117464434	0.292634215
SOCS3	31.31721852	58.85795288	63.01971715	62.02293231	77.13234021	101.2587316	238.4921906	198.7575792	228.9225162	214.9368978	209.8723977	248.9061725	86.5744885	121.0334513	164.7403625	49.88427137	79.3183835	168.6100732
RBM26	15.82565274	17.58435841	24.13979887	24.09564322	27.50389097	26.67864947	20.18567135	24.47007753	23.40089366	27.08182301	22.77717424	23.79355785	13.95535829	11.1299132	12.57844569	22.91133898	20.42640305	15.17925556
CRY2	8.635456511	9.717422042	10.88991373	11.8200547	12.87507266	16.07863986	16.01918593	10.87239541	11.60326005	17.48525641	10.31410898	8.545624998	18.49051844	18.4213051	20.04492674	18.63811673	17.33484843	25.448676
RPL39	1034.788376	1464.977766	1931.702618	2185.456884	2013.144283	2082.843695	1485.514121	2622.459977	2922.170533	1531.608448	2986.216749	2933.508766	2350.785276	2369.273122	1644.19023	2112.0996	1624.506506	1931.104108
ZFP30	0.520974473	0.806690612	1.403848273	1.640462804	2.379234913	1.576653195	1.403069315	1.25600083	0.806208757	1.884536659	1.098942982	0.778255623	1.359305972	1.836426966	0.554994751	1.61649493	1.923367763	0.860009668
LAP3	117.2178671	112.7726229	85.03535893	86.80933825	68.64211306	57.20108402	35.72587857	40.9690336	21.42409902	31.03805893	40.99504658	19.61736381	8.298665918	14.12873875	25.33074934	7.409346227	12.8216914	21.06000157
PMF1	15.13758995	19.24763934	12.15338171	9.758223517	9.847299336	8.053380062	11.85607468	6.378419456	8.384754162	13.00094384	8.016722578	7.348390187	8.882962993	10.87366342	8.9186111	8.628019502	10.29177069	7.720000845
SYTL2	12.18677793	10.22547808	12.16948379	15.00211178	15.62201511	13.70530738	14.4981943	9.782682291	6.504200656	13.94171871	9.869509068	7.338916678	15.25310313	8.67721675	9.819547028	18.19859323	10.51432533	7.331284512
PSD2	0	0	0.00434619	0.056997682	0.046502626	0.081668684	0.009491961	0.022404257	0.022045078	0	0.017922464	0.013327053	0.013493978	0.017027387	0.152062007	0.023811856	0.019356476	0.077574483
SEC31B	11.03672269	11.10174389	17.8748427	16.87832915	19.29326937	23.01694289	4.728667003	8.673895758	7.715704856	8.14936496	7.874570531	5.36462106	7.959023082	5.03855791	6.779683223	13.58567812	11.31050588	14.07809253
RASGRP1	41.29448443	48.12448426	56.10972135	55.75912554	69.29124849	66.63675892	75.21175044	92.68313292	98.82437858	83.21142155	105.7097928	112.387708	70.3517654	61.75687989	62.63296217	85.54136971	84.65202551	65.54726547
NDUFB1	27.47389585	26.61985009	57.01950851	69.90900528	67.68463216	59.6869129	37.42108319	77.72730926	66.82448576	40.40417431	74.68102829	65.77297281	52.6075275	59.66998166	36.93820328	53.61351272	57.33917814	39.18439773
SHKBP1	52.16051262	47.32556462	37.10360721	32.62452519	32.4655833	31.17917684	27.01108821	23.15563657	22.13741479	26.06102127	20.00871921	20.77093665	34.11567591	35.97342737	33.43810862	28.32393316	29.79681965	26.25477914
NCK2	38.26681756	40.5975362	48.66262712	53.36332127	49.5308453	71.98406837	73.48930876	65.05702102	92.51598254	79.40327929	70.294779	90.93727944	52.43758258	44.07008822	50.22604656	49.50786366	39.22533618	46.04474707
TBX21	51.169182	25.958887	20.18716075	23.75810183	15.11329617	13.11355907	28.09092397	21.84844792	23.21661091	21.89206502	18.45097217	28.94464631	39.23342213	31.13431594	51.83522643	31.75943474	29.25354553	31.06904592
PIGH	12.65738601	11.19440597	16.68742259	18.49920086	19.28600686	22.26540599	19.64572853	18.73148408	14.70488048	18.25522236	18.50654824	14.17012873	17.98561174	17.27282199	14.48894234	22.31031577	17.52461268	14.80444023
ILF2	103.0969094	90.98663653	82.04343959	62.38029405	67.31574945	71.85717333	107.871178	88.69250848	75.81777499	104.2542996	85.12969317	72.59948845	64.09487913	92.94672013	70.56910756	58.49579023	63.62251397	66.53331941
MPHOSPH9	4.311567845	7.074126248	7.675936006	8.430560127	10.82635737	9.041974387	3.674682611	3.679109722	3.993000194	4.727515283	3.325740436	3.366640662	4.394888721	2.984888337	2.966231429	6.412823394	5.304320439	4.617842187
CAMK2G	7.4218522	8.998398358	9.914345531	10.86477301	13.31257174	11.66473021	3.986659007	4.697503045	3.7855182	5.716289758	4.066991465	3.52527894	9.132498121	6.530182088	6.885327449	11.05331331	9.394854354	10.30720345
POLA1	2.301909242	1.49134903	1.309574767	1.126032756	0.912583857	0.625027588	0.209881164	0.335858273	0.38665443	0.19244023	0.298898157	0.183134878	0.445028847	0.70195005	0.421368543	0.65323558	0.729050906	0.530575588
IMP4	28.97935829	30.3876151	25.12005038	19.22975154	19.94971233	21.98122399	27.43075193	20.85831955	18.8394753	32.62501249	21.13455486	17.38902796	16.30119785	22.36861929	13.63116927	13.17320178	15.95724384	13.63883951
SRRT	89.07754368	84.97648322	59.81903113	52.52994132	55.3547624	55.9780678	61.8530026	42.39230607	36.533393	66.63980518	35.12075879	32.44957355	43.69901264	49.85876877	54.37651131	46.71396761	50.46644057	59.18993301
SLC39A11	0.95680938	0.65882212	0.723703542	0.458595755	0.358872284	0.291207017	0.100721245	0.040232315	0.129558501	0.131949367	0.168235386	0.061642974	0.172559302	0.2258516	0.37988307	0.085520003	0.130347295	0.336387322
ANKRD33B	3.16402137	2.907097593	2.421036532	1.215775437	2.254781611	1.518091457	2.609670027	3.814838136	3.427685458	1.907872256	3.238904011	4.228509144	3.122310448	3.089370963	4.37620341	1.818719614	2.403827324	1.879418701
ITGA6	8.690925675	12.03600213	9.494066305	18.41587921	13.79131032	11.54990818	9.14737589	6.064052437	6.749537351	13.98142277	5.113370081	6.805689883	3.774717132	2.689074831	8.96099352	6.258386699	4.217182477	16.28631222
BMERB1	6.323927236	3.81646781	1.939270534	1.095112219	1.578619061	2.135561833	0.735923333	0.269416812	0.823197763	0.436330074	0.255223568	1.15275567	0.768640091	3.731456116	0.408296213	1.476929818	3.859023102	0.721119611
APOBEC3D	24.95002055	15.59227388	7.839132674	10.95693257	7.187480098	5.772923554	9.370806738	5.507831573	6.275246787	6.865422973	5.553921478	6.506625282	9.416591809	12.61304678	9.002854323	7.973592083	13.22381322	4.943352967
CAVIN2	0	0	0	0.129579209	0.115330499	0.11726309	0.010789569	1.843814629	0.080188068	0.054044903	1.059373735	0.191886582	0.122709478	0.10645323	0.93234129	0.108268314	0.297035388	0.220448443
GPSM1	6.757157316	2.719689514	2.314315059	1.784639856	2.058343979	1.694501341	1.396243335	2.346473823	3.067665028	1.349798941	1.707035921	2.162947773	1.310053669	2.692536811	2.352022218	1.338017442	2.434431553	2.225146797
PDIA4	95.65647885	57.71700696	28.99754079	40.67905362	28.66828295	28.33631914	17.26640916	19.47752313	17.15883196	17.81769871	22.03919705	16.33852315	58.42120465	67.38859673	16.28293195	40.71560238	55.18640418	14.05818352
NAGA	7.906925899	8.569358831	6.932451237	5.333211374	5.01797554	5.438461333	2.626556302	2.296135735	1.667792362	2.392074416	1.987096695	1.647290765	2.179196504	3.228395634	2.618851861	1.952316552	2.86746239	2.141172059
SLC10A7	0.957664931	1.183749435	0.752860743	0.619286206	0.542361769	0.409515697	0.151577204	0.23285615	0.293563914	0.20332446	0.225567542	0.259712324	0.693936163	0.792688211	0.456471637	0.683164113	1.034711607	0.519660883
TNFAIP3	366.3931372	297.6028376	179.3024488	179.1861784	212.8127645	126.6426778	357.5095972	302.0052238	281.4585895	248.1099821	281.9896447	298.4194023	351.5834094	387.3159565	642.09181	301.1458656	399.8077552	737.8339363
XAF1	213.8992937	225.00672	278.6152741	213.9195566	139.6958844	112.4646134	36.10002655	104.9462614	54.11175845	29.98965442	86.18112751	40.13360186	8.13861318	19.72143749	18.19395617	8.93092854	31.84004662	8.568630555
MAP3K3	26.58836924	22.92501321	23.63885004	29.41068348	30.54524037	33.04033534	27.44093169	20.14378915	24.00484522	27.39207548	20.29083905	20.96190261	29.51351604	26.08440297	19.87737357	25.7647058	24.07379207	18.92470945
PIKFYVE	9.307403989	11.67417261	13.67868183	13.69903664	16.91041787	16.35404738	10.86980033	12.49140496	9.316101983	11.90055829	10.31480061	9.543494018	12.4706354	9.469370295	8.12113355	16.35111245	15.47144108	7.527201293
MCRIP1	41.96635053	46.85085432	32.02402843	28.43992917	23.89032434	28.19818167	39.51133435	44.25988152	36.35443622	31.19074552	38.32637652	34.17317983	42.56402812	67.93642722	36.50035054	36.83750624	51.50321703	25.33707126
TAMALIN	6.51187263	3.403990512	4.07220468	1.593815063	1.880109477	3.50153324	24.51541645	19.14743539	11.73325219	15.15724268	13.35542443	15.03799915	36.56396503	32.15301624	66.78456711	27.48574288	37.88133018	58.11382876
NIPAL3	6.686087855	6.797051841	8.325816564	9.065997575	9.336327148	10.62906817	6.878658133	6.918025932	5.762981989	8.911647306	6.333650508	5.423256664	9.624022937	9.768405536	4.07313412	10.42137772	8.661568655	4.908740393
RPL19	947.1857404	1044.873473	1281.674518	1453.398154	1282.787636	1483.84626	1282.679902	1915.241624	1958.124531	1356.710453	2019.351731	2104.470815	1861.298504	1732.714742	1428.6867	1670.946565	1221.937635	1725.969722
TRMT61A	9.970150262	9.803686161	6.087648175	5.570760906	4.817423423	5.361988756	9.239077125	4.226083662	4.443801107	11.47214203	5.241228818	3.719980836	4.552895453	5.172405044	3.252000739	4.33742318	3.801576932	2.888045913
ZNF714	0.933346938	0.666362925	1.561876902	1.928161222	1.810999828	1.936823956	0.700291332	0.646951603	0.370755284	0.803389344	0.582936748	0.415848114	0.749338216	0.378221233	0.460592837	0.872720298	0.648773133	0.511552727
GK	4.439291987	5.779344044	9.939585303	9.10191674	10.80347582	13.74901788	7.038387317	19.58301549	20.52853052	4.91215045	22.78561487	21.96032834	18.7885171	21.22534218	12.67421112	11.96666547	18.92215674	9.404594512
MED23	11.83789401	12.19718501	16.09047844	17.30305545	19.04277828	17.14311123	17.11990679	14.07966583	12.58180729	20.12010157	11.95154086	12.11988566	14.50589344	10.59802973	13.86752759	19.89822391	16.04786242	16.74565102
SORBS1	0.562101056	0.155841572	0.241605612	0.111691546	0.097665757	0.062063963	0.866870095	0.533767396	0.43608359	0.731128579	0.452869752	0.416930603	0.399421457	0.181320784	0.748508689	0.42633646	0.485611145	0.731564701
ZNF84	4.783965643	4.650825118	9.309410498	8.080921669	10.41006876	11.51832396	5.841258189	7.349234311	7.183916153	6.722489972	7.296557506	6.428666664	5.087826271	4.409982171	2.556455581	7.096992175	6.720469383	2.306841596
CHST12	51.7675404	31.15900613	20.38936927	26.81439746	14.56229149	10.91512053	26.37927932	26.77913797	13.49624985	21.15598191	29.45894145	17.44943702	43.06573882	31.89031882	34.75032595	33.46703983	45.36658489	14.52507993
KRBA1	7.471821907	8.999770873	7.035648718	5.243909179	5.318037502	5.407151758	3.544092922	2.619993536	3.012565944	3.669612524	2.941723881	1.773709123	2.712673714	3.761969981	2.37098672	2.911896622	3.451960337	2.016832728
EFHD2	103.8093789	100.9582145	55.54204099	62.5206997	56.24311785	45.75093055	171.7769004	79.27924269	83.89805687	121.0843971	74.95938919	89.26966746	103.2303365	102.918785	334.102826	86.88132553	102.319929	195.887264
RPRD1A	3.519620473	2.915566027	6.384340401	6.395157154	7.951488051	6.659444479	3.894005453	4.690669996	4.765161209	4.627406548	4.431816399	3.484004485	4.87150628	4.494716138	3.061099723	6.83939145	6.002185979	3.939634656
FAM219A	7.08569461	9.322918322	6.763639211	5.43621729	4.219545872	5.100815739	2.495081093	2.850733691	2.091176104	2.789375336	2.816445176	1.768515177	4.001153786	4.994803094	3.976075415	4.599184508	5.705669049	3.67562851
SEMA4A	2.295060836	5.732918323	0.648319927	0.853307713	1.317110684	0.251603794	2.347906387	0.617642176	1.315383077	1.858362735	0.685292981	1.719571621	1.29096912	1.093151792	9.562204038	0.737378768	0.557377799	8.431640327
CNOT6L	55.69446352	42.55676411	47.06475437	70.54447425	60.90191019	57.55770038	51.14025543	36.4873514	30.72969116	51.24179931	37.30613936	29.32572947	53.27006778	41.31081387	50.9804452	58.19987293	50.48434724	67.96670003
PHC1	5.842253806	6.866352863	6.656220617	4.680237165	4.608577335	4.234617955	1.794617753	1.72836399	1.488770347	1.629486321	1.104961539	1.775312357	2.485850398	1.755013446	3.444047085	2.909009854	2.1786683	4.29211913
SAMD11	0.133995807	0.436110011	0.100978025	0.031530149	0.016370113	0	0.266477674	0.14748449	0.256094212	0.184108349	0.199527355	0.154818287	0.330932338	0.181320784	0.214118849	0.221294878	0.14990743	0.234679846
UBE2F	26.07011066	14.01893873	11.34089602	10.86125016	9.251149963	8.653149169	23.57209818	24.55516329	11.47772916	12.27486792	19.45856572	11.41432106	26.61217673	23.58928016	22.06506272	18.96964383	28.49657955	11.72747656
GIPR	11.29221074	10.39405928	2.104361361	2.596454062	4.345841073	3.005312944	6.156404907	4.428173781	3.488932114	5.325680121	4.346991549	3.707930872	5.5340442	6.006422005	8.899411008	8.423308628	19.32125579	6.219193026
CCT7	139.5178588	145.0915059	102.911863	91.61663679	85.42590234	98.0633655	71.22160291	63.84399658	60.09372509	77.06811724	62.23314385	53.64174279	59.76957058	82.04792246	46.80854583	50.16724215	53.25746396	37.00884548
USP20	17.45219608	21.1930893	20.7866406	22.57987828	25.72688115	31.52571322	29.10202953	31.69895832	33.02985979	31.00905546	30.0244602	33.5769851	47.31629015	44.41787642	35.33281282	47.91472149	49.30988161	41.60215287
RPL22	272.719729	270.228289	329.2815315	373.8044927	338.063351	387.2409295	215.0550755	375.3644308	414.8262088	240.9407381	417.2458988	423.0208416	277.8082452	269.7547398	237.315785	277.2274003	209.7389146	303.5992847
LGALS9	25.79092635	44.3264453	33.46065717	30.15709228	15.41073751	12.88420453	7.246220618	14.4763252	8.950260371	6.33516542	13.48859426	9.795008171	4.837425187	4.596467775	14.80730076	2.828278178	4.253308587	9.611867512
ANAPC16	27.00368161	36.90217124	53.95476742	53.51336061	55.76890364	64.31175103	28.26018907	46.52769723	48.21072693	30.50480737	49.48376312	49.59127009	42.6085376	51.44025455	21.46302769	42.84924297	45.13739122	19.63242725
ATXN1	18.81306313	13.49812773	17.43788896	10.55406794	12.16019077	12.54123	18.82756334	21.33387171	26.88850464	15.46575573	23.53847448	25.9256565	24.02727018	21.53528795	18.03561161	22.25334633	31.66245872	12.68928755
NOLC1	63.84867118	67.54587132	54.57392163	40.27544254	46.96257925	48.89704907	87.16048084	58.38316639	50.97333838	96.0878089	53.47909446	45.33009623	37.25866059	48.72479221	37.09299841	39.39563907	38.87320315	29.63556402
GSTP1	95.16152574	101.5244928	81.3641675	71.7159843	66.86305143	58.43840122	76.79752879	71.2897665	61.80195005	69.94154427	73.93090842	62.85195301	94.32086398	122.4490331	87.73228474	68.49526936	80.61706995	52.83328065
OTUD7A	0.250969562	0.45283306	0.623791865	1.193530426	0.79782267	0.716683991	0.333339586	0.372188164	0.39314937	0.377496614	0.410480082	0.529066891	0.601625099	0.556371533	0.486873326	0.945300096	0.886646799	0.387912079
ZNF282	24.32495686	26.25804464	12.1027742	14.02672237	11.61406104	11.76845735	15.12564329	8.343665513	9.571342842	11.4335999	9.802243713	10.09264076	17.62660465	24.81528881	10.99487304	12.23677666	19.24413902	8.057218258
UBXN6	44.80004228	38.67984506	34.4930138	28.01739805	26.32300304	30.17543199	23.96461287	22.6497228	23.88354069	25.60317901	24.05660799	22.70356104	26.47385212	34.36213168	22.83806401	20.68632464	28.44295819	19.25230283
RPL32	331.6578963	414.6743213	525.9064406	581.8032016	516.7478501	617.0864942	543.5053291	903.4536444	1029.382651	573.194875	1027.908917	1048.098358	782.2204056	723.0021221	556.4892642	703.5076147	514.6912663	732.0971859
ATP8A2	0.018761087	0.037314964	0.070690925	0.188356901	0.168081489	0.082341777	0.018869528	0.048587462	0.025497877	0.06702142	0	0.009633998	0.003251555	0.020002017	0.028313797	0.00860668	0.013992609	0.042058382
CREBZF	16.20225388	15.8903121	31.17387117	35.35714767	26.84418789	34.68406175	27.94700701	23.90614011	27.50532147	31.00621283	23.57920439	26.48626912	48.35699798	34.06449069	26.75455219	61.14097573	52.80758105	30.03497406
WWC3	13.82128631	16.93502245	8.122363252	9.101000032	8.077921711	6.46586756	4.166915585	4.037076354	3.483517432	4.131671046	3.607220147	3.44773413	4.326581557	5.076825438	2.973303029	3.800755187	5.24440123	3.031608505
RPL38	353.726025	469.4900248	534.4615219	620.8759791	555.327211	623.1636338	456.8362277	676.0519102	713.199662	468.8698598	694.0091135	719.2310866	667.9750143	627.663783	458.3923193	615.1903914	477.4851287	605.9245893
ZNF445	2.731953475	3.221813108	3.651257445	4.459032669	4.133330099	4.085265115	1.971970711	1.316516198	1.317139581	2.364854349	1.216227187	1.20752459	2.247491699	1.999508659	1.264763431	2.984420743	3.559032722	1.189233523
HSPA12A	0	0	0	0.024172553	0.0784383	0.019140646	0.010566973	0.013302213	0.006544478	0.024700629	0.003325379	0.036266774	0.03338275	0.047389558	0.037618618	0.007068978	0.021548692	0.014393363
TBC1D16	1.565998518	0.78469542	0.468357423	0.417118154	0.518405259	0.182542741	0.697876132	0.16174918	0.32065264	0.767278125	0.195040233	0.290061848	0.780798749	0.519742808	0.518579405	0.685117652	0.416153868	0.465854298
MRPL12	36.99657106	37.39232732	19.91769016	19.66628226	17.27934345	18.84071532	27.53021	21.45980581	15.65479297	27.61245703	17.29643462	13.17486403	13.77319641	27.94424634	14.30010807	11.30572285	14.41817163	11.40987829
PPIB	453.6383976	284.254173	200.6525317	243.8603189	158.5907369	151.9242475	123.5029608	128.5879583	111.7861845	106.3881124	130.5668774	109.9718771	185.2441109	274.7350996	131.8409439	127.5211116	170.5860519	101.7790463
FUT8	2.4325539	2.554478505	1.1584663	1.060730214	1.279193214	0.89720784	0.659240662	0.733437904	0.731610971	0.917457675	0.699757194	0.803852233	0.94563398	1.313639373	1.100221699	0.947578989	1.315288957	1.649086424
LETM1	18.38409444	19.28253477	11.17787841	10.81544841	11.32141722	9.518485819	18.02853606	9.428899582	8.791930221	18.8915084	9.344114467	8.977789379	10.32322281	11.44573851	10.58175117	9.24057801	10.01372638	7.062149267
DBF4B	2.713761276	3.547035947	2.66148644	2.037979735	1.63652343	1.334026171	0.942371973	0.904680791	0.66947208	1.102734233	0.822393869	0.689358715	0.765540818	0.710292905	0.807319657	0.778751266	0.920493225	0.453039827
DOP1B	3.697702715	4.654436007	3.158675839	2.379407271	2.628670956	2.48153789	1.566297007	1.004466247	1.094258904	0.951619611	0.920712347	1.035352942	1.224374892	1.753247693	2.352842893	1.796235831	2.109291651	3.441724124
SLC25A25	10.12424499	12.72067834	6.441294637	7.689847417	4.88499361	3.690352409	4.168181197	3.865957482	3.295127312	4.784633745	4.263050478	3.932779232	8.135006574	7.776761312	4.993827695	6.903932161	7.015192135	5.506916498
SEC11C	102.0083608	61.23749138	47.06516167	49.04858523	35.81323379	39.20246356	29.80334319	31.69205745	29.94424785	26.63474261	33.62864255	27.48027273	57.69199497	71.75520546	27.10926953	41.37434827	62.83489398	22.02218133
PRMT1	78.94474711	98.17857984	60.84214458	49.1589014	61.56845987	49.88938071	62.74349217	79.55696602	76.55616777	61.57124491	81.70383824	66.9017006	59.5375907	81.64197453	37.38394629	63.28679909	58.60616163	29.04635596
WDR13	18.0863434	16.36983725	15.39631375	12.60582741	11.46056127	9.865485359	12.67359334	10.10259886	9.47862779	12.34282449	9.920321688	9.610358143	8.924904096	11.89981646	12.52303382	7.340654934	11.98993963	14.97931068
GRWD1	11.70237861	13.01175759	11.33062528	7.756096212	7.71978604	9.814216325	16.95202446	6.470484102	5.333224459	18.54038383	4.909185586	4.217141809	3.996172295	7.354365587	6.516745714	4.076862444	4.932219388	4.916567736
ARPC5L	43.92668519	30.70342757	24.61277628	23.12063318	20.2789461	21.28325087	29.9194739	19.07991603	21.80113086	29.99492134	19.20114894	21.45089996	26.62795677	34.05535617	30.2644268	23.180246	24.81895682	19.84035983
CNN2	44.58600565	58.94194914	40.56187765	86.65538466	64.15866365	55.29051569	79.70928286	37.892338	45.5875512	83.77639606	44.02932563	49.85309886	83.75656793	84.88159293	71.87029207	72.06349903	65.53075335	95.5958737
PARP12	85.480216	105.7574919	118.5858442	91.49183922	60.70479527	51.64822248	36.45031625	71.28301789	46.01461212	36.50785606	60.33887393	38.25733985	21.88959572	22.16286681	23.28174842	25.63233082	28.31200424	20.94681666
STK17A	70.481041	86.05133449	95.22394421	122.7184361	102.581541	102.4488177	129.2826083	128.9123736	135.6315769	134.1146553	129.142642	144.6812219	106.2099733	113.6312879	117.2338703	126.5257615	123.5177662	154.717924
EHD3	3.009924241	2.547161244	1.194951283	1.217450572	1.126373354	0.84675249	0.208510231	0.279417081	0.056237222	0.235838323	0.152401309	0.069254067	0.12749362	0.386107046	0.509379083	0.114739219	0.260609125	0.219881459
TOMM34	21.21011463	12.3049579	10.78723931	7.799661483	10.31838143	7.703061601	12.82310763	13.46153331	11.452156	14.93711267	12.52484908	12.08820694	14.67517432	19.45781615	15.52784073	13.33863055	15.12309149	13.48631311
FZD3	1.039970816	0.897993661	1.386158288	1.338426988	3.076906326	2.235622886	1.047922559	0.73287519	1.002365012	1.158676894	0.930702587	0.886425363	1.029950226	0.779786156	0.625538928	1.145012021	1.456309187	0.832640778
PTTG1IP	28.36851003	38.90929485	31.57992564	40.9759576	56.8405256	39.68031882	48.1850019	45.74447676	48.16648171	57.37500891	46.20870697	51.9945903	61.41413521	46.60641536	47.33722359	64.52789842	50.4228487	47.9949242
DOT1L	17.51980471	12.88156154	7.10049536	6.673904693	8.376969405	7.221872257	15.76376977	12.97074997	13.0438443	15.03118359	10.81563391	13.44101815	11.03833044	11.18387898	16.9973387	11.63433733	15.29864149	11.85459355
LMF2	60.67592892	64.89223874	45.68157043	47.11429988	36.13081519	34.41647414	34.78838792	36.32372488	36.45329369	34.49342351	32.41709719	33.15231043	44.59091997	49.92103723	46.63893706	39.71187937	50.22039782	56.95489529
SCLT1	3.448096737	3.073077008	3.181476804	2.690578586	1.583537587	1.293216446	0.911247008	1.536323546	1.451225827	0.99846958	1.413343397	0.837717716	1.071829419	1.112884293	1.895877019	1.355262654	1.493244565	1.633253522
CAPN1	44.36284481	31.03438715	24.82956571	27.11786547	16.53817172	17.9171853	11.26663967	8.783928684	9.355450778	9.22822677	8.27190258	8.545769825	12.31547427	16.79048462	16.6367179	9.181912206	15.49073287	12.75267907
ZNF776	4.835630471	3.368549449	8.541229056	8.959131624	9.684373687	12.10598968	6.199320406	5.044479305	5.741873371	7.348128258	5.079365572	3.955602372	4.393311293	7.146702359	3.813845826	4.632856203	5.808468267	3.004899093
INO80	15.9212841	8.281403968	9.963888114	8.315199544	6.101443184	6.765305034	7.543275058	5.850802056	5.036904205	7.205365272	5.46148874	4.376173909	5.382140719	6.012051237	6.701996854	6.062829871	7.050713707	6.655809837
TMEM164	2.487994568	2.513036438	1.286589987	1.524169268	1.081662035	0.820577827	0.703646012	0.784318297	0.43724889	0.671906062	0.530997801	0.436149275	0.972438874	1.302357704	1.05333083	1.067379279	1.005396596	1.223696678
ZNF248	0.980212219	0.821083566	1.288562534	1.909516392	1.356112281	1.666094261	0.455575092	0.686021969	0.961641086	0.811689375	0.718651919	1.060675058	0.825282445	0.568967738	0.439524779	1.1978447	1.008410477	0.459515789
OTUD7B	5.237856835	3.120701197	2.154544047	2.065398825	2.051419155	1.884325937	1.426295113	1.568993758	1.422277813	1.208633073	1.450316447	1.69024206	1.480744074	1.52107271	1.3212867	1.349812051	2.113384017	0.882266497
CYB561	12.32684448	12.67614624	9.245561438	9.840363079	5.140020807	4.138355688	6.919259758	2.728130798	4.236814703	4.656015528	2.84302307	3.91039533	4.932720073	3.981298672	6.354643258	3.336208307	2.857516343	4.31228247
ACAP3	11.40400929	8.438258084	6.135170403	5.265207021	6.38996621	4.284687679	8.312561115	10.61670692	12.00725388	13.74840469	8.704074573	9.951456154	8.283599859	7.603761091	11.24305627	10.81313953	11.18707347	17.29453199
DNAJA1	143.6320862	180.2003336	112.4525797	91.24842906	116.5710853	90.63711245	154.6396993	103.0981417	93.01022252	140.8396477	86.10959005	69.2543196	59.26748739	76.83865032	117.4729426	66.00196086	67.93490071	127.1016172
JMJD1C	17.15280243	22.76089165	28.30349658	22.11760196	41.31941035	39.64255108	65.02542307	40.41038818	45.45024311	73.18921542	34.1382313	41.24679632	20.54339925	16.50965748	43.32396535	30.35289196	31.43030299	53.71248158
UQCRB	18.70867998	19.38404268	22.06872214	24.93058504	24.00362026	25.8860291	14.78838101	27.94234751	30.02837825	15.34558307	33.31975755	30.24125105	21.37306777	20.46474635	16.17277238	20.71981066	16.43254783	18.76364256
LAPTM5	287.3783519	334.9547661	329.3257108	474.5494883	363.4907948	380.1236582	337.2177143	310.3624089	294.925027	313.411414	316.3621117	330.690004	441.617856	418.6750208	458.2321475	372.6321635	294.6345751	400.3314351
GLRX3	13.14657818	11.17064642	10.66922988	8.595408284	8.258884712	7.795841684	9.46510507	8.039538007	7.356201705	10.42529494	7.055058002	6.105703239	6.684082319	8.218179513	5.96602754	6.343109077	7.336706716	5.161007343
HSPH1	35.09531319	38.32693526	27.81514049	13.44116214	20.67437366	28.54477186	70.45410412	52.06468141	60.17191585	71.39507688	37.11037318	42.16221348	132.8301781	52.86210036	82.33837985	187.3749694	84.78227501	140.7703591
L3MBTL4	0.186218558	0.062765256	0.007266414	0.015315213	0.010601991	0.003593216	0.069429715	0.078661319	0.01290004	0.001987275	0.056183704	0.025995148	0.037601062	0.220628239	0.129042559	0.041801698	0.234625749	0.040530344
ERCC1	6.804771799	6.40400351	6.406453435	4.689364835	4.820025327	4.155021341	3.210714618	1.698602157	1.401379937	3.431386043	1.37187581	1.101081759	2.846205375	2.960493968	5.2268995	2.694093975	3.577107807	4.891733349
AP3B1	11.06007238	7.212170866	6.854209053	6.333678407	5.226009918	4.480006997	4.147806519	3.472040174	3.099976265	3.805950221	3.372333706	3.06269192	4.6304445	4.218547291	5.137291342	5.21588697	6.077158115	5.049164474
OTOF	0.72813982	0.721256654	0.536790875	0.409717444	0.197250259	0.117973869	0.030393912	0.024596562	0.10084265	0.034798394	0	0.05283465	0.049381308	0.046733885	0.092745334	0.056640777	0.044271976	0.119763722
P2RX7	1.952095879	2.313664789	0.385485774	0.738133058	0.485241754	0.31957111	0.606656319	0.900061052	0.138020491	0.607747781	1.94613365	0.428780762	0.616025555	1.12713196	1.941332835	0.478304718	0.403958703	1.33435707
MEX3D	5.973839722	3.862558464	2.502450699	2.14276523	2.392294397	1.751995448	4.094267716	1.489476405	1.395807114	3.518374032	1.58691826	1.019611344	3.186145132	3.006907307	3.291378118	2.035357909	2.613922697	1.976195583
MATK	42.0569528	16.58243069	6.010164233	7.821579419	6.048333561	3.157112726	17.82688078	8.168931937	7.225733778	10.27174229	8.61873515	8.523873542	13.08585377	11.18253136	40.04076586	11.40530951	11.60068874	21.57553672
SH3PXD2B	0.149022753	0.125296193	0.123532414	0.238449444	0.582589992	0.303580626	0.077667226	0.169813209	0.113925548	0.143328612	0.081042955	0.068872147	0.096853871	0.106327174	0.10319018	0.069731725	0.170886752	0.087695326
FBXL4	2.789422418	2.631136251	4.105374417	4.791676601	4.185460864	4.986574874	1.86592422	2.595375245	2.097206748	2.577766916	1.837036821	1.911106737	2.078941391	2.52655243	1.171560963	3.311726466	3.581016659	1.67761345
ANO9	7.065223183	9.466116473	8.266779759	5.098900948	6.045807064	5.811041581	6.389214073	6.439960664	8.586846611	8.894755336	5.395014915	8.512836156	4.03477759	3.370658333	9.819286267	6.499291019	6.101848569	23.11021417
GMPPA	28.11782501	28.29970487	12.4112519	15.82345311	10.10528561	11.49031897	4.741356144	5.089702629	4.947767093	4.684819593	6.45888162	3.566629959	10.27990188	12.95228447	4.981815476	8.950616912	9.602582906	5.374495371
PLEKHA8	1.79832366	1.511317777	1.662065921	1.813665781	3.14005503	2.480178261	1.780749219	2.016312525	2.377210221	1.610483422	2.383523497	2.30914121	3.02084321	2.582780113	1.369879999	3.970648748	3.454835494	1.013324861
RNASET2	5.194034991	10.86680979	13.20518986	12.51780872	16.66062717	18.19645031	6.380966565	7.352999459	5.177824691	6.604481328	6.775357124	5.000516288	11.11441062	11.37282693	6.058372323	8.990950046	8.824121566	6.538696947
PHF14	4.050281438	3.731648507	3.381124636	2.968978022	2.027484166	2.440364325	1.249242949	1.690460597	1.388850851	1.521132503	1.488742463	1.037875269	1.170103458	1.338293241	1.224269781	1.946389936	1.849486077	1.864990301
ARHGEF6	20.90306541	25.56393047	23.45418825	30.36867975	32.05032833	26.56972274	12.67062181	12.75475311	13.11421387	14.86058704	12.69677293	11.37961224	8.336948945	6.870329837	8.079941458	11.72314652	9.965175484	10.22108041
AGPAT2	12.60714417	7.966130449	5.465179757	5.448577049	4.157828612	3.320229307	2.088765578	1.83121618	2.17807078	1.302489162	2.756741043	2.194538647	3.050235377	5.563123381	3.683532081	1.86071633	3.259832088	2.56932232
SFXN3	18.99602458	21.36259215	20.38814295	24.5653903	28.15111807	24.75284783	12.2131007	18.08041898	19.8287561	12.93631417	19.58855723	22.69726296	31.5662157	25.23538048	18.51207596	34.70057816	28.02674228	19.73428038
RRS1	26.10323046	21.63230316	20.7720407	15.39882084	14.36863798	17.10793492	25.76718368	16.00746416	16.28476292	31.60959452	15.77149754	14.61467627	13.05468327	16.65062434	12.07174891	12.51477217	10.31380549	8.493904126
TMEM63B	10.58916672	11.6067031	9.826488379	5.855163288	7.811890914	8.02975953	16.49167491	11.92143049	9.25490153	16.46523258	9.45807778	9.257466865	9.570594342	13.8876838	11.84002361	10.51050808	18.88765816	8.248042612
CDKN1B	56.55098247	51.36481909	62.70417018	98.07200567	66.00764846	68.6609925	78.3670672	62.47917539	80.87811396	83.84781394	66.25644532	87.65570393	202.7913836	191.6251592	144.2932655	190.0800012	187.6666539	177.8065727
CDC37	188.3880842	180.4102987	155.526119	125.0495827	134.0082841	136.529676	281.6192696	270.1231646	285.7289459	277.7530016	254.3724213	278.3683462	174.4853174	173.1615722	251.0153439	201.3449223	195.7295845	267.2464686
GTPBP2	29.7249401	26.70548536	27.67554998	24.50412014	16.70634421	16.73079718	17.63592989	24.58945023	20.88973899	19.5912282	23.82353696	20.14478599	17.84423204	21.72774816	16.63702768	15.76096021	18.8171084	14.17709961
RTL10	5.64253162	6.08231875	7.148165499	8.544189449	7.658860437	8.989371219	5.710641534	3.011452783	3.082805126	6.351060047	3.24041479	3.430632788	3.684834861	4.064796081	2.144723345	4.627032645	5.358106251	3.415327235
MSI2	6.904922661	6.940793764	7.29791689	9.146014806	8.270018327	8.638151125	3.028636314	4.733950529	5.502649694	4.233735723	4.763179058	5.753990016	4.960941546	3.861412105	3.907056352	7.908284314	7.236089544	4.989048928
ZNF598	32.13680205	29.99740462	18.79365384	16.77369299	19.22194967	17.26612805	36.30813228	32.57044703	32.82108083	36.92248918	30.66542801	27.49051759	30.72870198	32.75923197	26.48181798	33.36957414	31.60227936	25.55428918
PLCXD2	16.26023993	11.49741036	5.535002917	5.75073668	6.914299668	3.876314874	6.013466637	5.402344426	3.391809664	5.90134113	7.60343646	5.040027165	8.156324207	6.64581192	6.44922551	10.06732009	13.35786514	5.45369742
TMEM97	5.291646207	4.771595723	3.556163347	2.436419541	2.921727971	2.424354013	2.337509436	1.649262663	1.634497052	3.499982567	1.150863831	0.74108479	1.226790582	0.82285889	0.939532876	1.071905858	0.71757748	0.718954509
PEMT	8.965853548	6.409049454	3.893625763	3.629447262	3.193217754	2.548302733	1.750735475	2.991020794	2.071765997	1.879162824	2.243147728	2.477603973	3.575300923	3.140599841	2.752079544	4.120071589	2.890150772	2.342107837
DOHH	13.26334852	14.35878297	9.819044334	7.086489393	8.495798067	8.35951161	13.47589925	3.079102234	4.344531099	13.23815525	3.093463752	2.865455364	5.438201075	7.409518928	5.048370004	4.862521038	4.250727702	3.693128916
TIAL1	22.90366544	28.34731189	38.62563572	38.83886598	41.99018676	43.22328468	35.86648186	33.12442115	36.29967322	38.97802391	34.65164929	38.66682295	41.37486472	31.10709983	30.29778292	54.68313518	44.13413016	30.95075521
FLNB	7.513484167	13.19565185	9.461436837	13.07275303	16.82133749	13.35275585	13.4357964	9.973975457	12.11455093	16.60780937	11.44032803	14.04680699	10.77470844	10.41792009	10.7047161	12.4799077	15.12104617	14.11903711
EPHB4	1.168902796	1.10554468	1.852095189	0.726416724	0.659093085	0.424420414	0.419291037	0.294960322	0.649202235	0.897744096	0.496749176	0.769541995	0.335047698	0.176977771	0.758315331	0.503236958	0.61193967	3.619892132
CAMK4	12.71291301	18.09281918	26.53839554	26.0443352	31.47773325	26.5786744	17.36870955	18.97022428	16.6608374	22.10331229	18.337861	15.50432148	15.80157619	12.8037964	7.907829585	22.02797048	18.25839814	14.64696846
ZNF589	12.91537312	12.4053783	15.48661604	16.28676896	19.9280621	18.1524796	8.680677449	6.708126111	6.400565347	9.500236861	7.105066025	6.164984452	6.093799337	4.827861089	6.432791809	8.150896567	7.76336386	8.388125439
EIF3E	144.6114568	132.8668557	202.3857052	203.2415432	199.7834713	247.7911232	144.8956302	299.4051612	303.8306406	167.108591	343.0374744	317.4715888	178.0953614	167.3082024	140.4554469	204.677216	169.9146813	182.2440961
TMPRSS3	1.601387102	2.656337705	2.868314342	3.200218788	6.294491761	4.001421711	1.133179869	1.63486671	4.364664712	1.186239685	1.442453656	5.517937243	1.677321927	1.062071779	0.840617805	1.980331211	1.713653925	0.793435513
PCM1	16.79068195	22.46904594	25.00627021	23.98983591	37.24219277	28.50679862	26.18069165	19.67149161	22.72227776	29.12479374	19.45014412	23.18039894	18.57514873	12.80191717	18.47806494	25.68568918	20.94851064	25.31853844
FOXO1	16.16749663	11.72083956	15.00971298	19.49974181	16.93096657	20.32904688	23.16237225	11.90614606	12.82716874	24.51490241	11.589367	11.00279805	12.99493028	11.74479913	14.78472318	14.71705342	14.26500313	18.27409719
TRAM2	1.339446938	2.199963332	3.320899327	2.818090911	5.297232384	4.116765119	2.325067125	0.824803362	0.718586732	2.552603023	0.695891271	0.702725093	1.59985744	1.681411015	2.367882856	2.004363132	2.175844142	2.472858031
ZBTB46	0.101401723	0.398783276	0.067924816	0.007953511	0.045423147	0	0.074172972	0.100667233	0.081826688	0.041797361	0.17506425	0.08678459	0.311944136	0.311852361	0.486105215	0.181421016	0.137076826	0.383604481
PRR5	16.55071162	13.68105961	6.456335396	7.783605789	6.727810385	5.440569101	7.150768114	4.520640824	4.226342376	6.924425942	4.769559383	4.658247251	8.766192899	6.177077692	5.771416241	7.503341007	5.663736538	6.483429053
PRKD3	14.77379123	16.06463353	15.99764135	18.13503923	19.93846203	20.32550146	21.31583149	27.41360298	23.7806558	19.96498898	25.90737781	25.34795395	22.13562648	16.77436521	16.66706542	25.90511611	25.03869213	13.95456769
MED7	1.768021538	1.491855204	4.404206492	4.946108495	5.963921169	4.758359777	4.378244635	5.341959019	5.306378163	5.425295189	5.252650365	4.930379427	4.353753357	4.579498803	4.093943349	3.730980983	5.49435858	4.197487956
MAP3K10	21.14155419	15.51323637	10.80230685	10.95929075	9.818088561	9.013424643	8.099955337	10.01786193	8.419581827	6.679642225	7.903514555	6.811248303	9.338442657	11.70988919	8.287949766	9.573445118	12.25408043	8.712047554
MAPK14	11.53143619	12.1531298	13.8182536	14.91675936	16.8215507	15.8547682	13.33926518	13.16566659	12.72301244	14.06149757	12.97765851	13.21921307	18.35104427	17.13905526	13.22789136	21.07858201	18.84019544	13.61675007
SKAP1	15.00355654	15.64747894	14.25648191	17.88757104	22.9309469	19.21663355	6.476456336	4.528427361	5.362098921	5.727995301	6.370164783	6.150893476	12.30177656	10.56066821	11.53692227	13.43271437	9.242213742	15.61318843
TFRC	14.98735004	15.6576694	14.60823651	9.579681256	11.81719343	11.93819332	29.26322719	36.64638757	33.26465067	27.34743463	35.95991376	36.87196184	21.4432813	24.33634265	22.51498817	22.92372863	23.94120107	29.1723179
RBCK1	73.37281702	58.99582573	44.90941044	47.87519881	37.86021281	32.42636248	14.58586546	23.15449047	16.15977175	17.04745881	20.97986672	14.72210069	16.47774606	20.71027466	13.13578113	17.39454085	22.35195593	12.02231328
MPRIP	21.46291902	19.60461982	22.41131615	25.35229279	26.23409448	25.62434519	11.2313334	11.41816882	12.41669429	11.6835365	11.00429112	10.56579837	14.14102648	13.08207286	12.25584875	15.72615793	16.43481944	11.79187899
EEF1A1	3454.641572	3413.28267	4836.035084	5008.741227	4723.027063	5643.251456	3667.225485	6114.029542	6169.610248	3795.855523	6768.740558	6641.080701	5151.099315	4802.666942	4159.189526	4755.345647	3800.219193	4797.803987
SLAMF7	71.09000056	45.92187723	14.79026344	14.93912948	16.6911641	4.750984103	79.12339263	56.33140432	28.49344541	34.76235616	53.01566272	37.34587026	40.12030168	47.01929435	103.3661687	27.19664331	34.79061737	36.3178178
MARCHF3	0.612207602	0.693369163	0.753714015	0.816849122	1.282160472	1.561032052	1.620255314	1.595949007	0.874328816	0.972423262	1.306658147	1.319681775	1.979831116	2.436457416	2.526323019	1.829545326	3.492265516	1.772106214
FADS2	8.075499337	1.290518658	1.001644731	1.774065623	0.704111195	0.249736037	0.174637521	0.260339346	0.153699388	0.165743734	0.277680711	0.275309283	1.036629819	1.162425545	0.901334838	0.405820445	1.021529232	0.460100804
STXBP2	52.27676096	50.06356778	35.81441716	34.2171215	33.29453027	29.09317068	27.90663432	27.35160334	29.1185365	33.4070022	25.87935061	25.92452709	35.33100564	39.03737825	38.0913884	31.21647277	35.96814325	39.87708835
RPN2	101.2308212	71.96071848	58.99499259	57.70188779	46.46553349	51.47157938	44.61389657	40.18654345	39.01406911	40.87913112	38.06223453	38.62831538	57.19571505	60.73540481	36.7559163	43.14921558	47.83535861	29.38037234
LRRC23	1.613767001	0.811323708	2.649757768	3.834353366	3.212135786	4.928277212	1.252410142	1.508637506	1.604812308	1.362824048	2.160907746	2.364783388	1.862313342	1.026494268	2.620652417	2.513470901	1.871448382	2.448581237
RPS23	362.1732891	413.9055975	434.3820255	525.508278	461.0784442	504.5030806	307.4242735	570.8575793	602.0413772	337.4656497	663.0733683	627.8193362	419.1598804	398.6601165	335.9355473	401.346984	309.934343	433.2025431
CDC14A	6.80294094	12.15847341	13.78391589	11.39448346	24.46516708	17.89155965	22.34971355	25.56465659	24.94867001	19.05551716	27.2333955	28.1720083	18.99710742	15.91098359	17.49856188	17.54073059	16.46591229	21.30823471
C20orf27	12.17460249	12.31164965	6.014788253	5.7612806	4.779319196	6.099392559	2.886248995	4.960918986	3.69541599	3.836720819	3.301283181	2.545736522	4.769478338	5.874549061	4.005851886	4.102973956	4.263418649	4.233798365
SEMA6C	1.511319066	1.217432712	0.713811835	0.549407033	0.583759649	0.526093778	0.337606042	0.3468707	0.309023693	0.378003262	0.309354909	0.20447532	0.484653444	0.525466922	0.433835049	0.672562048	0.577093914	0.639064656
ZNF101	18.84673449	23.35830542	31.96950342	36.11247937	39.41667269	30.0666949	9.612970448	6.614054322	7.303443951	13.88005889	5.866602884	5.427925077	6.627060641	8.389512794	6.05850267	8.904156635	7.473571471	9.992719604
AKT1	74.0584265	58.64973013	42.45192546	44.75087931	38.70058001	33.05885387	27.95577558	23.99459692	30.28738365	26.36380068	21.96031303	23.6340777	35.52282259	39.69996414	32.75578219	36.31617567	37.76190002	29.32212834
MRI1	11.36386165	12.28091626	16.07015877	20.54190153	17.57668796	16.4160794	6.830789289	9.710125515	10.36779035	9.059850899	9.446211346	8.591081454	15.28196971	16.31797057	6.828270936	14.60658728	16.63714237	7.273060763
YARS1	135.9087103	105.4862243	89.94533419	79.2967688	81.84516145	74.55472881	130.2709044	100.1382595	101.0766809	116.4714573	95.13758772	107.2517753	152.4494084	183.2522762	116.3741031	146.3706674	183.1097892	82.89266761
UQCRC2	59.35754354	50.60787238	65.60118609	74.59535022	73.77774581	75.2791054	57.15697897	54.09400023	64.29436521	58.39811016	61.21012647	57.98014049	68.61040181	68.83880511	47.62165228	67.16681098	62.91287448	58.24980377
ATP6V1C1	6.267508235	5.232626815	10.92961826	10.17804693	12.61572393	11.90560605	5.531849191	5.4050098	5.008708924	7.094209269	4.598709495	4.811217523	5.791462733	5.176764694	4.258153243	5.961701038	6.391669728	3.524553955
TET2	5.962217424	5.352789137	5.566136426	6.065310454	8.84468223	7.880149027	6.772199409	8.75568098	6.933405522	7.115762105	9.011743327	6.74808251	6.130029688	4.267596005	8.000381815	6.952659821	6.856919619	8.746752832
GLUL	13.40427413	8.118711991	7.337155344	7.415635711	5.5917957	4.759532291	8.05185532	5.408571123	3.906394674	5.479851751	4.916283059	4.82961323	5.365165642	6.629690295	13.10925829	3.944025274	5.070325172	8.367866777
PNPLA8	11.34932517	12.31270944	13.87064651	13.41664475	19.22872255	18.16136711	18.02481857	8.326466042	7.104632392	16.82404088	8.168827736	6.807667639	7.619990633	8.326259564	12.18283182	7.536775976	9.034655126	13.96679932
UBE2L6	248.4177999	250.0957479	190.7809544	206.2868835	131.45297	117.728551	87.4497349	130.8501234	89.93679676	86.79823349	131.653128	85.161359	50.95727186	91.08731498	50.31659061	40.17946557	60.76453478	31.13650263
ARHGAP10	3.476546169	2.031612945	2.822429068	1.370906137	1.533672569	1.576602924	2.692040988	2.478785306	2.191606555	3.24960271	3.008512486	3.071858802	3.020179947	2.935051674	3.287956465	2.624975272	2.415098925	4.032889154
KCNJ2	0	0.006043601	0	0.041946621	0.141558507	0.044286339	0.067235164	0.017312494	0	0	0.121181091	0.028606236	0.081100699	0.104164435	0.373873911	0.006133397	0.037393437	0.062441991
SRGAP2	8.05173457	6.181627282	3.407430477	3.988382916	3.691159726	2.251807453	1.131391332	1.620138317	1.086204365	1.109311404	1.77264337	1.535402524	1.55137462	1.468202566	2.424009949	1.539037133	2.002135207	2.023542774
TAP2	142.4098549	105.6240402	102.3391361	102.1356962	69.21158948	66.53080455	44.08202786	46.90178281	36.97780984	50.99390765	41.88109645	33.22779662	37.9736399	48.26415615	32.94785949	43.12328885	49.62158125	29.72027222
NRCAM	0.115465842	0.120627605	0.0365244	0.366290763	0.367809449	0.118991354	0.319073165	0.112968184	0.222314209	0.700403477	0.12846687	0.217406983	0.217906522	0.025251937	0.161729986	0.852230814	0.157883103	0.719027636
EIF4G3	11.59613017	9.88844219	7.005739709	6.430996484	6.763201655	5.980499477	3.589253667	4.753654664	3.516099319	3.949135866	3.877301326	3.305786914	5.346059118	4.970021047	5.249624558	5.798809565	8.375063636	4.277833711
YRDC	16.26723058	22.47881026	14.71223771	12.49673072	12.00747765	9.996265985	23.48318092	19.3430866	17.89000994	22.16785067	16.76649432	17.20745871	13.01231758	23.09406687	14.5422385	12.07736557	14.85366246	13.04238834
SNF8	22.19113535	23.14886887	19.30308109	15.08650821	16.33001536	14.77797362	11.57106398	7.627779804	7.652948695	10.4311037	7.312693439	6.165677222	10.50011292	15.26169003	11.60437009	9.476763064	11.08604618	8.123748106
PPA1	47.62784775	56.4116203	49.16380595	37.87135783	37.28018215	37.85868817	59.52665159	89.57527302	82.47651519	56.26114593	99.85191913	81.8348588	52.83887227	60.3229829	49.74751217	46.06598878	41.37339189	50.23317028
BZW1	122.0809668	104.753284	68.36560806	57.78198615	77.40381842	60.63093151	116.1999453	113.4035782	103.8023945	94.75655643	114.6416049	111.4995666	81.3590206	88.49828639	92.78043636	78.54328223	95.67058847	76.12481411
JAKMIP2	1.524225921	0.685470567	0.971928543	0.671339831	0.36605958	0.459578225	0.064323194	0.084347012	0.016598956	0.161097301	0.107958502	0.063552936	0.196433641	0.092951236	0.402470368	0.258181358	0.20404383	0.186182229
PGM3	5.426516373	5.587096889	7.517547772	7.261932088	9.62386136	8.989049997	6.220887022	2.726742553	2.770518105	6.661877874	2.751296739	2.159712645	4.472700081	4.157825497	2.819319341	4.730341997	5.686800714	3.164208716
MANF	116.4599904	65.44884602	42.65747587	50.53192051	36.39083252	39.29880899	38.4613582	22.040919	21.31712442	30.65013107	22.38199321	22.59801974	54.41983117	92.40498119	34.63260496	38.92156554	67.49169743	23.2933973
TNFRSF10D	1.546192213	3.69589869	5.540018155	6.109142601	5.828806689	8.889719841	5.378479416	11.37933338	14.89456493	6.779551673	11.70434507	17.55490955	3.92246835	5.258918252	2.407388393	5.434469057	3.934815594	5.208875535
AP4M1	8.839660365	6.825464882	6.379405297	4.864704522	4.038309038	4.520868762	5.749898726	4.056601195	3.654044535	6.53566104	4.101127623	4.006960162	4.266742679	5.851550267	5.229907633	3.661576245	5.476184528	4.566865313
CCT5	40.38184611	54.14064622	36.73829299	30.68536689	31.3965058	31.47990558	39.2099156	31.55557692	26.11125277	39.14054734	30.77104549	24.76446888	20.81419298	27.98944473	17.82281342	22.58940502	21.44932094	13.89301707
RPS7	562.9733618	658.297486	868.0843957	924.3082243	839.2876932	1018.795264	1013.118741	1647.031714	1845.698856	981.0289325	1794.542536	1856.704249	1383.827978	1267.203152	1097.637037	1122.227342	953.1367821	1295.637476
COG1	19.37021872	13.45833105	20.09370555	33.01229655	20.8986594	23.486622	14.6499002	14.82241287	13.91445217	18.55341806	14.33652487	14.10152259	20.95095381	19.5041365	13.47014646	22.79673765	23.66574644	16.29514075
DCUN1D4	4.497424898	3.694043978	5.956808442	6.680364046	7.255174044	6.646691959	3.995376587	6.889190478	6.915491609	5.301642915	6.882210989	6.731582107	5.188319098	4.086563936	3.062500769	6.28807443	5.803356351	3.67344199
TMEM167B	25.31392027	24.1798707	34.25132168	34.46321619	36.98366716	41.04148868	34.81965646	32.94190607	33.16554147	34.07164024	33.25474714	36.04504691	40.22963105	43.22821075	25.97330976	41.30456116	39.71334883	30.03971871
TNXB	0.732483178	0.431319777	0.896648871	0.852131834	1.288185002	1.560989484	0.165953953	0.082818218	0.134349196	0.133002022	0.080575654	0.113173998	0.242664416	0.157356018	0.186447003	0.366359596	0.381932832	0.290632223
DMXL2	0.26414624	1.01468543	1.115809286	1.468898312	2.407770005	1.291020105	0.313484323	0.837656215	0.43134552	0.337750087	1.007926683	0.434606819	0.683899944	0.647234807	1.3897483	0.911057164	1.329807862	1.0725345
DBI	47.00337973	49.96899374	27.6684952	28.79572314	28.01145609	21.39972401	26.90861892	24.49723092	19.52189308	21.9164866	25.70676988	16.09112312	21.66901509	33.13908766	26.53305432	17.96803433	23.38783123	17.48634668
FADS1	7.645182273	4.003573451	1.774253492	2.645536455	2.023134676	0.828072123	0.449897214	0.41791316	0.168530031	0.341664714	0.383637825	0.285271133	1.506116301	1.796357505	0.908849876	1.252412378	2.190048184	0.785779031
SNN	3.146522615	6.267775146	5.796244405	5.972549911	8.901158247	10.69187861	9.772240456	20.85203749	16.48190348	13.99781242	23.7572173	20.92421415	21.44987392	17.18610739	21.16412044	26.40592333	18.29507075	25.04112098
CCT3	106.2430355	87.11352611	75.73663405	67.34270547	62.7860229	65.01556243	76.4531153	74.49537293	52.45966652	75.78919358	69.7078923	43.37087304	61.36917004	74.82256722	49.43772633	55.34272048	50.88134555	33.57734193
ATP9A	6.77883382	0.692260823	0.494063686	0.575863638	0.055027394	0.32077706	0.683654904	0.318843301	1.055974923	0.136151817	0.384924734	0.755565012	0.413739982	1.514519184	2.643085018	0.429793136	2.670707378	0.925602422
LGALS9B	0.349613624	0.549971193	0	0	0	0	0.153440478	0.434606079	0.053454822	0.211360242	0.724305406	0.394965861	0.290845748	0.223643039	2.141552003	0.423418596	0.60625034	0.391879827
PARP10	193.8935232	198.054554	155.617894	174.2684328	84.62654078	71.66378912	28.67601026	73.22972812	44.86970495	30.30405943	72.93054259	37.77321236	27.15965666	33.43250621	23.50688426	26.14961976	31.21057272	20.82115246
TCAF2	11.94742309	15.36521547	21.80985487	19.81873117	23.50343195	26.8041517	14.50166147	26.28900301	22.43415979	16.49798917	26.58442301	24.82788689	15.7880092	16.01375922	5.64330489	18.16125175	20.26913011	4.503766084
DARS2	3.925726836	6.527320742	3.532920449	3.060427044	2.685768421	1.899668725	2.02258881	1.989165717	2.348731057	2.926773404	2.501796976	2.138605096	2.183140751	3.040356403	1.527368954	2.433609563	3.274826636	1.415756358
ZNF48	17.1596642	10.72854189	5.435655768	7.339792802	4.837250657	5.099408879	4.220213485	5.365601399	7.293643854	4.006399949	5.723007439	6.994156067	4.518362082	8.835435763	2.861072793	3.970774127	5.655109369	2.859859128
PGD	39.60544294	33.51481236	28.04680956	23.41855273	24.23966902	24.10635459	26.51507955	24.9789748	18.73420245	23.60812915	25.67720148	20.90214495	31.72526954	32.87830295	30.39892096	24.28859274	25.40589712	23.67356751
CMTR1	63.26737879	69.29879112	66.6449476	60.30289125	38.9659878	40.55091039	23.87038229	45.27234164	40.15050539	27.71327537	43.10006806	36.36929494	29.89837275	28.47062827	24.4960643	31.61802488	35.48966141	26.89468487
IQGAP1	106.9432556	84.29471078	59.09056705	49.91116744	64.41874268	54.04958545	74.67446545	49.76392917	50.64010853	53.064411	46.26398994	51.117164	51.16793641	49.364099	69.84270821	54.95559863	56.73189467	44.90822077
C4orf48	6.153256783	5.56002736	3.230757138	3.395085946	2.009947346	1.475953553	3.599576023	3.280134267	2.329158298	3.103716555	3.060170657	2.397056398	3.428462807	5.18823802	3.633978947	1.886869577	1.844238193	1.884366929
CCDC78	1.06348212	3.398562396	0.91757982	0.696333276	0.643973012	0.470970637	0.456600592	0.598740412	0.518444561	0.406597407	0.610683132	0.30866987	0.240412334	0.648441649	0.554149966	0.432723196	0.517290265	0.816295636
ZKSCAN8	9.8869203	11.42223755	17.5655389	16.71996344	18.3287029	20.01854505	14.77509369	8.384233654	8.096169662	17.66089784	7.531000412	7.816003319	11.81257186	9.973483216	7.477368244	15.89850379	14.00132983	8.864019088
RPS27	2795.434553	3054.215323	4109.176638	4397.1873	4147.947473	4338.658103	3615.312644	6313.468833	6828.177632	3567.450777	7156.695184	6820.790863	5244.78379	5207.854157	3856.804565	4745.861654	3734.350522	4791.814484
ARF5	103.5108035	92.94439653	64.18162912	62.75115359	53.81128872	60.14960214	61.36868281	65.41656728	68.16463605	51.62708517	67.55337537	65.00392818	83.58144458	102.5270642	65.84590316	64.27197382	74.74904481	55.8431792
GNPDA1	10.80780735	16.17315022	23.38980876	23.32518427	21.90518486	34.40428805	32.05164733	56.48741831	56.60337935	44.17690652	61.15609656	54.70377258	26.07792794	27.04471348	18.28340445	31.38492722	20.20721741	13.16117329
MTMR1	16.38642818	20.87663266	12.55211938	9.85037347	11.43336342	12.43378231	12.08697452	11.36628371	11.1027235	13.51650754	9.373591623	9.568084601	8.580142771	9.596535587	11.38262951	9.60281689	11.19487058	10.57682457
BCL3	13.37419826	18.47607917	19.61353554	17.21250995	27.88226822	29.96894956	78.5778014	28.12658018	41.27136849	71.34235015	29.2712859	44.07236348	46.16897432	46.97834892	72.93541204	42.7781116	45.11578018	56.7287561
BOLA3	11.47161042	16.49599212	8.916753773	7.537807712	5.182807169	4.62439145	3.977909839	6.222110363	5.460482312	5.35307464	5.997575022	3.667845133	3.09482148	6.976112974	4.035143656	3.812917398	6.174768067	3.699839834
RPL35A	451.4749698	587.1454096	628.5279077	711.3195185	673.2555742	739.5324592	590.0533384	1053.951879	1097.981077	635.2539369	1161.744109	1142.799647	821.1046561	774.9521003	638.0695866	774.5657135	618.1324601	791.3410053
AGBL5	3.710352097	3.417523196	5.278422937	6.465917624	5.475377168	7.063864003	3.395902902	2.949318368	3.53861114	4.058187166	2.768408225	3.508772617	5.15717541	3.823206953	2.661185174	5.065943937	4.284515943	1.852980395
SEC13	32.44770259	31.10404435	25.52185162	22.43754096	19.86778005	21.72603629	23.53458121	15.54144899	13.89095221	25.26413316	14.72488746	11.80268105	25.8441977	34.67820434	18.62699171	18.7369144	23.39914234	17.26511052
SPCS2	39.81921187	33.85233055	21.7542413	24.36972393	18.53154546	18.39847426	18.19609634	13.02920546	11.17085934	12.96627004	12.67014984	9.879924046	17.21049452	23.86608709	12.35252648	15.1502495	18.69052771	8.906608604
NFKBIZ	22.11211974	31.0351223	39.05416189	36.3882545	41.32600597	55.82306052	96.81912161	92.21155689	87.85745679	82.06218325	82.20052935	97.37610461	79.20573514	84.22622787	168.6532123	73.22581038	88.22479827	141.8495372
NUDCD1	5.384305998	6.597384501	5.535387236	4.384319642	3.706590967	3.571884138	3.517278153	7.386286361	8.187570905	4.862092831	7.218727727	7.104342527	3.577592739	4.37481788	2.985172749	3.311360199	3.610923595	2.409161166
LMLN	0.566717136	0.828872166	2.26928608	1.837301118	2.457592341	3.608413451	1.059380601	1.574226972	2.336320932	1.730358555	1.274100186	2.427277873	0.650433991	0.822127798	1.377386191	1.173965102	2.249572729	1.769232796
CD81	81.93847422	67.02980771	44.0964632	45.44804218	41.77062895	41.03135823	55.46859326	34.02628142	33.09082093	44.63493325	35.51058835	32.45697063	57.45784784	76.5102764	64.77184482	41.27877732	49.98428976	53.31168474
ALDH1B1	1.966139056	3.575969127	2.83743604	1.188365866	1.356428797	1.733525551	0.7931164	0.469254151	0.717156938	0.953451998	0.299508188	0.544408978	0.180401836	0.730345687	0.41069223	0.12733688	0.679292096	0.032409317
SCD5	3.74066746	2.725996791	1.405009013	1.890687411	0.575793855	0.677138222	0.163549562	0.088236025	0.30387506	0.234062588	0.132347083	0.14579647	0.560965901	0.398168614	0.77127826	0.476713242	0.460572951	0.588755214
SSBP3	23.95545096	21.80418038	15.60781078	13.35890915	15.66195613	13.06807441	18.94722631	14.28632332	11.79537047	13.30902043	16.67678624	13.64352735	11.49136383	16.6353839	25.85294857	11.97822316	21.11850654	17.48645914
TRIP10	10.81196595	10.85105244	6.523406605	2.04498529	5.905504133	5.91503439	33.79769568	14.70293202	13.40576458	16.91512006	13.11741585	13.49391888	20.4275561	28.15090554	24.65208239	14.09798052	20.16455471	9.237006795
CSRNP1	110.3426046	71.90515022	48.97687756	37.33029057	54.74390952	50.79150135	196.363835	205.1587328	206.7732246	139.5836899	212.2969972	219.0650363	110.8959461	141.9811269	234.8090995	81.26453572	119.6443426	224.5874055
LIMD1	3.454850273	3.525382874	4.394138704	5.19664908	4.768234533	4.86129811	2.211450741	1.417858139	1.374875523	2.426538294	1.559562005	1.387537843	3.216158236	2.042191306	2.288232559	3.252070083	2.788308223	1.749439236
TOR4A	2.592052675	2.366832599	0.889858249	1.124978495	0.788151654	0.508004174	1.627421864	0.977099565	0.337603107	0.902232432	0.842797324	0.946520049	1.587309323	2.210800717	3.129492514	0.697610307	2.110447546	1.589908416
VPS26C	22.25378748	27.5734999	26.9389755	31.44656046	34.09317395	31.94167199	26.78778219	18.73958026	19.30004589	28.09897382	20.40696136	17.77167902	18.90317843	21.89101597	13.21355916	16.48932085	17.93065417	10.32550804
BAMBI	0.852470073	0.847762442	0.26767238	0.100296081	0.086787735	0.158835664	0.759965917	0.588727178	0.506877737	0.722290477	0.975028155	0.310074	1.145022387	0.978767662	1.116252252	0.840804939	0.695405142	1.711988786
GPR161	1.019200433	0.450476471	0.06005409	0.186530541	0.116828455	0.028133561	0.110447572	0.032586731	0.125050801	0.034576963	0.042360524	0.109842911	0.049067082	0.077394176	0.100532915	0.006926813	0.038711431	0.063467538
TMEM241	0.623020164	0.315692181	0.232408345	0.168547253	0.094800238	0.126046897	0.077773355	0.21642123	0.125489345	0.098416776	0.123662776	0.072797717	0.12026291	0.381832289	0.178842436	0.119116664	0.413192828	0.125450226
NPDC1	9.182607758	4.704924804	2.045803367	3.257866045	1.134265685	0.647451259	1.340393601	3.416887724	4.814872128	1.47708568	3.901796391	4.307598706	2.773608575	1.923598392	5.42252961	1.770946645	2.141160851	12.66622023
CEP131	9.112987815	9.218531675	5.452725909	5.563718103	4.838442333	4.242372158	1.78358826	1.649930851	1.523058133	2.102645183	1.377704916	1.441824653	2.919767707	3.603515133	3.865738851	3.299283001	4.730172608	4.619618246
ALYREF	84.23690089	68.07271768	49.51329024	42.46458675	44.97726511	47.55365713	64.52095179	39.24977549	38.95539245	59.8524494	40.41039833	34.891946	36.9231925	60.70014895	46.60409633	20.2550375	34.60869925	38.66428555
ZNF155	2.228967506	1.701903884	2.795297	3.022134011	3.513148603	3.975762988	1.968907737	1.402956113	1.087115598	2.177138305	1.116460575	1.08374417	1.261622675	1.51608297	0.955820186	1.335777106	1.818155728	0.645165854
MANBA	3.299235627	2.554783304	3.571266405	4.080437238	4.14357373	5.286057365	3.589366108	7.301919352	4.780427551	3.578304659	6.550331903	5.982860754	6.455573559	4.886014142	8.094799974	6.045345248	7.364190061	7.650766009
HINT1	141.7346352	190.859191	207.5103737	220.0296688	237.3966649	250.7971223	207.3382021	276.1974342	316.178162	200.310964	317.113786	317.9894929	270.326316	262.0430094	161.4290884	231.300766	195.8306121	181.6667489
SAMD1	37.4987358	31.48314774	18.57805589	21.4317791	18.27124483	13.58991642	7.202479278	12.01354642	10.20393159	7.470984332	9.618831858	8.609703124	9.585029565	15.28907419	8.755804984	10.04301021	12.02551463	9.243385127
GBP2	245.249989	275.2493184	310.7835794	294.7198919	372.8042445	408.8509732	311.2322026	360.632786	339.2308041	356.2208408	356.8926386	328.0866999	153.8025381	140.4309956	150.9881351	191.362089	162.0643385	120.5772146
PPP1R3E	3.157270946	3.090935409	5.232543774	5.748071692	5.37856765	6.399937048	1.739002798	2.78854789	2.788718477	2.668503037	1.895852334	2.066981741	3.230869891	2.153976995	2.298130507	4.694904083	4.932397886	5.47059315
ATP13A2	22.35851742	16.04592353	12.52030637	12.94499635	10.24662132	9.581870526	13.95237033	10.51032156	10.34182256	13.65529688	9.038401611	9.354857536	11.75406946	16.16813291	11.67309415	9.855001348	12.39325726	8.769429115
ZMYM3	7.294367498	6.217013259	8.724869774	9.964615626	9.795264304	9.865072028	3.261695043	6.469504203	5.978746809	4.398854131	5.672163237	5.695558129	6.566988292	6.170668138	3.401011293	7.998123109	8.512686432	3.953703026
MRPS7	35.74384066	39.58976673	34.38614845	25.12080851	22.72068307	29.1742095	32.92397447	23.61714648	21.07739026	30.84464727	22.73741454	21.69786292	18.39016578	28.8925031	18.41453224	12.16599533	17.85940344	12.41373743
ARHGAP11A	1.421851543	1.459164199	1.245250274	0.800259096	0.887308809	0.596678192	0.195009546	0.50258569	0.607143722	0.44880091	0.751351007	0.646267571	0.194810129	0.312003998	0.312151057	0.275013986	0.327811607	0.193833842
PEX3	7.415126978	6.492515099	8.558897358	8.346408903	13.01076911	11.77460009	7.405065377	8.156621039	8.081513822	7.442395893	8.122255465	7.536967057	4.281289073	4.546140631	2.966616654	6.120057388	5.986553212	2.129916738
EIF5B	45.80884214	40.3730368	33.1821217	24.31307339	30.36391288	30.8727204	32.13057245	25.74572926	25.19434425	34.29862214	25.71728286	24.67566902	16.09075858	17.12260707	17.2419629	24.63903188	22.85904871	21.56016872
ZBTB4	31.23378716	29.21356316	30.79052538	36.5839502	34.91555197	40.98279674	39.18799178	49.59626747	55.73043067	44.50457783	53.84884695	58.31774037	35.04340553	33.55029957	35.10732171	42.14460545	39.0260923	36.27809262
ZNF266	22.52574556	26.89554787	30.47151326	36.90957579	31.8756883	34.20328753	37.86463066	24.79769908	21.74461158	40.82128824	23.6387095	20.64488642	40.08723034	25.79492178	22.42802969	47.62311779	27.21970449	22.40497287
ZNF91	3.536266606	4.893615657	6.517149772	6.270900447	8.394793751	7.453196215	4.344487702	3.635883019	3.973106238	5.60274332	3.338807584	3.296708416	3.278393331	2.343247013	2.433172074	5.063418619	5.386730138	2.817150491
PITPNA	28.1447127	25.7372763	18.48149064	16.27569086	18.11985898	15.97417122	19.09977802	11.34629512	11.56480475	18.39756152	10.55580852	8.701607459	14.61758169	19.20828399	16.156468	12.7630265	14.38190986	11.61221642
CCAR1	22.52063404	25.64935978	37.33404483	34.63256919	40.56798588	42.70215484	22.24816934	24.99263308	24.14506956	27.61043422	23.14134779	24.74478311	24.64574295	18.36260259	20.43343731	36.45116136	33.15079873	26.65969908
SZRD1	83.6575773	70.35822015	61.25299885	52.82963508	52.98472034	53.5638589	61.50917303	34.07856997	34.62299547	53.77507016	31.62739912	33.05013039	43.24576444	62.23596234	48.74324332	35.5830347	45.01939272	34.40730785
ACOT9	11.14890966	9.099756546	10.06319211	8.150101842	6.51200656	6.462165766	5.990459476	8.163097546	9.62024213	4.82392441	6.945112588	8.214388522	5.590655763	8.802246433	10.06910252	3.507141158	5.594479841	6.642063585
MSMO1	21.57159799	12.72038486	12.8877669	10.97502201	10.12997827	8.046661035	10.46254885	11.0994074	10.353601	11.73458007	11.03172127	8.941613204	12.31398613	13.96162214	9.730376149	11.52572718	12.13180685	7.449892491
THYN1	15.6837905	16.69029353	23.64989483	26.77106746	24.84983104	28.17277215	13.54441694	17.60704543	17.77080418	17.54322429	19.34764711	16.84078921	15.06395293	15.68424782	8.832402525	20.38679066	16.15486787	13.16553939
USP3	8.541082571	11.37562279	13.02388344	13.11703866	17.43719044	14.42958147	20.95648383	22.36360024	24.38847235	27.28575071	24.47756243	26.44063911	21.67242124	18.9804234	20.86156647	26.57547184	22.14434459	27.27852807
CLEC2B	26.85819433	42.39999924	46.06060222	50.2090274	56.09929762	55.65717024	90.81501819	157.8662639	167.7158933	98.68734722	181.8846866	199.6058809	100.4927791	69.2129701	118.9352106	138.7743839	105.0896432	124.4172183
RPL5	845.5941138	843.8746029	1283.402304	1254.297069	1213.609211	1565.446056	1204.583131	1809.465957	1794.780248	1267.697987	1864.870643	1932.713225	1541.579897	1390.449789	1239.756954	1443.254897	1117.754565	1560.557077
IFITM3	80.36335488	63.7223522	53.04188876	54.86808478	35.59663587	23.10303584	29.71553163	70.62248014	36.07281873	25.28473553	69.60047426	51.13617893	29.33841032	35.16643899	55.97452783	23.81123232	28.75901051	35.75605187
SNX33	2.914362367	3.334890494	1.059771522	1.365008501	0.807033695	1.089479233	0.845101442	0.222834359	0.155605241	0.533905704	0.201259168	0.206666833	0.79372732	0.525821895	0.598758526	0.718143126	0.706427506	0.474448038
ZBTB16	17.28421633	7.454830604	2.416676382	2.624006979	2.987477569	0.729298113	4.385008101	2.406243986	2.43432774	1.573455966	1.723673369	2.271141302	6.669560506	7.925746585	5.777252876	3.872133859	7.649581553	3.866067224
PJA2	29.32163923	25.2095074	31.13710674	33.03644382	36.27482793	39.1852358	29.29962075	38.04963882	40.12046851	30.52325305	37.76086399	42.22866479	44.75402792	36.37254956	29.89639436	54.54092035	53.33262115	32.34026365
ZNF628	4.430749476	6.160572165	2.576613703	2.398694972	2.909323516	2.049110566	2.65699207	1.473369443	1.864732569	2.464173561	1.276122835	1.113180431	0.962178413	1.300848934	2.275553095	0.919769825	1.283585667	1.85499214
BBS2	12.1424912	11.5530891	30.70336221	32.00854046	24.60059664	35.70775705	9.718160054	14.06162801	14.44507189	12.18087606	12.88737035	11.98401732	11.29876136	10.93626733	9.051496186	16.63462444	15.4854992	12.34059949
C6orf52	0.490469264	1.268860067	0.07581809	0.106533086	0	0.037491779	0.062094239	0.136792627	0.192285143	0.165882547	0.019540777	0	0.196165592	0.148519034	0.020096058	0.062308687	0.021104273	0.148013405
SIK3	22.50959083	21.14285848	14.93011261	13.47875503	14.85358894	13.13537406	39.68249584	27.51547261	35.2799117	36.31561014	26.01769534	34.33417081	28.31059956	24.36380672	38.30411804	29.30702644	29.14487077	36.39705371
HDAC6	14.91527329	19.46837361	17.48993279	12.51807181	13.38658922	12.43252125	5.252161125	6.778843295	7.274529026	6.4574311	5.820596167	6.670319206	9.220102589	9.507370244	8.651591483	9.63027532	12.42657518	12.21263209
JADE1	11.25624618	11.53110804	12.13236341	14.41580051	14.1337387	14.42930667	9.242936424	6.758044482	7.863792876	9.934169901	6.734143439	6.994123261	7.606473749	8.482716569	7.371061368	8.909469368	11.0925286	9.315017906
GAB2	8.389469893	9.353929477	10.06548837	6.76667049	6.052171696	7.387607114	7.878975456	5.920082878	7.844510542	6.121871212	6.375800754	8.168276955	15.73354932	11.84500401	14.01653789	13.61290705	12.44301636	8.989385069
NGLY1	12.45097112	10.42114532	15.89851306	15.61227919	20.03811975	18.10356733	15.39468839	27.3185134	26.77666325	16.01052749	26.56046972	29.0899932	20.05722165	19.13236814	14.72977416	18.90772604	19.72552422	15.42228875
FARSB	3.881818151	3.034422865	2.93843561	2.365047654	2.25781631	2.045629155	2.760584689	4.86409128	3.903495102	3.656274424	4.427207449	3.154460731	2.337715025	2.60791409	1.420205993	3.021947576	2.997536963	1.585883214
EXOC7	38.77045048	36.62763845	27.6313426	27.21069933	23.3795321	23.8566843	16.30376094	19.2935684	18.11876174	17.41085575	17.85281177	15.45276589	16.991783	22.72106271	17.13791305	17.3617042	22.75866054	15.45460077
YWHAQ	123.7376227	100.9626863	77.80247963	72.98389639	79.21994741	51.88630087	92.85196202	86.31903105	86.67765935	76.13789867	82.94294629	79.88905607	64.93359791	73.87476079	133.3475591	54.62674819	53.36513365	100.9414446
REL	32.44268152	15.88197975	14.94139018	9.055343669	15.6652901	12.6895806	65.08045907	53.21923507	41.01633297	47.18834801	40.03190337	41.98723537	45.45701871	30.63171856	98.7849588	53.73346185	61.84403626	78.5245687
ATXN7L3	41.40113	39.38436214	26.88016458	25.62838882	26.63648066	23.42483875	32.53850483	21.31420349	22.50021249	29.88809322	20.98179212	19.94602716	22.63474847	25.46975835	23.70910206	18.75923861	20.96279643	21.48803356
FKBP1B	0.294991861	1.653499504	0.263470447	0.215953563	0.192207009	0.040714129	0.071926532	0.195236751	0.075172211	0.189146839	0.152785951	0.008415619	0.136336424	0.137091376	0.18331553	0.090218671	0.119174362	0.082663655
ZBTB37	3.07979279	2.672976107	4.706469804	4.897652103	5.48395935	4.476518467	1.808961466	1.880918566	2.08191441	2.391586238	1.431645066	1.764044673	2.635392647	2.102044448	1.586587898	4.158447839	4.0557589	1.890938131
KDM7A	17.90168731	16.95580848	21.0122078	25.04440316	24.21395817	21.04814208	20.06297083	29.52750779	31.73491806	23.51980136	28.79901723	33.11994467	25.50061871	20.71581048	24.9850838	32.4621862	33.62368366	25.72654267
MEX3C	41.76321277	30.81906372	22.14722911	21.21032083	20.67084797	21.14692049	35.49707656	26.10071645	29.16324051	27.75857404	27.69910346	32.04956991	31.10892652	28.29230229	42.23498606	28.50691112	31.66745597	31.69571729
IFITM10	0.703491517	1.140424547	0.34936747	0.304434883	0.22128302	0.120530923	0.239549341	0.033506249	0.041211355	0.266644806	0.092137342	0.058132122	0.24384957	0.389932445	0.310109125	0.186959613	0.217111488	0.471310935
DUSP2	202.3233096	63.81099411	46.5147573	49.28266017	26.13475882	24.07985052	267.1830732	135.1502823	128.0690135	164.8966863	117.4509059	134.7199241	274.7572442	371.2620393	696.1114564	169.6743301	267.0324671	596.5118587
CHCHD3	12.80688661	14.21745367	16.00014874	11.12302853	7.801488938	9.777233475	6.944168339	8.507668952	7.970670392	8.103691813	8.717796735	7.69689236	9.089831959	10.64310454	9.210959368	8.161838111	9.809525162	9.372630154
LUC7L3	49.05771476	64.94793119	128.5128456	125.8417487	117.3582121	133.5231063	65.92976127	63.32884718	66.01113676	82.32313293	61.06754571	61.61045533	78.52297481	46.85456197	51.3762031	115.4608351	92.12533696	73.50240156
KLHL28	4.022187115	3.47480433	7.545859879	6.943683936	8.651442933	7.81946631	7.139885635	5.027478105	5.320678282	9.125307111	5.007008103	4.479442174	8.71409452	5.958665452	7.102612148	9.874871901	8.851227529	8.151059686
UFSP2	6.601655884	9.273387113	8.742105111	9.494093894	13.37667706	13.28482538	6.601433755	8.525424406	9.698272976	7.032759574	8.959789783	8.008008496	8.888719102	9.764135738	4.092275841	10.08339814	11.11395177	3.179471585
CPSF6	14.25603176	19.29378019	23.28372513	22.41847983	29.50934573	25.81176096	14.25481283	12.35784123	10.36386783	22.60333569	9.445519858	9.02414638	9.216427	6.331070008	8.438796529	14.3978239	11.61561043	12.24592579
LZTR1	22.46424296	16.98293045	18.54086938	14.73410802	10.0831904	14.63597817	8.010823855	8.311646724	8.285630581	7.670615089	7.032562313	5.740790472	9.977123095	9.39391562	10.59457432	10.51721739	11.02409944	11.17889831
PCYOX1	9.073105451	7.512132435	9.574352093	10.36113249	13.29316312	11.23531513	3.277235994	3.455433082	3.755520806	3.647924686	3.461078254	3.119563834	4.141324226	4.483945142	2.115284214	3.616790325	4.235148123	1.986079849
RAB27A	71.91363722	38.94239213	27.53051132	31.54638987	28.08393443	22.62855489	41.46496587	18.85078414	27.69377805	32.61412823	20.22516874	26.92576505	26.64848152	31.99493971	23.64516694	28.42605194	29.15891061	14.71926871
SLC35E3	0.812523804	0.320871266	0.831440115	1.121350032	1.318662663	1.050151505	0.331810577	0.25647185	0.287927692	0.332407553	0.283997529	0.186008272	0.241902108	0.29597804	0.297378076	0.342103671	0.342040085	0.193697999
LOC107985876	1.156885774	0.640350866	1.263247391	1.622228664	2.728638461	1.519153935	0.349719439	0.678708972	0.974667994	0.635817893	0.458563048	0.763806729	0.227101769	0.33110287	0.201213363	1.046283025	0.937680107	0.635141079
ADAMTS14	1.660723215	0.456913559	0.144265815	0.153158643	0.201134553	0	0.21529961	0.223103559	0.0926891	0.105213154	0.094194331	0.117966189	0.029860936	0.113040145	0.21413591	0.031616073	0.246296116	0.048280844
RPS4X	776.7114464	1033.420574	954.0320864	1069.036538	1330.719252	1114.472904	857.5396919	1849.389336	1391.549056	888.5323094	2099.788594	1489.954633	1290.708907	1220.749682	970.0541273	1122.622174	884.739807	1161.949238
SBNO2	96.73473167	120.2440613	112.5581606	118.2111197	143.7873671	161.3998561	253.7626126	106.0932174	137.8047138	292.7457603	92.40070715	127.0883623	90.36059078	81.60989766	108.4292852	105.7179043	91.79275718	77.74636028
PEX14	6.486751176	4.989549208	3.552431752	3.755430056	2.206007422	2.907925753	2.071102018	3.367637052	3.237296555	2.618235626	4.174409072	3.466915926	3.681702628	5.400941351	4.457943282	3.99156865	6.000042388	4.214806338
TBC1D20	18.68338428	20.68221161	20.80656267	21.73741351	27.61012814	29.14722374	22.28391493	16.60364416	19.66137741	25.11926163	16.23541415	19.84556602	22.47772925	22.71126378	18.35538767	21.72280856	24.26952501	14.45586218
CYTH1	78.95504612	103.7258933	125.5246325	121.4739329	128.5388819	172.4764053	194.9265483	238.3295626	244.0377377	216.5768908	250.3677885	255.4054498	241.147977	167.3728798	168.2810082	259.2600856	212.621588	203.672
COPRS	9.740046582	11.53849001	6.636944566	6.085392293	4.951203893	2.725683813	6.264747353	7.886365418	3.994083196	8.337259928	6.030433152	2.874486781	2.619441378	6.307698886	3.42887823	2.773404357	5.135202652	2.164688654
KLHDC4	13.57520999	13.45995985	6.700714267	7.72606651	7.712902996	4.191662528	7.60499172	4.708125052	6.166767758	8.511147468	4.430943692	4.911733086	9.179411376	7.059942633	9.424885664	11.32151371	9.216464973	7.963345657
CBLB	32.18535187	18.11031924	18.60236967	16.21895517	15.32861218	14.15098125	20.31353362	15.23284162	17.77713528	23.99696892	14.9531938	19.7223965	18.54178713	17.94842127	16.35671881	22.05824782	23.1515649	17.08582875
TUT4	17.21243627	20.08968186	23.25177511	22.42282518	27.65872162	28.87888667	16.74651688	20.03245618	18.3124891	20.75006252	16.69428099	17.9610973	20.28746845	15.86465922	14.71282313	27.55582137	28.14967795	19.67787047
RSU1	18.73690799	15.74852023	12.62604276	13.00858684	9.765641479	6.370628712	4.201142707	5.523220138	5.320602074	3.628796627	6.12738853	4.203284669	6.317398795	8.566864095	7.229702707	5.254163004	7.163162145	7.033549265
WSB2	19.26267659	17.10802999	12.39516158	11.92108423	10.69104911	10.31478721	14.73994924	10.88714226	8.789827414	11.85925149	10.72115225	10.17857775	11.85249586	12.84756279	10.84505922	9.054728442	8.821011016	6.712358361
OTUD3	6.141613662	5.084877405	8.944558857	7.490035881	11.23184474	11.25099576	8.885335858	4.859784542	5.081011681	9.789584028	3.832992202	3.74347251	6.545779926	5.127492925	5.020274829	8.06843811	7.503760132	5.291792901
GMEB2	7.954546304	9.458335583	11.56948099	13.48763977	11.88613772	13.69969014	14.59375199	15.34742524	15.09478156	17.22386376	16.66070241	17.58197805	24.03464798	18.32555237	12.12835227	26.42361001	18.42821485	15.5688957
CWC27	3.510211593	4.004259802	2.899355474	2.495093145	2.392508129	2.240386182	1.308172828	1.241662822	1.425382905	1.6033036	1.189043186	0.954183322	1.440958577	1.257605425	1.1012241	1.777020148	1.546692977	1.44303302
FICD	2.989341485	4.834607723	2.892407709	2.023397692	1.920704566	2.090417226	2.024660074	1.032239507	1.062713613	1.795047917	1.204216149	0.862284218	0.978622226	2.033912278	0.796137297	1.066617518	1.620548825	0.40332922
EVI2B	70.61210719	83.47881494	95.31586181	106.288714	96.23239964	118.8393161	95.65725604	109.1345775	146.0989788	110.1996551	130.4872043	162.0728031	81.46099235	40.71571736	75.15949773	137.8043301	84.34603071	103.2148492
TTC22	1.792305284	2.460212415	3.410697824	3.705064579	4.112106482	3.940073243	1.439697734	0.65993572	1.080644331	1.504996131	0.65497641	0.698208607	1.631431934	1.328748098	1.063560897	1.355686568	1.398808725	0.671437728
NUFIP2	9.448559822	13.79738307	19.53388168	17.77297113	23.78044713	20.49937717	21.50680187	16.63827741	15.58787062	25.74455067	14.5335383	14.78822696	20.3979675	13.31036846	20.45771355	28.25001018	23.64373363	26.31735097
PHC3	15.21966762	15.81072796	21.73713397	21.64141208	23.40887239	23.30642794	14.93099777	19.68336069	19.85164271	20.3179518	16.78490381	19.74966341	19.87182551	12.75412072	13.96637931	29.35073185	24.09367951	18.87901766
SKP2	1.851787407	3.056667571	5.081785058	4.84934795	6.276078157	5.683761223	3.533817127	3.006373563	2.486288653	4.191304532	2.877304124	1.809797461	4.146341675	3.82606991	2.232557815	5.168312598	5.641434901	2.577832663
WIZ	6.524674662	6.597515635	5.245306161	4.124650472	4.710683519	4.445677292	7.915352536	5.529316095	4.56596539	8.133964369	4.687523285	3.88074333	4.714625783	5.644190115	5.384464992	4.509885214	5.459395432	3.959725623
C11orf96	1.257370479	6.58441551	2.040861813	1.320026713	0.968934053	0.720856436	0.981642254	1.302535181	0.6654738	0.398679069	1.552941115	1.266509985	2.84133698	3.71225837	2.241050281	1.144767433	3.435544562	1.924344509
CTSK	2.617874194	1.880060707	6.631592804	6.541789842	8.378452789	8.115807984	3.58034847	3.800490983	2.33017959	4.174456201	3.112801411	1.798715838	5.981352614	2.812197426	2.710266181	4.384328362	3.939360663	2.831037062
USP53	4.959456847	3.937341081	8.25858517	6.37596517	10.11958517	10.7012148	4.90103361	11.14280871	4.469363886	5.442353533	11.29532249	4.241736517	3.940517555	2.707046182	3.315193018	5.125888206	4.032678932	4.818128996
ZBTB42	6.223671247	5.00113515	2.2316618	3.188378362	1.842772131	1.302028959	1.534047612	0.794523271	0.504903239	0.930866309	0.868964167	0.27077069	0.764330865	0.888467018	0.536194269	0.483794325	0.741855341	0.411937736
LARS2	4.055217228	2.294117976	2.776473085	2.223620185	1.628640808	1.262910097	1.660585664	1.223663495	1.424429432	2.353347593	1.278224165	1.343129816	1.974125091	2.548138069	1.730258263	2.15983024	1.929156609	1.962413068
SQOR	51.39167537	41.7287422	31.99224471	35.13393459	25.0043834	18.57067508	13.53515462	18.89506077	12.59046647	9.866255576	17.71733216	12.93214298	15.12395953	24.7842424	18.98780933	9.177911313	12.31509103	12.6615391
THOC6	23.38108755	20.52231784	19.60835901	14.44746478	13.42751907	15.77929881	14.61979113	8.677579203	7.482883168	19.67989867	5.458959412	6.404995324	3.948565336	7.383160015	9.364978725	4.510034839	6.590872564	9.054045587
TRNT1	3.866123377	2.023508736	6.529743559	6.827804892	8.099383508	6.745278089	6.495714765	4.46358153	4.584549454	9.037697197	4.010898126	4.528282752	3.780937562	2.782425875	2.534030789	5.634331571	4.259180769	3.122776971
C11orf49	2.557587096	2.854153137	1.674377786	1.746565202	0.942592419	0.976584652	0.656347883	0.784087078	1.020393159	0.87894149	0.910504893	0.921535924	1.542435694	2.703227542	0.877854641	1.431478754	2.178407087	0.827877996
ARHGEF7	15.86553321	14.73852214	11.90796466	23.72014449	18.32523993	15.58706498	15.07494448	15.62598854	16.78186022	18.88237235	15.5980875	18.26013071	26.19428991	16.51711508	14.68289271	33.45211301	24.98971283	19.30081872
FMNL3	15.75950255	12.29451506	7.417198504	6.803342811	9.188643484	6.432057578	9.850012122	6.599751603	5.856246186	6.924307966	6.164377806	5.315807281	8.209775345	10.90347891	10.116987	7.667452262	12.5499063	5.486258265
ABHD17C	3.523427129	3.173927137	1.687072916	1.915580105	0.646456512	0.745770407	0.97695637	0.329421345	0.207449689	0.587228434	0.250347067	0.313527249	0.992044543	0.826196101	2.493307135	0.504169907	0.512294832	1.026555848
PRDX4	25.3511202	21.16405159	16.25568392	13.39419545	13.14067986	13.23600997	22.16288008	31.95665469	22.95884608	21.13232604	32.83357471	23.00338115	19.9268127	24.36147153	15.72873913	14.52652729	16.23669169	9.331125997
CTXN1	0.631226409	1.31693824	0.390306867	0.114255372	0.142368369	0	0.452847879	0.402400023	0.173227618	0.533720727	0.27663548	0.149603443	0.631155259	0.047785429	0.387949774	0.267301076	0.135804376	0.163277981
ARMC6	6.222500087	8.898082775	5.132137972	4.861029405	3.880194166	2.758258853	5.392037896	4.089152075	2.400243	6.664645516	2.83986706	2.313243237	3.099297461	3.727996528	3.017514489	3.068545473	3.525244982	2.307919837
SDF4	64.66958375	53.11561131	43.17144274	39.2727956	35.12644507	40.73905351	80.86819322	60.59850319	66.25837223	71.23749549	58.61938485	69.14843284	75.63472591	80.67609154	78.00392149	61.520119	73.33785567	69.16756866
DDOST	129.5498957	97.6088705	67.82902695	74.47517125	61.21345981	59.97904359	65.86873244	51.77077916	47.89697102	58.62319994	48.5626064	44.63609997	74.94451352	89.57947351	54.73905355	60.61091139	66.60747783	41.55347518
NSA2	31.7999514	27.46817779	34.05608293	45.1843022	34.76977149	39.87054075	22.27388238	37.8174304	38.16649845	23.74602425	40.61097687	38.59842781	24.68365795	23.45190499	19.7211809	28.50569549	22.42097791	26.50975959
RHOC	24.45763128	19.07443439	6.193029857	8.990823385	9.239877867	4.392332102	17.37826332	15.08467475	12.51504284	10.79660734	15.97416188	16.4934432	17.36394301	14.6688959	43.4507342	11.76070092	13.32381956	18.60656956
CD22	1.12825677	1.51262062	0.202768232	0.198575417	0.358602468	0.027345867	0.080516415	3.924452626	0.252449132	0.292397123	1.130715071	0.80075616	4.397320762	3.033163316	2.648162063	0.61605795	0.892799706	0.555214957
ZMAT2	95.77502195	88.3739935	69.04818238	66.52945246	60.24304309	56.69097005	46.71663806	45.75910827	45.75908183	47.24966681	44.58810473	40.37188759	42.57657282	58.03862214	32.13797034	40.28208167	44.65226786	29.28025055
PCYOX1L	4.644454383	7.501218959	9.672566248	12.84056779	9.85213024	11.47469333	2.694857872	7.054136748	7.652948695	3.864034627	7.499901737	6.814204885	5.906986959	4.123993645	4.910541931	6.215734257	5.326195005	8.5982839
TRAK1	6.630163898	10.93125613	4.199264322	4.863211994	4.272680557	3.597379528	3.45409432	4.017176803	3.982383168	3.436361964	4.065861379	3.076493243	4.621567421	4.638225553	4.428956448	4.177617519	4.638969787	3.642596672
HDX	0.406084712	0.250315397	0.078823785	0.008686779	0.063141145	0.059613542	0.060758468	0.066924973	0.014111153	0.050723151	0.014340312	0.052132095	0.076778272	0.04541378	0.186805645	0.101613839	0.11357653	0.031034859
MOB3B	2.25921434	0.70315204	0.265147091	0.331166209	0.452468198	0.248427108	0.345412564	0.450808058	0.349201914	0.376566424	0.244574499	0.342332898	0.722126458	0.888435505	1.119530431	0.361896895	0.419521847	0.560435877
CAMSAP1	15.07970679	12.1822679	8.443285134	7.545343636	8.223733338	8.242194295	9.145830059	10.24836473	13.7106564	8.089707503	12.00115313	13.70254055	16.14164825	11.73421011	13.26175097	13.8384359	13.57859795	11.08060046
HECA	52.24449889	50.1815141	59.49071906	60.93428378	68.1127915	70.16859446	78.90580114	54.06601743	58.93556664	87.11624894	57.13219308	64.16661959	75.45761381	54.72910624	97.8600442	89.4855448	72.31366083	133.081855
NOP16	31.19749854	40.16887622	28.04882093	20.70202297	22.57585685	23.7772176	52.60771056	37.30723987	30.26784203	51.4210481	32.57062319	25.92848736	7.719667062	18.50601779	13.20239181	6.450911465	10.43288338	9.765212992
UBE4A	15.47960261	20.25077217	26.38382342	26.40028005	29.57338834	28.18167397	26.02333372	20.60920753	25.07069789	28.12518429	19.53505098	25.53889435	31.51169524	22.9529239	23.44816525	37.7631307	33.90153264	28.71926848
SKAP2	1.820484995	1.831704507	2.115402863	0.975252441	1.258790784	1.337315024	0.83340853	0.645731041	0.193559115	0.67609394	0.504584498	0.313731958	1.326451508	1.251275414	1.653517483	1.227159949	0.817435942	0.596901657
COBL	0	0	0.0032796	0.098308545	0.012760183	0.019461008	0	0.003381214	0.003327007	0.003587722	0.020286219	0.026817297	0	0.022485275	0.017385569	0	0.083985878	0.025609971
CPLANE1	1.874170027	1.803559771	1.372961222	1.376526997	0.940769078	0.652624709	0.48182654	0.595038298	0.531544971	0.383568875	0.493469996	0.561738027	0.625855186	0.630888381	0.808229118	0.856900698	1.427789005	0.986647448
RPS28	279.1603539	215.1574287	346.747135	514.0940716	272.1093055	438.0032104	502.0496304	592.2934454	588.4829842	545.097285	634.9961529	612.9456843	669.8154071	580.3502977	444.4129954	592.2886979	402.5444912	546.4204661
LYRM2	6.099597153	5.861786435	7.167198722	4.8635565	4.309148203	4.325543061	2.82246399	1.972410149	2.982746415	3.179441346	2.216663071	2.79187015	1.319970275	2.03410247	1.495835267	1.651092799	1.671417379	1.378732467
AHSA1	76.081964	72.60663904	51.06799695	44.10240042	42.68407173	51.96417399	68.26121233	45.75584943	46.93948986	70.95126494	40.07976115	36.74442802	66.30640014	72.63725582	42.80402314	66.4033637	58.45543763	31.69323385
NNMT	0.316124319	0.514437664	0.026469824	0	0.025747028	0.026178471	0.028904687	0.259254598	0.375934322	0.130305106	0.313818024	0.094694168	0.041091529	0.038888537	0.224511752	0.217533836	0.279983356	0.191935177
FBXL19	8.233751438	7.906753505	4.950589756	5.436791212	4.126650628	3.543386726	4.203179694	4.080686098	3.708288016	4.025363254	3.74979126	2.443457892	3.889602513	3.51509941	4.003928001	2.520006892	3.564649707	2.774825135
RPAP2	2.508848143	3.219591883	4.183105368	3.890759739	5.359346812	4.593017126	1.708918862	1.691944228	1.649086548	2.402960182	1.550867384	1.415131747	1.203774649	1.019100238	0.970116719	1.938828881	1.913561899	0.992432047
MAPK6	11.70812256	12.83473637	9.147640467	7.756245427	8.864625413	6.270031149	9.653393129	17.70702451	17.42314967	9.596025583	19.38232738	18.76291473	14.5224181	13.83083085	19.41160023	15.82515563	15.5553352	15.85954607
KIFC2	14.00100526	19.3267531	11.90491528	8.372929649	11.71509553	9.817931781	7.246595846	12.93485308	12.38265124	10.26828258	11.03068364	11.68663591	12.55258901	10.38899389	17.60184208	18.21714999	17.641962	25.88890974
TMEM198	1.054981626	0.58498376	0.129559561	0.143430182	0.11456523	0.0116485	0.102892561	0.012143073	0	0.06442355	0.036427303	0.012038737	0.109705722	0.092288174	0.049949921	0.141965876	0.170481669	0.052556561
MGAT2	42.6803178	25.30708627	27.13891986	21.95600718	19.17755344	22.26857988	29.54935912	26.21727829	23.59492792	25.92373872	24.2447804	21.63510385	15.44600412	32.16602324	19.26968554	13.72887416	23.19176334	11.45502857
NAPA	102.1630076	109.5705243	88.21884786	84.17111052	65.75632261	71.50846471	76.5479251	62.82484721	44.65967321	73.9912854	58.34697593	42.63831903	63.04735246	73.31465796	79.01448926	56.48628606	67.50283651	67.53630553
RECK	2.834226341	3.993774332	4.44421852	4.602671122	5.781717143	5.773951247	1.080124818	1.873558159	1.66617026	1.082068119	1.920889077	1.462455957	1.671226762	1.342807709	0.931643332	2.228204487	2.305092426	0.985393447
RWDD3	5.811843224	4.400758215	7.436640675	12.07924755	8.4623526	8.863459419	2.993210435	4.669040161	5.22286546	4.48485611	4.472214001	3.995491216	1.874760448	2.10108681	2.501816387	2.115542328	2.892719034	2.951449421
KLRC4	2.071159331	1.895880184	2.211143079	5.574160067	4.997364979	2.862141836	6.959550828	2.816041328	5.508803586	10.81382607	4.827245768	6.680486935	9.994806007	3.535169122	12.68684945	18.24283755	11.47690395	11.06363744
CASC3	42.60825317	49.06684834	43.33557809	47.75290578	66.13657034	59.42052142	59.43175097	41.35378629	39.76176251	64.44691387	41.72450788	44.0426724	67.95476274	58.14575109	43.55476461	77.57364219	75.29345828	50.72980813
TLN1	103.7095265	91.04407168	57.01974033	61.8669742	61.01105115	47.60486414	52.86430185	37.83559746	45.46151501	44.78236275	38.91590972	42.22838093	50.00061878	52.93422993	51.85725485	41.88455962	53.53549314	36.75038388
PTPN7	47.64503776	36.83361789	30.52414831	25.36092466	26.969919	28.65419945	33.26534625	14.80513699	18.96110303	29.02609271	12.24413922	18.08912124	22.68043573	32.14126879	31.62338471	18.71431718	21.77127291	25.70129647
HIGD1A	15.13659561	15.72313999	12.03588051	10.3941471	10.70458992	9.024997044	9.291704806	11.00225811	10.53882285	7.915475182	9.86608994	8.118817524	6.034647485	9.442647205	8.667875446	6.422566301	6.53732069	4.779936478
HTRA2	15.91955117	18.46676787	13.03359234	12.22118952	9.583432865	10.2789882	13.97935751	14.22082842	13.23506108	11.77843966	15.17605306	12.09771253	14.23524218	20.87665442	13.49082783	11.98135145	18.56995882	9.108839322
AMDHD2	5.867020326	12.71019063	11.77179987	14.36635742	14.95355326	17.34491486	4.55645856	5.356029067	4.335736501	3.960066053	4.766995244	3.784793575	9.284979727	8.453389701	5.566534518	10.91068976	7.979012856	6.894848043
CNGA4	0	0	0.008389102	0.039292159	0.155040486	0.116154682	0	0.051894165	0	0.009177266	0.008648573	0.034298853	0.052092681	0.032866597	0.008894335	0.018384845	0.018681125	0.046792434
SRSF11	50.613268	57.31994301	106.9914831	94.38399364	107.5590083	111.6838034	89.8863192	100.8106835	99.81379807	104.189182	89.79415298	91.3819892	93.02462031	68.38042663	86.48766576	128.5448939	126.4737574	108.3343219
PCID2	8.191557175	5.739519247	11.25450839	11.58582846	11.28160607	13.13007462	8.583585716	7.464835881	9.479550823	11.10319461	6.295094935	9.124722245	15.12363549	9.480486706	8.770092807	17.4518527	13.94109354	8.76883109
VPS26B	18.57710021	15.58323428	14.86944232	21.71474543	21.43133577	19.57518969	11.88371253	13.33309363	15.89898305	14.13200042	14.24009957	16.21358161	18.58902512	16.01256372	11.56046859	21.9276544	19.04200528	11.70014671
RCAN3	20.14531875	31.11410745	49.09811273	48.23336175	52.48815189	49.98900666	42.47659217	30.30868115	28.35461187	46.55952375	29.67780548	29.63567736	45.00521248	38.5809809	31.16831098	52.28931433	41.1945495	50.52117293
SIPA1L2	12.36603953	13.78056121	2.600533606	2.752555226	2.496239152	0.249576744	3.012560743	1.609546621	2.39947874	1.562799348	1.605052566	1.595717045	2.92154657	3.276007803	1.872867172	1.429464016	2.16208267	1.431430638
IDI1	31.57963452	21.5789498	21.77834025	18.66004733	15.95772883	18.22768006	21.89036655	22.68738032	20.77155754	20.30573371	20.8485966	22.44083355	14.66890581	18.27422831	28.64159089	15.8852118	16.25365225	42.17385653
PRSS21	3.287175066	2.377470663	1.460472061	0.883994575	1.114618178	0.64442311	0.171749366	1.528887878	0.843362924	0.147478601	1.899427556	0.482284517	0.023253583	0.242076073	1.119633255	0.344685036	0.600411069	0.551432984
AGTPBP1	5.078727108	7.029602296	6.582727238	7.414962692	8.374425651	8.578702496	6.756464532	7.453302631	7.777827864	7.222944993	7.773383622	8.02219181	7.358275782	4.837382689	8.495236804	10.51304779	10.47203282	8.888625094
B3GLCT	5.888464617	3.100309198	2.517315867	2.539004465	1.772243696	1.8592467	2.411416801	1.772246071	1.489116537	2.450970381	1.878349383	1.546439544	2.225447787	2.137666431	2.348104565	2.772477325	2.336878363	3.188849983
ZNF224	8.855666206	9.086393813	14.13832687	13.56960914	16.02832184	14.75752764	6.407835039	8.333947683	7.021343576	7.968865239	7.803973548	7.366104669	7.238213523	5.767753034	4.345668933	9.170233108	9.849483259	4.856055425
PEA15	39.60780526	34.10253131	25.7610008	20.95516044	26.10697925	22.15667051	48.65161762	34.64042471	35.58160459	33.86569973	35.84164919	39.05760563	49.88070898	58.57144228	73.51019327	28.51732878	35.53469897	41.16622529
NFATC1	10.79412335	9.978409555	10.09211988	11.00165537	13.50558347	16.56995438	17.3669024	11.6264624	11.20292743	16.92196958	11.85437968	11.24643433	19.71712843	15.34016941	11.36652594	16.57011043	15.7915549	13.87503734
FBXO6	23.13134766	16.86508814	16.59031932	16.31790713	8.144767861	9.457651395	5.14437456	5.389483561	2.349868064	4.605735814	5.308523729	1.711736006	2.073331931	4.031660108	3.418331166	1.83504684	2.422262644	2.217393466
ETFA	17.10855423	19.32943149	14.39569892	12.69473514	11.47649313	11.48627572	9.94730354	8.712041814	6.954186669	8.450951241	7.569972418	5.228125097	11.48767644	15.11980865	8.022690598	9.866095548	11.91855754	6.794261449
CFP	0.779831538	0.567018309	1.108661534	1.343062424	2.091910471	1.483928774	0.84654002	1.45239869	0.744154127	1.094274926	1.7530992	1.158751677	2.286141985	2.792239896	5.293856877	1.086948073	0.816747027	4.100870839
DIS3L2	11.12215755	6.761698838	7.631986872	6.607414063	4.481310231	5.082395205	2.170621605	3.385902753	2.744877831	2.429070148	2.741477609	2.81999249	3.825432162	4.076142357	4.398234195	4.50192959	5.57375987	7.1344576
ATG16L2	11.64343908	15.56335207	12.5590473	13.68502534	22.80476875	18.56628284	6.979727138	12.41103148	14.2789155	8.048773022	10.20079036	13.72013442	11.06887206	8.380359537	12.8932744	14.78277381	14.63427884	11.6193194
PKN2	6.719373303	6.091371834	8.097847154	8.719124609	9.50975081	8.876555895	6.300615255	7.914993663	6.88978783	7.609407566	7.790654334	7.445626885	6.224349073	4.984094475	6.92450767	9.158662651	8.632603275	9.681705693
GNG12	0	0.273273659	0.037964688	0	0	0	0.055275895	0.07828195	0.109121516	0.131516442	0.071754684	0.097011669	0.026193803	0.024789505	0.067085185	0.138666987	0.147946751	0.035293014
GAS7	2.261351483	0.497145642	0.543854793	0.55008327	0.431641353	0.247485541	2.335450096	0.811818911	0.308013415	1.23735101	1.086954647	0.804843585	0.790752957	0.277775261	5.479548912	0.665397616	0.783854331	2.199748343
PRDX5	111.5018259	100.6602968	80.56183351	79.83721627	58.77148362	66.48844483	30.99725144	45.50822579	37.69522171	30.86109775	43.11840613	36.04355742	48.07900042	74.98795112	39.17273222	43.25382086	48.6780365	29.74823565
CLPTM1L	34.99596068	41.84360124	25.39659945	23.74115876	24.42369101	22.34062296	32.85153335	23.01992367	18.79625132	35.53891815	21.20144723	17.12327174	31.86469393	40.09339127	25.86013991	25.19589655	31.54810294	21.04815211
NREP	0.982162368	0.79698399	0.601746869	2.457654003	1.974463665	0.817302849	0.280362395	1.042257253	0.512774015	0.184318842	0.876773523	0.434642884	0.39856926	0.675818865	0.408311722	0.77365929	0.714661052	0.268512182
MAPK12	0.60806815	0.018324551	0.033943307	0	0	0	0	0.087487491	0.06886793	0.111396941	0.174965788	0.086735779	0.122951032	0.21609603	0.035987542	0.130177729	0.113379087	0.094663884
TBC1D1	13.1377204	15.2249848	11.37692824	11.57269248	8.244498445	7.693926933	6.40708882	8.857562438	6.135629401	5.463189312	9.114916698	6.563479898	6.562070446	7.250334529	7.305792189	6.222638169	6.138714509	6.463813673
KLRD1	27.69373285	8.958415904	5.677553375	5.956090866	4.010482486	2.387615331	17.06097487	11.52966203	9.490208138	10.48532211	8.676636762	9.613967475	10.46614318	12.31599207	37.33158938	12.72697523	19.85718342	15.44845237
TRAF3IP3	37.45720291	35.87064177	44.36346075	67.13948688	44.20835934	46.97783681	10.59581663	13.02061082	13.05668021	13.54084697	11.02961942	10.74014965	15.95298862	11.75908485	13.46453312	20.37235905	15.53949609	26.24798287
ORC4	4.019734998	3.936060028	5.751439889	5.501044106	6.280016733	7.689672498	2.913582465	3.85203737	3.76834791	3.339854202	3.869667542	3.774739132	3.173081055	3.024143807	2.067757099	4.506298517	3.948174582	2.556765965
R3HDM4	78.86718675	71.13908672	74.987719	102.4987786	84.58707335	91.61316291	133.0866294	157.7084753	163.9241772	144.993337	165.7488069	162.6419871	136.4386257	150.4284588	114.8140902	131.8814604	126.9890611	130.253314
HPS3	5.534160135	7.149328786	7.804737868	9.718923407	8.90696977	8.796815634	2.329571456	3.912105318	2.921040491	2.435785106	3.32902069	2.56778787	5.857428028	5.537691551	3.609014492	6.572152252	7.203744064	2.496888398
KLHL36	14.61355784	18.92188248	23.2342964	23.15074917	25.10022839	26.93907557	17.529348	12.07146032	11.27436426	18.51215265	12.71172007	10.32266278	18.45670284	17.19077786	8.59263966	18.65138189	18.63347269	8.224161829
TKT	48.88228013	40.12866519	29.29576	31.41860175	23.85935268	25.23450226	33.60593521	36.95187939	37.87976656	34.42793679	41.59484504	39.64853943	49.24084447	47.72785981	43.49438626	40.69311583	34.16855515	37.55615045
MCTS1	1.697878871	1.698253072	3.093107332	3.552924705	3.252589882	3.077434202	1.805460394	1.781211565	1.7840652	2.702901734	1.867301103	1.810212917	2.300720876	2.195570322	1.247415492	2.49023343	2.43383849	1.391953448
CHID1	5.937084526	5.50157557	4.705583707	4.394880967	2.67448368	3.063515137	1.801492092	3.337118014	2.874048553	1.446832554	2.927898087	1.928147381	2.708723273	5.461080858	2.162382223	1.975518351	3.619438817	1.560820741
CHCHD5	24.55872337	21.11170974	17.29691694	13.86921396	9.783870677	13.71311472	7.288303213	5.475844789	8.5827462	8.84396859	7.704544907	7.302450095	9.582903044	8.470674383	8.222480647	11.22772771	7.274333922	8.232101117
SLC9A5	0.51436343	0.558025025	0.581429421	0.19255299	0.257069393	0.22071844	0.288596812	0.296694636	0.208527212	0.340514447	0.133202837	0.234115703	0.370767477	0.442926656	0.311336363	0.534139135	0.529668786	0.61585692
VHL	27.46114389	25.14172345	29.29738833	35.19888434	33.94310109	31.42088717	30.73719298	24.16676719	22.19404252	31.61193143	20.0846572	21.25959474	31.43673456	30.62416081	29.63778537	28.96118779	32.30383613	22.43204664
MAPKAPK3	21.04263104	16.04330138	12.20859747	12.86927939	8.292754448	10.25296663	9.533226689	13.34026891	12.55310926	9.379835877	11.77257053	10.56657443	8.056964869	12.75925727	10.50591037	6.33116882	8.917519611	7.325963713
AP5Z1	31.13444323	20.55982829	15.39070194	16.3854271	13.64857922	13.57502134	20.17964304	12.93037585	10.9347612	19.86966295	11.20798752	9.388529254	19.4641113	21.70274343	21.09137467	17.43858874	22.03406726	18.41116495
PTGER2	6.842072321	11.86332042	11.31891899	7.601440548	5.839275135	4.091637438	25.57817814	21.37742962	26.00383544	14.14165589	23.83160742	28.23323723	37.2645671	32.45310079	29.3116625	23.70251508	35.74401022	15.18783043
NABP2	15.61933989	14.63016373	8.681855697	9.268606017	7.7439023	6.118169289	3.799863631	3.025895255	1.854179765	4.133538028	2.880790816	1.688564273	4.001458174	5.542692294	3.689341346	2.638278742	4.16795258	3.25449692
CRAT	9.266855783	8.3355957	5.876015512	5.97006565	4.5548637	4.300390219	0.977286677	0.820170329	1.063801137	0.702143353	0.987880533	0.480481919	2.703817698	4.373970093	1.571851303	1.67405907	3.281290859	2.329548301
FOXD2	1.043401264	2.227028104	0.410242291	0.405641087	0.410124488	0.315565249	0.70930005	0.469947913	0.346810364	1.047164903	0.246709691	0.512501019	0.412777446	0.77013401	0.664505611	0.636828662	0.773972117	0.21611107
TCF3	22.70063986	26.34547537	14.96330802	14.03383852	15.61205687	13.90372342	13.13013857	14.46900488	13.86740794	15.59850112	12.54624069	12.71841522	16.02644066	19.8006748	12.56152065	15.3115102	16.42373689	12.07215422
ANXA4	1.796774975	1.433438467	1.585519108	1.251548569	0.699141662	0.706675654	0.24931659	0.379237496	0.317398461	0.360771879	0.348705811	0.414873384	0.463827041	0.583900179	1.03101761	0.486456497	0.564909672	0.551843888
SLC9B1	0	0.153322598	0.113602258	0.598590612	0.428188223	0.744330914	0.310130284	0.527049348	0.403355414	0.512635618	0.585579617	0.711208901	0.617243112	0.556334829	0.255943398	0.684642962	1.043514437	0.475234972
ECPAS	29.77914309	25.73590389	30.65474771	22.72663763	22.57976837	21.55419683	22.58449652	26.90791772	24.69184584	22.14790494	25.47620886	24.82371224	20.93072684	19.97319662	19.45961399	24.13179478	26.51530965	15.4530675
STT3A	44.73256083	40.67108402	24.10540315	26.59651074	20.59446333	24.82297185	19.23668957	21.34643933	21.4094761	21.30714991	22.37993783	21.40204377	41.51504927	40.45362123	18.98708285	36.86597965	40.54108368	15.17365778
LPCAT4	10.3544459	13.04658649	11.834083	14.33002792	18.41494616	15.05148238	6.762188588	14.54080139	12.93681066	8.209599397	14.05311519	13.63807752	15.37037583	11.30811011	10.20991597	12.82352505	11.02890959	12.20630694
ZNF322	0.768312789	1.193616111	2.451844672	2.626507906	2.703279864	3.06619221	1.193693749	0.611259307	0.701703032	1.195841377	0.57939244	0.688070713	0.856480011	1.143256118	0.641691899	1.380534012	1.285883444	0.385816357
CCDC50	5.544334208	2.655155969	2.933458518	2.864492981	1.940413148	1.290887525	1.899202249	3.402391452	1.464042359	1.28804007	3.110891717	2.069970166	3.735710172	4.527197929	3.909057466	2.071639955	2.565733764	2.184120593
ZNF436	3.031722349	3.151451286	4.352678895	4.005704045	6.23605527	5.577921638	4.495579173	3.173473395	3.85314249	6.232629459	3.666056131	3.061525721	2.202887809	3.264501693	2.162140634	2.569793589	2.937607841	2.02614699
FAM71A	0.287011219	0.396294291	0.026216855	0.012279226	0.025500966	0	0.171770683	0.08108745	0.199468689	0	0.121624785	0.040195365	0.081397643	0.038516882	0.069489411	0.028727318	0.160546494	0.19010087
CEP135	7.213291954	9.973791443	13.77982207	10.83239374	16.52148125	19.562482	7.040885192	6.267693589	6.765244023	8.193637213	4.644903733	5.998642269	5.120493367	3.892245296	3.532447468	7.803442972	7.981943085	3.628712872
GLTPD2	0	2.034642527	0.049590139	0	0.04823601	0	0.162455264	0.306759755	0.176074415	0.162747545	0.127809849	0.050687335	0.17962772	0.582848732	0.473190341	0.163016317	0.165643399	0.276602113
GMCL1	14.04595637	5.668428007	12.93634026	17.92296372	16.59859596	17.25864727	7.811134862	9.308519768	9.317849782	9.072390465	7.905191018	9.378902096	11.67540305	11.54475288	7.769153256	15.50495282	12.71441785	10.80030118
KIAA0319	0	0	0	0.026917537	0.027950589	0.056837913	0.023533872	0.022219178	0.036438275	0.003929369	0	0	0.040890987	0	0.06093165	0.003935858	0.007998572	0.004006961
STS	0.12539378	1.016032286	0.255925623	0.199165718	0.091915278	0.058409688	0.193477351	0.23543998	0.059913481	0.111988035	0.133950191	0.229392597	0.183367732	0.200531702	0.488409733	0.22434596	0.271800126	0.351382852
CEP350	12.40615969	12.90489457	14.24163142	13.75771006	19.22622754	17.61099544	11.99521275	10.17556313	10.25832673	12.04572096	9.307231901	9.907947034	9.589623855	7.269038212	9.569374878	12.0004207	12.51767269	10.69067572
HNRNPA0	38.79352977	38.00312544	29.37904418	26.83283926	26.0435341	26.96631845	49.26628501	33.23862353	36.86906627	45.0850982	35.23987289	38.51776987	42.51636255	43.92079265	44.96193767	35.8012808	36.84096385	50.12861717
POLR1G	3.224535265	5.507144517	2.555623075	2.343878904	1.809773385	1.744922152	2.603880022	1.763886708	1.572895196	3.076468776	1.179537256	0.929013348	0.730386643	1.246307316	0.736902943	0.492110563	0.595287079	0.369786248
MAP2K3	53.11419954	32.04502615	20.25736787	22.30204374	21.62529356	20.05574201	52.84471411	27.95053868	30.35998102	33.54191386	30.44134384	32.23317472	57.34355234	57.53556203	95.42953934	46.94871887	44.5570079	50.18068844
ARID4A	11.52163791	11.79953195	15.0522154	14.56672451	16.38336835	19.25434743	12.93530172	16.98606779	16.22441167	14.00096953	16.43082352	14.93262362	9.877903978	7.501125845	8.195252593	14.46166765	12.07978504	12.39407244
MYH3	2.804469899	2.893851591	3.275252505	2.257288408	1.879919089	1.809283865	0.5316465	0.861928587	0.738354894	0.957609452	0.66415713	0.648431937	0.97719621	1.208992379	0.610034581	1.293291124	1.566008601	0.576036523
SLC26A6	14.01695898	13.99115927	9.442487891	8.815334785	9.060670099	6.796450659	2.018139257	2.912849976	2.456701587	2.25415756	3.208346614	1.639327602	3.748426861	4.348507672	5.517963078	4.20151941	4.848708594	5.580790831
CLTRN	0	0	0	0.104049493	0.270106859	0.201397559	0.303233215	0.362638334	0.056340727	0.162015347	0.152681802	0.056766705	0.076636962	0.235717019	0	0	0.309184074	0.206518265
MOB2	31.33307459	24.6865554	23.00158309	21.14367956	16.03126814	17.15062948	28.53653909	19.65250365	18.97093553	25.03086308	19.03071159	18.8154334	28.14933743	31.86376808	33.26972329	23.055114	26.31907397	28.78775129
SLC52A2	22.4100516	26.73932162	13.70905329	14.32314047	13.76691028	12.20104932	21.02093018	10.19951829	8.325771815	18.3710072	7.787333965	6.358329903	10.26558584	12.87683825	9.408053647	5.985807622	6.911672279	4.47569532
ZEB1	8.087600577	6.393817873	16.15327563	13.20426433	13.76472109	22.95314506	12.99727312	23.60895882	25.14580288	15.68196023	22.68571969	27.55540385	24.25157001	16.08796797	12.92749842	36.17445216	29.13138204	24.13319196
GMPR	0.800363206	1.065643132	0.877303927	0.325299091	0.053334244	0.234987846	0.279417806	0.282651894	0.222496388	0.49985807	0.207267165	0.467038812	0.643128477	0.107408678	0.251912793	0.400546857	0.305251388	0.326226308
TMEM53	1.363532817	0.641019564	0.513772979	0.342238716	0.255424547	0.101623575	0.037402205	0.129480163	0.057911076	0.449633965	0.035310916	0.011669786	0.011815952	0.156554684	0.07262866	0.075062754	0.012712071	0.012736465
NEBL	0	0	0.019190442	0.151516304	0.069332417	0.032535793	0.032930387	0.104578034	0.013905603	0.077975497	0.033915418	0.044834368	0.005674491	0.016110814	0.002906598	0.021028073	0.100729907	0.006116558
CDC6	1.075076514	0.763022296	0.42401311	0.160767896	0.166937907	0.349454994	0.418919713	0.562050786	0.204829674	0.242968817	0.270602826	0.185740508	0.616441676	0.415296784	0.363920856	0.221245521	0.674432975	0.484271167
CD248	0.235451276	0.536418732	0.343038961	1.994519877	1.173604244	0.386058041	0.232506534	0.53659909	1.019993162	0.491730233	0.621934448	0.882617307	0.746767266	1.297605736	0.564359707	2.579366315	1.909725752	1.583495595
NKX6-2	0.129169077	0.192683641	0.00811172	0.007598596	0	0	0.106294654	0.275980702	0.19749545	0.168602665	0.317779261	0.273609415	0.176295916	0.397248492	0.154804474	0.551085718	0.406427452	0.162882954
VPS9D1	5.190061175	4.27307422	2.472441471	2.995835909	1.715460547	1.377005121	3.031597245	3.497327133	2.653707042	3.997092133	2.73159955	2.67377108	1.947481088	2.570384369	6.441528463	2.468790044	2.602529853	8.688609183
ZNF738	0.734289839	1.359145227	2.077505092	2.428063262	2.533838894	2.163450569	0.932885198	0.71062172	0.495697696	1.015983907	0.693903997	0.416755886	0.87409284	0.795536433	0.665590069	1.212684067	1.484437225	0.833890856
COG4	9.569695973	11.49088155	13.01870216	15.10956951	15.23894171	14.55826938	3.969114018	5.698929912	5.883347946	5.242929071	4.743668718	4.723739944	7.36713396	7.356771669	4.366068136	8.98065614	5.71737784	5.885598279
NUS1	33.58853845	24.57165664	24.46262124	18.91328056	20.89374551	20.26691778	22.25383632	11.66321354	12.5102414	22.3764696	11.69503287	11.29289721	17.04732983	18.80174793	10.47308002	15.72593647	17.42948932	9.321052897
REXO1	22.45206961	21.60118461	19.44565073	15.26293872	16.87069023	16.47500933	26.50136853	16.59641019	15.30865869	28.71084837	13.36285978	14.55079936	19.39804847	19.18987566	24.68009129	20.96173782	22.53605883	24.91739922
DNAJC6	1.276315951	0.968217875	0.85816532	0.474199039	0.581498625	0.576938525	0.152674379	0.20876229	0.161397864	0.147674957	0.273364826	0.206968559	0.543860406	0.401373935	0.654272945	0.364514279	0.343548838	0.188238808
RPL35	935.8363894	1244.567355	1408.906759	1569.68175	1432.644391	1606.066544	1316.304079	2075.80339	2205.268278	1285.807739	2276.938732	2303.280597	2025.706934	1953.983772	1472.948591	1719.680051	1330.540373	1717.828979
ITM2B	29.82939548	32.71991469	36.62107664	46.55375146	37.93395473	38.80921286	29.11698088	25.01116917	29.43756893	33.1611363	24.31916243	28.91420298	32.52344237	30.41361858	24.25234296	33.62884656	27.64367336	23.9597828
PSMB10	108.2928021	89.8730146	93.80071256	89.7766786	50.68185209	53.24170378	59.86554072	58.78206617	49.59925398	64.83868281	60.81681863	42.30291284	63.51396121	85.03573591	47.94026792	46.60256089	55.02231766	34.55830564
LRCH3	5.692596877	7.68869603	7.774095203	7.903447638	10.61136223	9.465275366	10.39907216	11.92571153	13.08996896	12.19422413	11.06094833	13.46258972	9.047768685	9.214583922	8.024759305	11.75649531	13.68157474	8.323508039
RIMS3	2.432382043	2.313395434	1.808580757	1.262999976	1.668065425	1.12396387	0.422567165	0.138586421	0.231406656	0.325293705	0.201569658	0.495457065	0.480584516	0.367047311	0.444826032	0.531149031	0.367364771	0.218115403
VDAC1	61.54570993	56.58665836	42.33728074	34.98472768	43.02361833	36.81984886	69.39752477	76.17371474	78.95457718	58.03296798	80.3445021	84.5184975	62.63487519	69.44852906	59.08303756	49.39731978	54.8476486	50.49371577
PTPN23	20.38872569	18.40082624	13.09312209	12.73806339	12.19959526	11.59222714	17.61332946	11.1908034	12.19929809	18.56180583	10.54519505	10.60768188	18.34447177	14.58930413	16.17599274	18.43521672	18.89208599	15.07991892
GNAS	181.6943689	141.6312333	89.59384185	102.1588891	92.63387073	82.25891023	131.9782824	97.78358379	104.9727111	124.3317572	103.2140134	112.6034273	144.9200504	139.820697	127.3682299	130.0190266	121.5265156	130.2720203
LRRC40	6.755556473	4.272355439	8.192664584	8.257033501	10.24281557	10.99774852	10.23435448	6.478601053	6.113656242	9.173528881	6.047113608	5.447438469	7.435610048	4.600289997	6.628242751	10.08169607	7.545820085	7.297125473
TOPORS	9.821586954	11.42821216	13.25797952	12.61091105	17.4219687	16.47133399	16.46370645	21.13951076	20.60794028	16.46935418	21.85380722	20.7861508	8.436744473	8.571105005	10.33903522	11.63002974	10.84960921	13.86102002
APAF1	5.289852885	6.901405113	6.813715487	8.542882192	8.061826071	7.974413139	5.3390739	6.53607386	6.590237273	4.711408878	6.191962611	6.648277284	6.340711271	5.386924376	4.515044626	7.866783471	7.832525997	4.271114466
ATN1	26.64608644	26.71360051	19.13666977	11.0560294	18.30101557	18.73876935	17.47158622	13.39816486	11.09605529	16.91613387	9.669075699	9.276842433	13.94585135	13.34655226	14.76184729	16.00350158	17.07658369	13.0115578
PLXNA1	9.52023549	9.845364637	9.017995301	5.629671084	7.337114749	7.71012061	14.76421209	13.27771214	12.31508985	14.08155544	11.68631253	10.01270607	7.709263502	8.600845915	7.488729501	8.016760972	8.871403017	6.212497131
CYP2R1	1.350617084	1.535944464	2.84760978	2.490589782	3.02455076	3.528425347	1.707366192	1.661306063	1.552938776	1.872943373	1.427609883	1.616149913	2.175776758	1.718818155	1.099798496	2.482989466	2.430493814	1.151574105
S100A12	0	0	0	1.398768441	1.391932117	0	0	0.064145468	0	0	0.064142097	0	0.2575634	0	2.176838176	0.340877764	0	1.388143389
ZFYVE16	3.109161877	1.829468315	3.51234802	4.51915748	4.48085635	3.584240431	3.649125103	3.988143462	3.479562557	3.530186953	3.314685754	3.544958441	4.320018402	2.872550393	3.954672307	5.698886033	5.974142812	3.376748783
SNX11	13.41825989	14.73803464	10.76433761	8.321355935	10.30755044	8.30824685	9.485340815	5.32047296	3.506768919	7.843256011	5.563866387	3.191027442	5.636405972	10.86137534	5.419167076	4.424513268	7.445510394	2.27419477
MAGOH	117.6093303	155.5049908	86.20285635	71.14093292	81.38808275	87.75613946	53.44547047	50.41237283	43.02450425	55.30286435	47.848929	38.3659854	32.37210716	54.56014255	38.4792951	30.74655071	36.3124755	36.84399179
VCL	7.441027037	8.416426033	5.604745725	3.70754004	5.478398025	4.940430302	7.259246135	6.191548787	5.446304401	5.957166078	5.993149588	6.424506717	10.14094388	5.87127056	16.37185686	10.34000017	8.251283186	12.60276115
LPGAT1	11.14633327	7.969441989	7.973767153	7.096335086	6.654032968	4.909286749	4.631728375	3.313154418	3.350856308	4.042324343	3.163402933	2.934446664	5.344967526	4.952589402	5.907644919	5.851938363	6.819277483	4.284002211
FAM72A	0.148488555	0.402732411	0.018649938	0.034940394	0.012093783	0	0.006788493	0.044864825	0.006306509	0.013601412	0	0.031770955	0.006433779	0	0.026364174	0.04768356	0.006921715	0.027739989
DYNC1I2	12.83002454	11.184218	9.338638198	9.016396899	7.099627827	7.126303605	6.121510759	7.037155966	7.735783792	6.591916669	8.266849427	7.52855836	6.781236944	8.056378426	4.996465156	6.821922602	7.881837616	4.684638971
HDAC10	31.50590772	29.23029328	19.0434248	20.71282086	15.33327298	17.2527033	8.780178576	10.01064114	9.206196171	10.75063659	8.737642883	6.428178844	13.56484685	12.14679728	18.98138852	14.14317377	16.059505	24.81083242
CEBPZOS	7.315128704	8.429323279	14.02321055	13.18963515	14.02116747	16.64424186	9.335768355	10.60567879	13.43145254	10.90537608	9.696831981	11.92371931	7.919256379	8.533400206	6.607892531	9.859652013	10.20020466	5.696866914
TMEM217	1.890517611	0.078282201	0.340762418	0.169790839	0.225673134	0.071704605	0.886725224	0.321420886	0.4192389	1.054880678	0.231709859	0.170445601	0.465216929	0.26274523	1.145349779	0.206557837	0.540861649	0.477195135
KRT72	0.940149264	0.660814989	1.184139493	2.829170553	1.203571393	2.171150932	1.540053936	3.319556234	4.859015044	3.245753884	1.988885798	3.889403679	1.624818492	0.338817232	3.62530055	3.980063516	1.540649155	9.988909675
AATF	67.60798418	58.84182241	47.16583788	42.52354423	40.58266047	43.4915551	30.49037918	25.1207899	22.40213304	26.1907787	25.14964351	19.86412557	33.13786717	41.15093659	22.60605785	29.07231056	32.50631204	22.88787246
NCAPH	0.839900037	1.214926286	1.882593883	1.90539779	2.873069231	2.87841154	3.166353475	1.13778282	1.382963837	2.47372572	0.936948384	2.090130139	3.392813678	2.532704834	1.583013126	2.347399902	2.409322533	1.484576799
MRPS28	9.819470192	4.276749075	3.528888743	1.922680666	3.152321101	1.994312125	1.76946351	2.450234391	2.04565693	2.796843094	2.561474087	0.62569825	1.229803762	2.680431828	0.992620575	0.90751586	1.80418869	1.60680082
TBC1D3D	0.007585706	1.020472456	0.015244051	0.049979149	0.007413895	0.02261439	0	0	0.015464408	0.867164739	0	0	0	0.029861367	0.008081062	0.050111356	0.033945949	0.017005545
NRBP2	3.400395354	3.480100349	2.183044384	2.078939452	1.882267705	1.387511402	1.492385461	1.839200959	1.828119207	2.487373894	1.321661411	1.637967823	1.60841633	1.19642648	2.737671112	2.842674624	1.92565707	4.870602911
ARHGDIA	187.8182048	167.656972	128.0235119	119.5783637	117.6731597	119.6178886	198.0973042	125.417504	130.7086085	178.5963406	123.1494754	133.5466185	180.9072776	201.0592113	186.4776152	134.0933516	149.6568917	157.3158747
SLC35D1	6.482940855	6.699513072	6.403261325	7.454547261	9.2842815	8.326602663	8.024994483	4.851362613	4.460027584	8.306909028	3.343459528	4.569194714	4.931988649	6.253557301	8.716005476	6.930486338	8.100298164	9.870758482
SLC25A10	3.092706751	1.236137476	0.885914172	0.868175685	0.543548371	0.363944591	0.714392254	0.997673522	0.331835174	1.028786477	0.646346066	0.23682707	0.33853184	0.774257765	0.693613544	0.343495163	0.500783238	0.699401062
DIXDC1	6.113603445	2.656686375	2.740536677	2.734084619	0.466291601	1.762161072	0.18066953	1.473956975	1.889298174	0.245966994	1.364541285	1.443947698	0.201962584	0.760384882	0.571221909	0.199887692	1.18558958	0.477985406
SHISA8	1.098986275	1.994876982	0.570977073	0.282566872	0.445356484	0.724510903	1.476398968	1.57163266	1.595616579	2.085998204	1.471592833	1.514082804	1.599943654	1.208168673	0.708161846	1.941883625	1.127530259	0.312468549
CDCP1	0.004815105	0	0.019352637	0.081578006	0.381189767	0	0.042265631	0.024940317	0.02454048	0.06351251	0.089780425	0.054397254	0.025035724	0.132683671	0.518083276	0.0106029	0.129285244	0.318436132
MSH6	15.6804962	16.49602977	20.29126811	20.59721671	21.14295081	26.89548192	22.9468726	14.84020549	15.59061261	26.46778941	13.92817459	13.07062389	13.35452735	14.57226719	10.21283656	15.00904398	15.07132985	11.17764102
AHRR	1.056421748	1.927265592	2.191612506	0.890448058	1.130093568	0.637189655	0.138402559	0.119781614	0.27322393	0.132874417	0.223217642	0.329268084	2.541432696	1.618971837	0.940639018	0.694402724	0.746752948	0.618578947
NADSYN1	22.99187865	23.67872652	32.19181181	37.29864258	33.58069835	32.24964778	11.69717316	13.64497887	12.52352635	12.35896186	14.92159708	12.0655912	18.1851874	18.42378896	17.53102406	22.2038792	18.23497423	21.85108168
FAM76B	12.14051906	13.25074335	18.47139299	19.26620515	19.31650476	19.74966817	12.53907783	11.6636038	13.22842782	14.61218752	11.72385458	12.18945487	10.66189015	8.977174722	9.255962319	14.85465097	13.54108791	13.36126204
SOX8	2.05270877	1.002656283	2.492639428	0.869887916	0.560979951	0.995748628	1.36630122	1.088415807	0.505734219	1.12281044	1.279829116	0.589488612	0.48559086	0.842521971	0.476732924	0.921153969	0.43534827	0.327137776
WDR46	33.3097607	23.95204147	21.03089145	18.33937727	18.66630608	17.75278485	23.21932495	14.3218399	12.59849788	27.07613221	13.46222162	9.812408981	11.11832568	16.556654	11.68794488	11.58076118	11.6163881	6.602816551
LMNTD2	2.925916566	5.38666065	3.016287271	1.585610121	2.11688134	2.22787507	0.86165468	2.912923873	1.665508868	1.016354183	2.230500177	1.196785479	1.224946978	1.445977808	1.821613174	1.185380498	2.465648449	2.953097956
NECTIN1	2.752953926	2.422934512	1.167821811	0.986698915	1.309663672	1.127791874	3.860743142	0.915988322	1.138244001	2.550069679	0.816792028	1.03918652	1.658877944	1.507144741	3.39885374	1.440233125	1.840776898	2.319436127
DDX21	61.15114088	74.16003459	59.49083363	36.97329979	52.56412519	51.7866264	130.2898148	101.4055073	96.31407148	135.6011976	90.23851978	89.08915128	55.65426455	70.96344542	70.95038618	74.539361	73.70583698	83.44511253
MFSD8	4.159734873	2.616581088	10.77699988	10.20744794	10.62137888	10.90650884	3.767113063	3.480243135	3.788874826	5.308398249	2.610045205	2.949108284	4.036474026	3.512901742	1.831794441	5.654564337	4.812412332	2.219993299
ATXN10	15.78174366	13.86722373	11.44181056	11.76495261	7.493839016	7.891211465	4.751635635	10.98408372	7.889925248	5.662114215	8.849136427	7.453315592	9.186838426	13.010069	8.498424139	10.06810519	10.52615021	7.163751215
RETREG1	5.544661038	4.755404673	10.36685893	12.14385079	7.972897208	12.83528992	4.141255755	7.02756629	7.571745514	5.036047072	6.733785891	6.203557279	3.969048344	5.965415315	3.409762312	6.533503863	6.551650141	8.707318431
TMEM205	17.19548372	22.05610441	16.55091569	11.48828939	11.5666019	14.59914608	6.675750713	7.186748844	6.069417001	7.197499266	5.783683798	6.839236749	11.32288636	17.19646763	5.533056773	7.699542269	10.56292982	3.763377622
NDUFAF7	2.661046482	3.66507655	5.837648848	5.151075308	6.806882083	7.462646024	4.69834048	3.10585399	3.041439367	5.747491532	2.645038097	2.320425507	3.729348245	2.696470011	2.452765424	4.232843726	4.044278331	3.352580125
PPP1R14B	91.3404301	94.25115258	54.92020161	61.10654533	55.29024592	42.24553997	44.37936145	74.0487755	85.7377872	45.32702871	86.59539836	93.99548524	63.78535455	94.22428959	49.39655816	42.0251616	58.05762047	31.96063304
CENPBD1	2.785655722	2.769269021	3.378864263	4.220169506	4.761772979	4.356306466	1.583028289	0.390893851	0.803191955	1.476084945	0.563317421	0.55850662	0.703992348	0.436885259	0.543856074	0.378795061	0.484228421	0.199039037
C7orf50	8.589841849	6.500631554	7.306154754	8.92053097	9.505303613	12.33693853	3.516433224	3.712169734	4.00528156	2.970310705	3.468566509	3.056839575	5.409685085	7.86899099	2.823109635	3.974141298	4.702698055	3.694751353
RYK	9.948405438	12.79589389	14.18983398	13.50482799	18.17918678	19.42069272	21.3461772	22.82932579	23.13402804	23.50037111	22.9807207	20.73698756	21.36437022	17.83175473	15.57798067	23.73380936	22.64404304	18.61453529
PSME3	42.72846064	41.7456208	30.39672863	27.63738897	28.4498855	28.09389643	44.33757329	23.28030301	20.52577784	43.1706057	19.19318481	17.89916507	22.06666078	31.76277124	22.78639254	19.66388158	24.59245013	18.45364096
NDUFB2	115.7354926	108.3933065	57.88523634	67.35395923	62.49052884	41.01068531	59.95018478	63.49228746	50.69049888	57.50238242	63.55585229	48.48690485	52.65371348	61.14448786	42.31322299	36.76275046	34.32054041	40.68454231
DHX37	18.39786577	16.34389384	12.76469879	11.62155857	11.48462952	11.17602003	10.88932578	4.790158674	4.763506149	11.73350704	4.560602927	3.252307582	5.658919441	5.615746738	5.928254884	5.605638504	4.189431543	6.327222369
RAB11FIP4	11.74664558	9.793709097	11.25712904	15.15909561	12.3440731	13.87297123	8.279326605	11.15008445	12.27835725	11.78573093	10.99637548	13.77989676	9.752088564	8.400386857	8.540235852	9.995998492	9.987867796	9.390505596
ZNF10	1.717661415	3.564245821	5.684463849	3.830065142	9.846046886	7.023981919	3.963733915	1.998249243	2.779100752	5.484289361	1.539206524	1.603064613	2.083860937	3.977822438	3.746788276	2.514031531	3.843257687	7.044213336
NET1	1.164351872	1.497451426	2.054816669	1.988597586	2.350446304	3.222908168	3.535312532	2.947453943	1.885993842	3.895374983	2.815723224	2.313351947	2.214643985	2.583431331	2.404092608	2.783010067	3.614165526	5.163509823
SLC2A4RG	20.26288598	30.41450178	24.73095525	30.72111593	35.20701621	33.79983166	11.70951992	12.34671201	15.77914199	13.78588656	15.54787051	15.6110443	25.33020399	24.15997689	20.93564958	21.55326352	23.39479732	34.01892018
DNAJB12	18.3841299	14.7755906	14.11189869	12.59827637	10.24476573	11.17399614	14.20358096	6.416503852	6.455599387	13.15751862	5.839091361	5.284831999	6.578255353	8.966859342	10.40921861	5.810813523	8.061224475	7.542629742
MARCHF6	25.39789967	28.76788335	32.55970616	33.43455524	35.18280323	38.62267017	31.68744571	32.58941642	33.83655384	33.23067374	30.75536812	34.89455759	35.90836559	28.18588095	30.05957454	43.01250825	36.72613061	35.93214699
SLC12A9	18.64345476	13.58191828	11.81097457	12.39810457	8.507375218	7.731916454	8.851686595	8.439696236	7.338388353	11.31867957	7.127580068	5.226420679	7.917120516	7.837519966	8.051255779	6.234239384	7.519680269	8.748137798
ECEL1	0.585782437	0	0.147146776	0.009845621	0.01022348	0.02078959	0.011477305	0.325084136	0.287885217	0.620889535	0.671805247	0.580123696	0.261062171	0.072060959	0.456882589	0.103652486	0.070215262	0.433825028
SCARB1	0.986835685	1.417825533	1.494040569	0.652696494	0.755947379	0.616217018	0.182900437	0.4282536	0.305846085	0.212546221	0.3246268	0.356094282	0.630970284	0.964615299	0.376470917	0.535913731	0.842933905	0.582964747
ACTR1B	39.98054349	45.0791812	49.6710015	51.9447194	51.79767381	75.67228306	59.71158021	92.38308484	101.4717301	55.8337963	97.74890909	103.9418565	76.47189459	76.86566812	53.3874516	71.60708361	85.48317544	42.41444385
TGFBR3L	0.627349137	0.461052623	0.091502829	0.123810015	0.039557429	0.020110146	0.37747495	0.178193861	0.185651047	0.133466147	0.146740175	0.135095068	0.473494036	0.119495773	0.614419376	0.378778593	0.203761472	0.737217324
CHTF18	13.31097928	15.66699029	7.512355785	8.537312771	7.344983647	6.77693157	3.508168039	4.653073848	4.509553557	3.503861979	3.732269574	3.670633635	6.659761898	5.817895184	6.184544144	8.221085746	8.115825038	9.376553631
TATDN2	43.51783894	41.10082887	28.1708201	29.92717306	25.20183986	25.08010954	25.49607638	21.83473	20.05236871	26.29750775	20.20157757	19.57299592	26.11213951	26.73565227	26.30327757	25.82523631	27.69096072	21.36888869
NONO	164.0764958	163.2927106	165.2752934	176.0892999	205.2814725	215.6579575	179.0415658	187.4705036	183.1853925	180.1607009	169.9163451	191.3725985	211.7195509	175.0844598	165.371716	227.9409682	203.5251985	165.8620002
GLIS3	0	0.068416788	0.072417818	0.167472291	0.233333649	0.277530268	0.205111853	0.200653027	0.110196951	0.306983481	0.13065092	0.041636296	0.135841803	0.101960645	0.055185036	0.290132124	0.118427038	0.136326216
PYCR3	1.635484582	2.242262708	1.805840794	1.074171431	0.75530779	1.134087064	1.824056972	2.969558955	1.218243179	1.965623807	1.805843786	0.858294918	0.541985221	1.017013194	0.832849925	0.850868433	0.985219709	0.382757071
P2RX5	160.6993422	49.34605941	22.33873276	31.1620655	16.45685043	7.880990441	33.67115358	30.80850762	30.47805393	20.20699057	25.17406064	23.14740482	12.02186545	17.61839486	20.85752324	8.121826402	13.65122732	11.03018063
POU2F1	2.758375228	3.648232883	3.719218571	3.363683694	6.309595535	4.879516989	2.136373944	3.586527449	3.074204014	2.450103263	2.808983741	2.5058703	3.264899189	2.491051473	2.376728383	4.999855157	4.479128613	3.139588099
ITPKC	11.81163776	12.75735517	9.478740039	7.595411046	7.476757067	8.774931881	9.305037093	6.92855084	8.020557584	7.409372162	8.078356366	7.111455193	8.464256888	11.51236538	9.118216385	6.815173591	9.732172549	6.242503046
POLR2L	30.64890229	52.51649028	38.5117813	30.52553979	23.48799091	25.34649726	38.96985278	19.60390936	16.77358618	31.99317612	21.91118938	15.17515731	25.66813332	44.67032082	34.0381345	15.02274765	22.28360683	27.24508712
SHLD2	6.945965316	8.236181903	7.855958808	5.748939442	6.109298105	4.972276476	5.982302203	5.433622313	6.115324072	5.602919938	5.377165099	4.880644519	4.762354446	4.93881861	8.423613135	5.460199264	5.283467926	8.045398354
XPO5	11.90439972	11.7213441	9.784535978	8.469944087	8.596498808	7.641674082	12.60978491	13.91003444	12.5598647	13.87277334	13.51773914	13.13575658	9.334253892	12.79267012	8.095898849	11.64703048	12.11244922	7.063871315
TMED10	72.75898551	49.86669173	37.96735221	40.49118051	33.59470221	34.43364006	29.487001	24.09193864	23.8323513	30.35145987	22.52349199	24.70311834	44.7428651	46.26420323	24.36258491	37.76459391	41.35767772	22.01291706
PPAN	8.64906294	9.837048487	6.354059085	4.886759813	5.711600047	5.41607997	6.155596997	4.320555946	3.348361002	6.964552592	3.887021605	3.879096949	4.605752722	4.019809728	4.259606935	3.725077567	3.67499661	4.495685195
TMEM107	1.026953618	2.056848529	3.505714121	4.312511646	4.117718479	4.474555943	1.646844834	1.718513603	1.771484836	1.751111732	1.582040505	1.636138721	3.053131246	3.200419151	1.108040794	2.739724699	2.533474997	2.331727924
GPR68	8.133615288	7.678607318	8.629317806	5.865908711	6.788515738	3.958726726	3.346620743	1.929218789	3.084098465	2.826105106	1.681015707	3.514041376	6.709476255	12.45420574	6.305897105	4.633640653	9.383817166	4.19685181
XPO6	66.71029007	58.92203172	85.55164631	85.9654465	80.84933358	111.3806603	86.62477626	102.6684259	108.2535626	105.387014	97.77603217	104.4820606	104.3690832	86.93393623	60.81886232	135.1177159	137.5565968	73.9727503
SLC25A22	14.74776398	9.49068592	6.238872586	6.475174524	6.322389645	5.595648084	8.495268039	5.182198502	4.714763035	9.855293201	4.383371421	3.296027381	4.374229974	6.028157192	4.106234755	4.087014056	4.565353606	3.55033939
FBXL20	4.276646371	3.177230253	5.215118568	5.903420234	6.384715159	5.143790972	3.21949009	3.814787708	3.750773287	3.946119179	3.582344512	3.851088032	4.933897799	4.316351754	3.842375335	5.39051931	5.640426175	4.068020525
MDM4	11.48839098	11.04768733	17.05627386	16.92827968	19.96401935	15.93850471	11.37422694	12.1945773	9.875243051	14.33931551	9.395230965	9.99987737	14.26506163	10.59911827	11.11352431	15.79362404	15.00751346	12.45380124
COA7	3.976127341	4.044037303	1.664651937	1.665670272	2.14175504	0.860581116	1.900403415	1.23256449	0.836681452	1.97831992	0.943876374	0.634189052	0.485514758	0.65217285	0.489360182	0.464304918	0.598159025	0.135055074
KDSR	13.85468935	19.86762273	31.47617978	26.11593675	30.34075823	41.54158322	34.90340876	14.57306977	22.72266072	34.60319355	14.36814834	17.87792101	13.78133217	18.18504671	11.53629229	14.11045303	14.34380854	7.158799244
APRT	91.61153731	91.44391944	70.26928041	66.40112298	57.37909119	61.25762113	66.85830972	99.14608725	84.86470712	67.79411248	88.18091559	76.09766869	86.07417467	97.61816322	56.63194405	68.75845002	62.28802652	59.69575706
ZNF718	0.671874683	0.675310505	1.320399656	1.111327548	2.592830344	1.477690474	1.279242783	1.842375169	0.65967184	1.368428687	1.61199357	0.750912977	2.039502582	1.696791485	1.29992637	2.605396204	2.067059223	1.639100715
RUVBL1	9.017102336	11.75073542	7.89925802	7.541873412	4.918321182	5.880695481	5.355629953	7.32736837	6.131164938	6.540401096	6.767671661	5.767165209	4.941031057	7.439302932	3.761843357	4.743974139	5.992308288	3.619230736
SMG8	5.305215789	6.048888272	5.030828009	4.159718475	3.572130368	2.881501073	4.491039877	3.9890276	3.773015376	4.488871345	4.944975347	4.634625797	2.74385784	5.055871957	1.738206092	2.432921113	3.723839482	2.027482326
RPL10A	717.7817832	811.2248435	908.9125351	1046.13121	902.539538	1045.345718	908.2698657	1414.877327	1662.248656	1025.66079	1586.586617	1786.445695	1160.448338	1017.464227	1075.152197	1072.298867	737.1615008	1373.959675
CDK19	3.884100479	2.999278572	3.624912927	4.706311071	4.14305059	5.297815544	1.003632213	1.838559716	1.269838061	1.249294099	1.601584212	1.542337424	2.353131008	2.855096559	1.596192061	2.344885699	3.14635234	1.534112212
GCNT4	1.267518173	3.755610021	5.442781862	4.79460395	7.04719174	7.676238449	8.147634408	3.827656982	5.783514483	7.35395014	3.771716217	5.053551488	5.558277645	4.236473663	3.458522419	6.648575451	4.742381829	4.342680711
DHRS11	3.783076878	6.272062991	3.489297377	2.501646455	1.82025501	2.54479086	1.979634929	1.366613387	1.008528123	2.047170663	0.964617587	1.135700814	2.320025616	1.603775307	0.764688769	1.708792923	2.105301204	0.739356734
TBC1D15	24.18405849	29.57410512	39.01337198	39.78008151	38.5587328	44.54627428	32.3360869	37.69944969	41.54516187	34.45467678	39.03343462	37.83624308	34.00348704	25.33760869	22.46929067	44.195634	42.87352494	26.07517571
EVL	112.4750189	110.6503642	126.6040755	150.6718276	144.8728816	127.2058674	49.15379286	90.44088819	80.11926178	60.62520248	84.45018763	76.82801002	67.03792571	63.7706486	46.50300874	87.69791563	78.51620641	70.16929634
ACADSB	7.79039949	7.532418325	11.78540862	11.47975375	12.5677901	12.77328514	2.225680637	1.744914671	1.612249109	3.206230524	1.409689304	1.576971564	4.325572056	2.25909946	1.674048386	5.422276367	4.975354028	2.751481548
CCT6A	85.44654384	68.13777293	59.33522518	53.27368937	51.77424444	52.19140081	59.36087471	61.6793177	52.80060733	65.19087821	58.7265085	52.006196	44.82602408	45.65971705	37.31682471	47.33280348	42.76464046	32.94597709
ANO8	5.237056516	6.465271903	6.072620176	8.005804493	8.636633887	6.855201661	2.371122876	2.968254693	2.196637108	2.282755321	2.63761715	1.731029883	2.910752941	1.90755716	4.09771074	4.977334624	4.451449148	6.072605625
ALDH16A1	12.73789172	8.310021808	8.821880432	7.084562479	6.456612507	6.423322959	4.676091299	5.801272304	7.730348935	7.626665075	4.75875977	7.447609917	3.652003165	11.00383344	13.72136499	4.556385074	13.83634562	18.72501891
NT5DC2	10.77955952	11.16405606	2.392684716	3.562114441	5.309265043	1.574044252	1.924591697	2.609982577	3.500038837	1.519073098	2.830085562	2.860506092	1.989848211	4.53006712	4.122274192	1.580104182	4.721560028	1.79930409
ORC2	7.523052366	7.156910427	15.16534606	14.72399143	14.08877377	16.18549023	9.830177095	10.42116585	12.3541679	11.61088867	11.35214788	11.39304602	13.60841258	11.2871479	7.335137596	16.21115617	15.18854961	6.81524119
PECAM1	1.675048339	3.612198662	1.724319981	5.174192341	5.701796404	2.00724273	1.090119608	1.548084875	2.602944136	1.84119423	2.377291141	2.369638094	1.041696948	1.082818473	2.982798995	1.789992707	2.094420949	3.529613123
PTBP1	111.0870934	102.8342116	88.26382613	77.89429069	74.01944283	80.83545062	137.1953735	81.72311925	86.66009528	136.6141389	81.63753728	82.27819949	115.5012342	132.6628518	125.7563539	100.4741439	109.5293133	124.4289005
LILRA2	0	0	0.011815035	0.243488307	0.333279855	0	0.051607428	0.012181109	0	0.051700277	0.060902344	0	0	0.046288626	0.939494656	0	0.026310104	0.144983261
GDE1	32.73849564	25.60980527	18.32127052	18.33888718	16.85168231	16.93901037	26.11623446	15.86028132	15.23744996	19.54292706	16.97239169	16.96537524	24.03183029	28.95543847	17.68580323	20.36002961	23.64689149	13.07359365
NDUFV3	2.474299509	3.685361019	4.039987596	5.186609452	4.493930301	4.897072496	3.246493427	2.969012497	2.091227999	4.396884056	2.691193659	2.345272352	2.54081917	3.723580714	1.691352696	2.843397987	2.808483921	1.82583982
C2CD4A	0.401005304	0.709311728	0.140147923	0.123077412	0.102240739	0.04331416	0.325209188	0.180612783	0.062201034	0.114986219	0.081271482	0.277544423	0.12691259	0.274533878	0.102154477	0.105578106	0	0.166113821
GPT2	1.602671896	0.367943679	0.253913372	0.331740319	0.084493126	0.165209568	0.284566511	0.158446123	0.115234834	0.087716458	0.130883398	0.061467934	0.262781967	0.523565771	0.205446151	0.351445276	0.781175883	0.081994519
SET	120.4756945	107.3609842	82.41700479	84.09862503	75.00263517	68.67377134	94.91516009	89.72195838	95.76717449	90.30268105	90.90922099	86.84545127	77.68627468	92.15890602	77.0126501	78.64793202	78.96346565	68.66927347
FAAP100	16.95178113	15.71071558	8.639784137	10.43329567	7.127032607	8.395193259	9.477963322	8.686020134	7.085988879	7.806625988	7.57013724	6.017400459	9.237956444	12.72443579	8.923942614	7.767213938	12.28590292	6.975667562
B4GALNT1	0	0.19509612	0.036138443	0.004231554	0	0	0.019731343	0.046572682	0.013747812	0.029650264	0.023285118	0.050789772	0.046750842	0.132733328	0.0957872	0.034649102	0.145859593	0.020157172
FMN1	0.221254814	0.13023228	0.162005532	0.322346291	0.472745221	0.195307517	0.151081868	0.071930502	0.050383862	0.194043187	0.042668395	0.051973488	0.107696586	0.02084784	0.15295622	0.193067886	0.010533115	0.316599832
HPCAL4	2.021616358	5.289937959	4.675812648	5.032252555	9.301304659	6.115255259	4.296788125	3.635271931	4.918364149	5.981603867	4.175074828	4.433226526	1.527101793	1.91446191	4.761013138	2.74376293	1.955853249	7.959565413
ZNF852	2.465914698	3.407559572	7.239375515	5.912684031	9.169012749	8.843519663	4.202051959	1.98365445	1.474421308	5.072733957	0.841938584	1.612903542	2.678866116	2.467459806	1.320808818	4.42890907	2.29637725	2.254459481
APOLD1	0.188721053	0.136493725	0.884914946	0.763806971	1.826021947	0.968943391	0.234676509	0.078199963	0.185953508	0.311160078	0.202005956	0.142134761	0.523327393	0.303353394	0.107223878	0.277043511	0.372998354	0.239741145
VPS36	15.96331085	9.996381024	16.74016702	18.96779003	19.70193667	19.629047	8.990522496	9.95222548	8.55244066	10.42074233	8.25807508	7.250342453	9.878268357	9.685453036	5.826101291	12.23110272	11.74051329	5.156986375
CARM1	18.60076516	16.73437364	10.4112738	10.54571223	9.010556917	10.77971087	10.28451673	9.961754789	10.66086514	10.58797827	8.710832486	9.077415239	9.561789345	12.83625933	7.508455487	9.026685939	10.61323474	7.391760568
SAFB2	50.67655418	62.44086673	64.29829078	62.19171545	77.93301745	89.20929025	52.49637751	46.19018508	54.33333564	61.13321372	44.48786541	54.61314914	70.17809604	46.90186525	55.27203469	82.79391994	74.73938487	78.80946314
SUSD4	0	0	0.079724173	0.2763199	0.286924609	0.27596327	0.426582772	0.345216163	0.477171966	0.444793124	0.361636025	0.46448213	0.676571757	0.757427455	0.439532915	0.646451938	0.443830947	1.387409892
KARS1	93.0920404	90.28587377	80.58271734	71.5390733	65.44702989	68.84238903	65.96036827	79.86630063	81.85473352	70.88977962	88.27580698	82.79757268	64.68687873	81.50016121	46.97429425	55.59574601	59.65299651	48.07031205
SNX12	23.15260252	17.66813208	13.3164079	13.355937	11.22976289	11.40568881	10.84851266	6.62823333	6.119845672	9.363851896	6.398016216	5.950872039	5.756187779	7.049105996	9.653037625	5.171518681	6.413411849	7.40685048
LIN52	2.911981606	2.242659523	1.999917207	1.545110025	1.566878809	1.64401353	0.477504806	0.48397875	0.46643438	0.56981583	0.477323822	0.433810133	0.795297322	1.259681952	0.620427522	0.73987001	1.027450909	0.631283536
USP37	6.943749851	5.740890187	7.403100211	6.986864681	10.86269139	9.425020872	8.075992144	7.789098127	9.626326919	9.103863964	6.60071327	8.593236584	7.956942727	6.49243736	6.010458594	8.972736513	9.389618638	6.774656201
SDCBP	17.43738277	19.02918001	22.07684918	20.37687398	27.0185008	29.59805571	47.90664602	43.86602018	39.3799973	38.92961784	43.19577604	41.55876917	54.19876967	51.22556504	61.42816926	60.01270597	61.48634029	55.94522247
C1orf189	0	0	0	0.041938841	1.262903188	0.221390626	0.048889232	0	0.227090466	0	0.184622654	0.183045953	0	0.350804603	0	0.245290379	0.049848669	0.399554625
RPL12	1457.063856	1492.253295	1866.365599	2007.387152	1803.087119	2159.602426	1401.159697	2245.897233	2496.164931	1446.219517	2464.572069	2658.210804	2126.270161	2041.878802	1750.830466	1894.935186	1532.52467	2115.638905
ZNF771	4.41389719	4.428644442	1.275433607	1.62920916	1.282899469	1.462071353	0.791338681	0.762074036	1.102730359	1.046446387	1.030987169	0.503684086	0.794988855	1.362779841	0.399527398	0.809953072	1.03279163	0.840753513
RHBDD1	3.598704322	4.131745332	3.299787281	3.047863972	2.024470021	2.39060319	1.31258759	1.714594419	1.449909302	1.46986094	1.262961605	1.622442781	1.850665969	1.9836846	1.218545315	1.580544872	1.837018374	1.66053036
KAT2A	26.47709937	28.74447911	26.15280007	24.78301483	16.9859695	15.15843654	8.675109441	13.44833799	11.0942075	13.01089994	10.50566544	10.3500816	9.622287317	7.95233796	13.41985097	13.11308297	11.49998751	22.22257493
NEPRO	11.33241168	8.211754954	19.79888835	17.1215918	18.8329527	24.16101872	18.60069671	14.37434476	16.04932669	21.84090869	14.56405224	14.12494646	13.53705921	12.17195322	11.01470693	16.46509165	15.11224449	10.23614102
VPS16	21.70319525	23.37702516	18.26359226	14.9475729	12.36713048	17.31317211	11.31637692	13.1886682	11.31551203	12.89706178	11.55671	10.61517822	17.21777562	14.64667512	13.24374763	17.48496487	15.9801431	14.08404234
RAPGEF1	49.63329849	47.54922892	34.73188321	31.92584345	34.40011029	31.94311676	43.62385428	32.36765618	33.32104535	33.1198164	32.1851867	34.55733654	43.65605795	47.23931615	54.33877851	33.98444035	45.67838596	35.91948218
CYB5RL	1.156154199	1.02994875	1.501696509	1.738473258	2.030268	1.877475664	0.242365118	0.194745238	0.114973877	0.258299115	0.204471756	0.135150361	0.439852989	0.485650269	0.175235112	0.636465195	0.620432601	0.221255719
EFCAB2	0.255534584	0.425235825	0.091388462	0.112105051	0.080426973	0.073166824	0.17107706	0.206386701	0.167760052	0.19756865	0.116647223	0.151235977	0.058549799	0.159838952	0.318360514	0.131135194	0.186547895	0.466051025
RAN	81.04236343	69.75414367	67.73110141	57.17877779	57.21437417	55.38339997	92.14437063	99.04652854	86.74450977	85.45685853	99.24420859	79.8460045	63.56800017	85.12137053	64.79726416	50.90354814	54.3898102	61.7389346
UBE2Z	63.94905908	52.09376383	51.14392329	43.44504931	41.59096776	42.53950536	56.20105791	42.98380716	38.3342255	47.74980765	43.43547255	36.24381103	53.87200743	56.03429563	48.89191119	42.56440271	50.76741008	36.31487081
PIEZO1	26.77579625	28.31558856	14.3734189	17.6261136	16.52456931	9.182885783	17.83014303	10.3535178	16.21225477	15.70341111	10.99522737	14.359705	17.52391925	18.04958854	26.76030764	16.05227059	18.20912893	26.67529716
LENG9	1.08566388	2.51480519	1.076120555	0.455693065	0.702603317	0.597743876	2.414607428	1.71738757	2.243170111	2.8704893	1.88446787	2.064252229	1.70870101	1.93473794	1.312850843	1.809133377	1.75622193	1.249803745
MAST3	16.65202072	11.45743021	7.383802908	8.088300648	8.22313358	6.163368729	3.623192788	4.550710257	3.876069728	4.066969422	4.302344192	3.958091738	8.015335578	8.174956401	4.606871795	8.034344689	8.321738603	4.243169393
ATP8B3	0.547556727	0.691021383	0.415440814	0.29975933	0.191126776	0.077731794	0.839876084	0.32412854	0.227808705	0.982641918	0.364625448	0.160671778	0.220785742	0.192453037	0.309512946	0.688985307	0.231279275	0.250511458
RETREG3	25.51610105	26.13095303	26.58027587	32.56121151	34.00938605	28.69443679	26.41936477	13.28915871	13.35483347	27.43729269	13.45841032	14.34644089	24.99014915	26.70278733	19.20074851	23.43978013	24.24580113	18.67023968
ARGLU1	57.79538395	58.87453264	98.99714274	97.22326249	92.95986314	102.2646423	81.71697832	101.7591644	103.3409771	86.12406804	105.5187089	104.7643077	88.99914486	67.05526192	70.08381691	106.431809	96.01855609	84.79180618
INO80B	45.18757569	33.5466209	26.01080479	25.49036372	19.33577829	23.80401014	32.25381216	26.57963317	22.52468219	32.84291843	24.28655515	17.70678989	34.50853402	37.83877658	29.90701852	40.09253587	35.90235346	32.77887278
IL2	1.576013368	0	1.994111542	0	0.171146426	0	1.280907393	3.114078558	1.249461011	0.032080298	0.816268964	0.32971397	0.212446001	1.034004238	1.212559828	0.64266556	0.522417924	0.883271996
ARHGAP45	123.1086205	135.7524125	114.3605938	159.2327679	151.0196372	139.5330535	140.4767768	108.6272062	116.3248202	172.2124268	97.79265959	114.1983673	109.8589118	91.50338556	102.8186408	141.4059947	120.2576787	156.4236054
STK35	4.781707216	5.025884914	6.692962689	6.291593517	8.009919234	7.51677521	7.812113947	4.251018467	4.310974895	9.387547634	3.808760857	3.917317015	7.713929817	6.215958824	5.383529616	7.687846888	7.890217086	6.034674741
FAM117B	2.921851152	5.212314746	6.103723769	6.69575823	7.144090123	7.203936996	5.530449359	3.380451133	3.203440911	7.725656591	3.276265098	2.85127273	5.152721146	4.570150653	4.770593252	7.99267751	7.312704704	9.662065082
PLEK	35.97288581	21.59084935	7.970294258	10.08796277	8.284386149	2.897842872	29.59651397	26.16217056	17.1581328	16.66079831	28.33616586	21.41146881	35.42744901	33.05694689	91.73623409	27.06310079	31.82071707	40.23641747
BRPF3	15.99629506	16.02284688	12.99696469	10.63754891	11.58784741	11.7212703	14.10146889	4.170994441	5.279277099	13.42121753	4.654802351	5.099428163	8.115054189	8.780202553	11.97931963	9.226699074	9.658754017	9.819242289
EML3	96.58052059	87.77860825	58.05796561	68.11272029	54.4596175	41.67204916	27.05735832	24.58473634	25.70369423	36.50850926	19.04784487	21.72461984	30.34197502	32.49529479	32.6254694	38.65261086	47.92152566	43.35460839
TIMM10	19.59548254	27.75129706	30.92723975	18.7872759	16.97614499	18.22155148	10.00952087	8.656520492	6.713765441	11.29099816	10.33813955	5.996256265	7.342551988	12.35360753	5.403422276	10.30523596	11.98179076	5.644497996
TMEM256	11.31243078	23.8148497	25.57483559	30.67515919	43.17187778	29.50888855	15.2935604	32.71490762	32.53361149	15.39509059	38.57226726	32.71043502	30.80943356	25.91057741	14.84873411	24.2428291	24.48284952	27.09602984
FRMD8	22.23250434	25.03038218	22.96129754	27.42299447	28.18869877	30.24028938	33.03182087	25.80867215	26.00133451	39.80983071	23.53640735	23.58650183	23.02597571	23.1950861	19.57775989	18.71747311	20.50526679	16.69878108
CTSC	13.26655616	8.518820145	6.291222807	7.979367481	4.661135015	4.290881785	6.939410336	6.178650709	4.933872564	5.120388497	6.170126561	5.463009859	7.037763754	7.06164164	8.327098878	5.961138074	8.098411568	5.24811683
LIM2	5.634710913	0.6503204	0	0.394945015	0.029293026	0.178703332	0.460398002	1.397180471	0.672115255	0.032944737	0.651983294	0.800323675	0.249337822	1.268340694	1.053659197	0.263993158	0.905335403	0.20157172
RNF220	37.22079227	33.76850035	29.44675188	26.65136024	25.04729972	25.15165577	23.5001273	17.16212886	16.27303734	24.83805853	17.65768169	15.17883996	16.00203575	20.96341202	15.79292746	14.66075785	16.60699207	14.18513703
MSL3	54.3062269	98.78015483	148.6667589	128.6860279	153.9384508	172.5331729	76.90272651	88.56490175	89.77344998	107.9381529	76.41372438	73.59229781	53.33990732	51.95692709	43.34792647	84.71872147	77.62854588	50.19471523
ATP2B1	5.754065444	8.156807644	7.671235424	7.856132216	15.28658882	8.578888202	11.99427176	8.385939234	8.196277484	10.55693546	8.798360159	9.617400909	12.07575263	6.451057534	24.87788952	12.8622171	10.29022709	25.40842563
PLAAT5	0	0.798718334	0.010274293	0.019248743	0	0	0.05609694	0	0.072959674	0.03371872	0.105920726	0.02100323	0.297728206	0.301892623	0.174289001	0.033774406	0.068637391	0.137538211
NDUFS8	37.57032441	45.48969139	35.98962293	27.11616377	29.98882477	27.04942864	20.07483429	19.3754997	24.79679984	26.9191137	23.13118943	25.27723049	38.26362913	44.79410646	23.48462994	23.01549307	29.95100107	20.96482636
ZNF655	10.0357557	13.72006111	14.20830999	14.49323455	17.8813757	17.16623609	16.39839852	16.18582478	14.71109535	17.62225596	14.50707293	13.96470457	13.21894534	10.97060599	11.10910099	16.79842193	16.89467406	11.1926327
ZNF547	0.174476748	0.165626263	0.416366299	0.32844478	1.481435756	0.736875468	0.466631215	0.3388949	0.20007709	0.155823584	0.045183612	0.033598304	0.498947254	0.568783679	0.139402722	0.324168069	0.304992763	0.134454339
CREBRF	22.59049635	24.29119857	39.73567007	34.0023704	39.9206528	45.33541837	23.12118376	18.90717708	18.69462911	29.34413596	18.90618364	18.20101147	20.21913963	14.83958175	14.09155818	27.50944903	22.86254623	17.60308533
MTHFD1	10.03599494	5.185696933	6.725886671	5.144302822	4.746138914	3.217113251	2.611869269	5.129196875	4.328744601	3.244544817	5.06974744	3.804065184	3.396239644	4.929004876	3.44882511	3.407156466	4.154477191	3.820915292
COPE	106.8131386	85.03654584	74.0308045	74.81274154	56.28171607	57.74708823	67.1658202	59.34337758	63.00927759	74.68654347	57.29225579	55.67205391	77.70956062	105.0690481	69.95786201	60.26122323	71.92772416	55.99192038
KCNQ1	1.78125637	0.998903315	3.190486039	3.588018069	3.078134671	4.506447435	1.057464293	1.123188977	0.815729775	1.276915369	0.722012118	0.777709283	1.36908969	1.439655852	3.593474637	1.809582328	1.492174906	5.237457051
GCLC	15.20808078	10.33912966	10.46227888	8.715179074	8.43496006	7.62145281	10.61957176	5.022209499	5.253333019	10.18739825	5.058139819	5.059799053	3.515369567	4.014636242	6.923425241	4.808775896	5.413988804	5.346047859
A4GALT	0	0.889799766	0.008324303	0.007797732	0.032387986	0.008232678	0	0.025746664	0	0	0.00858177	0.017016962	0.025845155	0.065225463	0.017651269	0.082092769	0.055610487	0
CCDC74B	1.449811531	1.123484553	0.554953557	0.324905505	0.371112336	0.257271176	0.492376385	0.303953667	0.281487768	0.796808237	0.589996705	0.514054053	0.789713067	0.543545523	0.165480645	0.608094585	0.617894303	0.193462513
PLPP2	3.725827862	4.486279832	0.370252757	1.04049493	0.960379944	0.223775065	0.808621907	0.339310722	0.250403229	0.225021315	0.106029029	0.378444701	0.234168496	1.410272764	1.417546084	0.135235759	0.480953004	0.940805429
ICAM5	0.309207828	0.125795568	0.077672071	0.009094845	0.028331672	0	0.360471574	0.09008847	0.236384516	0.106211798	0.080074433	0.168704998	0.492357963	0.637131365	0.586742828	0.531936021	0.562128746	0.335758299
STAG1	15.53853195	14.8791877	14.22167783	12.26583144	10.79513108	11.42118116	6.791839206	8.582706097	8.053065193	6.714531622	8.132284359	7.59346984	8.257930039	9.859184446	7.8957979	10.00373772	12.03797657	7.501401801
CROCC	16.91455353	12.36293053	10.73500983	11.01348626	8.690029322	8.098726796	3.585845334	2.524668183	2.696907097	4.14936904	2.173262237	2.652235701	4.142499317	3.010905978	5.637170006	5.703008916	4.781847515	9.699003848
GARS1	34.91058394	56.64742767	39.62089888	24.84113954	31.77393838	34.0037896	34.92352343	24.64557097	22.81659797	38.23833218	22.13474627	23.64266446	41.28339152	54.47402114	27.62809074	48.14727337	55.51788925	29.38271242
C2orf49	2.445841421	3.020423297	3.919010907	4.283364783	3.921346885	4.586925294	5.270159298	3.81941188	2.951908473	5.84878982	3.641322743	3.377738638	2.884310632	2.327651759	2.411526987	3.050977071	3.039015321	2.508207449
NAP1L1	53.39474314	56.5899263	70.87416565	66.53393033	75.58894762	85.29095987	48.97240248	74.75461836	67.56496801	50.31008126	79.15045419	68.28536656	68.43916121	65.37652609	48.62374482	72.82629852	69.62314901	50.60340354
TYK2	41.21430956	44.08138384	34.02437597	31.21251601	31.77194468	27.81927105	26.11607307	23.52516317	20.98091372	29.0613627	19.41462183	18.78528553	39.64678453	35.61011835	36.58593703	39.43363215	43.35783384	37.25704662
EPS8L1	0.527799829	0.553515237	0.070710251	0.124194986	0.051584555	0.017482986	0.1351256	0.091126397	0.161397864	0.087022742	0.191355378	0.108412103	0.100622491	0.077913764	0.44981265	0.04842581	0.186983612	0.443705762
SYNGR3	2.03077888	2.540871779	1.280899097	1.130113076	0.622961164	0.736511758	2.374578496	1.351297413	0.96700635	1.580469306	0.690968052	1.705055891	3.298680312	2.552899982	2.747664806	2.660226219	2.537262792	1.379064959
FAM91A1	10.09118202	7.683526061	15.9379259	14.85228254	16.90017463	16.53426642	14.41303806	10.01675585	9.221809731	16.60424924	8.306011624	8.09773793	12.82021932	10.36636914	13.71986358	15.28958491	15.50721311	13.46153181
AMPD3	5.315364654	5.699076888	5.170362585	7.233016862	7.217700115	6.360909941	2.717508586	2.858585819	1.902069719	1.553880011	2.460129018	2.473963771	5.580277637	5.70960747	8.108167322	3.959599131	3.66914735	5.27976718
ERO1A	14.40603853	15.43218876	21.75668464	20.25630681	24.05693778	23.53734737	22.70905743	29.72748118	37.08025855	24.27180931	33.026902	39.66285331	23.52786995	20.44970699	17.32511107	23.10204562	24.21809929	17.1822743
ZBTB41	1.160796472	0.514281506	2.390720888	2.273812531	2.586790861	2.838495301	1.863786357	2.329435226	2.090758016	2.171092534	2.470960233	1.931798798	1.614722886	1.235083867	1.722173018	2.014086423	2.094138387	2.128811923
TUBGCP5	2.738225148	3.247920089	3.956682484	4.693129671	4.613270039	4.343316517	1.997224488	2.058548149	1.935167298	2.465190967	1.809914424	2.014077706	1.388462647	1.586068761	1.627983143	1.929469967	2.579075582	3.00495194
ASAP3	0.842013373	0.883037859	0.183309718	0.13869214	0.281171984	0.020918311	0.223268444	0.065419385	0.021456865	0.316223296	0.007268439	0.043238191	0.124042654	0.262406761	0.164449613	0.139059013	0.298300024	0.141571166
EZH1	19.79001011	24.55709772	33.02186278	32.36067243	33.79268262	36.16256518	18.73383049	19.54062287	18.28911028	23.96173935	16.51129448	17.28899255	29.92187063	23.66719571	16.71117586	38.78891702	38.41325716	18.24443777
RPS11	2347.51271	2645.661031	2827.132447	3226.013975	2815.910675	3526.475729	2128.898266	4007.72318	3554.120194	2253.940259	4142.915114	3678.204773	3320.307433	3342.945475	2704.155897	2779.203176	2362.824984	3017.697147
EXOC6	1.817457403	3.08886024	2.084821989	1.812407906	1.091942364	1.03349532	0.790877418	1.429389317	0.997126866	1.069605433	1.173317637	0.798445006	1.574059881	1.428868705	1.546717772	1.162070003	1.877755681	1.079184508
RHBDL1	3.04622552	2.065502197	0.731932958	0.576555028	0.760488294	0.773231782	0.290640288	0.463056725	0.658136712	1.037268873	0.617376526	0.697118506	0.654202516	0.944987151	1.552027218	1.567586716	1.333548068	2.152617063
PPCDC	2.311424568	2.253845032	1.320742122	1.289619365	0.990725777	1.062675007	0.898339647	0.565436587	0.703980444	1.010154571	0.755798989	0.583458977	1.019362565	0.981156624	1.050212847	0.778796953	1.065515294	0.711706676
ZNF141	2.220335475	2.846773122	4.223487655	4.177116195	4.691992477	4.353187198	1.789727787	2.512014583	1.306770531	2.194711982	2.215203548	1.403493626	1.602606961	2.013302983	1.327953369	2.543703558	2.868494328	1.284127195
C17orf100	0.455292751	0.227972376	1.61874937	2.027296681	2.738342813	2.001164718	1.018321378	0.725610538	0.892472151	1.270379813	0.399064827	0.485578755	0.163886915	1.068471046	0.167892899	0.829038572	0.54853882	0.255167466
UBXN8	1.887648811	2.689386348	1.428227928	1.11311814	0.944675132	0.904004739	0.823471646	0.365174974	0.579549314	0.599965957	0.306259692	0.583931147	0.697669129	0.425255939	0.799520269	0.851355444	0.91596221	1.032434931
KRBOX4	3.418771464	2.991996739	6.665959806	7.871155535	6.347301628	7.400874092	4.532029783	7.214804229	9.949157169	4.190938673	8.096480771	8.719122486	3.978035642	4.940473414	3.290004529	6.016932508	6.497794009	2.678182696
SMTN	1.47598114	1.995611844	0.61424749	0.570208267	0.834311363	0.404990973	0.664707078	0.336607841	0.443486482	0.823298233	0.467803266	0.514713942	0.664336918	0.731700688	1.038464638	0.624557076	0.677751751	0.888941264
DDX60	33.07687959	33.42547144	35.1964087	33.35026928	18.78282503	13.16076059	7.682887994	30.40272444	19.91326169	7.510578888	27.87462378	18.32471248	3.527961226	4.999460097	10.47547539	5.357671811	7.35174419	7.119435771
ADH5	19.17189096	21.90498333	23.90608404	28.10689895	25.28975622	28.21174409	11.05833145	9.384781844	9.776843959	13.69219066	9.583704875	8.804047917	8.184217847	13.13939831	7.467428503	8.278753768	8.728892863	7.349386986
CD69	178.5244188	159.2117042	166.4699251	124.012903	137.3886613	136.8952823	307.5524187	652.9132157	564.3273409	221.7384476	635.5054333	606.8536913	239.7931002	305.21654	562.6822443	223.4659161	295.6664332	529.8626554
RNF146	3.735932455	3.963568131	7.141581609	7.682948036	6.78869397	6.922944177	3.250636004	4.703254629	4.862573948	3.592710715	3.862803288	4.10866732	5.621893036	5.286669125	3.167072541	6.024228399	6.590407034	3.297674578
NT5DC3	0.975058776	1.083360105	1.253375221	0.405076993	0.900396518	0.44771867	1.210035872	0.560770135	0.400982981	1.482004188	0.525912057	0.345311724	0.42655694	0.393761671	1.099622468	0.403504321	0.496522208	1.115550072
EHD4	36.91928061	30.67739426	21.49204169	19.84989396	23.63352732	19.11547749	30.23842946	16.14579802	17.4890382	23.7742525	16.36851008	15.03855053	6.293725237	10.0887836	17.18351431	3.50229136	5.453573633	8.277572111
HSD17B8	4.4571264	7.069788161	8.555415666	10.06841255	9.433373774	14.57044905	2.630711085	6.782546096	8.021104876	3.243623528	11.04891941	9.407662705	7.863328866	9.438331413	2.554194603	8.596260325	7.29045709	4.272412662
RPRD2	10.64527024	10.16336202	12.54675847	12.63630931	13.99652911	15.13260186	9.941368398	6.667411143	6.727212777	11.69260117	6.086264231	6.358194818	5.506573914	6.824577668	5.64532225	6.498996095	8.180610542	7.39762723
RPN1	124.177065	86.16005007	56.5726435	65.51853222	53.5885386	57.03445157	74.60218611	52.26409252	47.66004476	63.91111749	53.69148489	42.308179	66.53373454	98.60389359	61.71664896	43.79249464	68.41694862	50.21368641
ZNF524	5.283188032	3.83562887	5.611248632	8.41385727	6.262986112	8.483925746	5.576381072	6.284539563	7.166640918	7.750321109	6.554721678	5.6941372	9.191309277	10.06263645	6.377184991	7.077488816	6.49486474	5.336459593
TSPAN6	0.142031683	0	0.206139146	0.408479464	0.647802262	0.666498633	0.242416604	0.130785294	0.104559467	0.225506122	0.171646679	0.113453863	0.0656428	0.100950799	0.084059182	0.11293927	0.150069902	0.097290396
COG6	2.640206018	2.466368519	2.897131852	3.685400234	3.134840541	4.064745737	1.497575581	1.811578788	2.008613718	1.533088341	2.151689059	1.414908045	2.071325884	2.178553382	1.431298293	2.662680886	2.662645294	1.405591293
AJAP1	0	0	0	0.038519859	0.011764173	0.019138088	0.015848341	0.15212374	0.009815405	0.034399852	0.157103149	0.012362021	0.007510115	0.05212155	0.002564563	0.023854612	0.04847808	0.02698395
SLC49A3	0.976644237	0.20944522	0.045642805	0.106888935	0.083243369	0.06206807	0.06230165	0.041174865	0.052090405	0.087379236	0.058818146	0.040821082	0.094474002	0.06146874	0.356888364	0.025006726	0.127048602	0.400971084
ZFP14	1.059181494	1.617852088	2.289872345	2.422146959	2.470259174	2.865032615	0.93978874	0.768455189	0.954913384	1.277722255	0.80010202	0.903227136	1.292285169	1.13645237	0.615091881	2.210236836	1.950686178	0.934354472
TRIM33	11.95161597	12.27619198	15.87137301	15.0178758	18.85822843	17.18655459	18.58653756	18.8658096	17.52763359	18.69808137	18.68448746	18.57235392	17.51190404	13.3039004	15.27924252	23.00438972	22.28605244	17.88057761
PLS3	0.613696936	0.008535775	0.055339061	0.022216489	0.030758828	0.007818563	0.258983568	0.309719929	0.288714858	0.172966345	0.611257215	0.404024668	0.294541325	0.061944538	0.385557908	0.233890192	0.37849466	0.132286392
DCAF16	10.26894158	9.254653673	15.57450305	15.81521215	15.63841265	15.99138616	14.39702034	8.095433913	8.706257763	17.51692946	7.046894499	8.656006953	10.78483268	9.788202838	10.2744303	12.49127627	13.69811043	10.99158305
CFAP36	13.96268535	9.36297167	25.70066103	22.27354203	25.4223782	29.43677207	19.28214843	23.95325452	30.29279411	20.94421742	25.44821641	31.05339753	21.16600789	20.44586242	15.00269415	22.67513418	20.6301163	23.53000409
CLIP4	7.397590687	6.917728942	11.17863714	12.85120669	10.05842919	11.94624478	6.463062168	6.448452907	6.745048768	8.793031142	6.295687321	6.695296438	7.88737718	7.135396874	5.671796896	11.96432868	10.70546605	5.50295284
NDFIP2	5.35667251	4.664560348	6.199811755	1.470073731	2.785994419	4.673920804	11.09020867	9.929292194	12.70598324	9.458651067	9.024477258	10.44169118	3.563270198	4.494367473	7.66767347	2.746165728	3.634191712	3.428154192
GCNA	2.109210863	2.007902045	3.157911592	3.779859972	4.873732788	2.831658193	3.141872211	5.932709881	4.791101834	3.193586235	5.512789508	3.49317661	5.497855486	4.508899719	2.968645804	7.235883632	6.930564747	3.225335023
COQ2	2.796404631	2.585119539	5.342565186	5.949925268	6.56321292	6.125247127	6.611875977	4.630882139	5.500086406	7.424685274	3.97786154	5.258520146	4.730510734	4.438138298	3.692298195	4.293048083	4.16394919	3.333137085
VAC14	2.894353344	2.224942424	2.21688787	1.983251258	1.640703063	1.567940161	2.184900133	1.896650559	1.783636903	2.386989381	1.644705391	1.377567475	1.917665043	2.384541063	2.269351636	2.330839471	2.690356645	2.26356893
WNK4	0	0	0.005786309	0.070463687	0.118194411	0.011445237	0.02527428	0.01193118	0.011739902	0.107608947	0	0.070971988	0	0.068008332	0.049078312	0.063403918	0.05154056	0.0580944
GABBR1	6.563108745	10.81809966	7.972646595	4.135785481	7.144277691	5.184240489	2.42453215	4.799192025	4.049124411	3.40045193	3.978068569	4.18408001	3.312066222	3.99436315	7.121564429	4.144328655	5.342036968	11.62129836
GNL3L	6.649975969	6.971059694	5.452530439	5.094421227	4.614990242	4.256881496	5.061744717	3.693175113	2.808552667	6.234527186	2.687124864	2.682177677	3.288089776	4.057081644	3.898752584	4.318885851	4.804196724	3.819298216
ZBTB26	2.36024105	2.903400601	3.699864163	4.169911342	4.43078876	4.210253572	4.797296618	1.463004262	1.400110004	4.805927651	1.309286615	1.278236189	2.179430474	2.011815811	2.273922713	2.790337389	2.063351681	1.814318611
ZDHHC23	0.526181521	0.822970069	2.145644187	1.234014732	3.188436173	2.893277133	1.895580234	3.116051766	1.899549245	2.583398459	2.539039962	1.999474371	2.042757171	1.98933971	1.354642745	2.94974484	2.487105764	1.40076011
TMEM134	5.693738563	3.139038237	5.206376996	7.600414088	5.603785065	7.726910429	4.014006309	7.269464488	7.417342965	4.445284869	6.959026876	6.353093276	7.712283911	7.331544258	3.677592009	7.572393782	6.45915091	4.547975876
IKZF4	2.231126921	2.753907259	5.025036781	3.918677369	5.200509897	6.839648345	6.184727764	4.382689175	5.569681753	7.778366119	3.340262203	4.651994624	3.70342159	4.296163925	3.282705478	3.772781953	5.00155297	3.40682766
MLLT6	201.4533375	155.4738377	128.9478553	116.2944109	121.9295694	120.7976621	136.0971581	118.7630135	116.5700582	104.9610762	101.1922795	97.18041369	73.62193003	75.27380033	97.75819943	76.63740072	99.41391416	82.17440532
PARP3	3.831072166	6.112164187	5.899258227	3.639403605	2.990804069	3.076280463	1.223312091	1.707885743	1.378256163	2.112054331	1.363779544	1.656667089	1.529409839	1.494106176	1.629971282	2.206954651	2.269059425	2.565899722
RCN2	3.797070402	4.020684675	5.989895022	5.732675827	6.163276952	7.451347704	4.381603924	7.703234529	7.599260917	5.573701202	7.76234939	6.992839888	6.507818527	6.31442692	4.529610512	7.675836782	7.360276744	4.358088564
SEPTIN8	3.503380381	4.258362883	2.96171616	2.400714535	2.730495303	1.301829561	2.139768288	0.647708118	0.76883556	1.183626247	1.053755456	0.922443327	1.893795329	1.460183584	1.305725777	1.857592307	1.337924431	0.956699616
MYO1G	53.69266709	54.74350735	33.85785369	27.04624842	40.98756085	29.00305874	138.9709475	95.76520924	135.6746161	132.9617649	109.7475097	148.2425088	62.2539239	59.4527363	90.47310809	51.63583511	51.37466811	74.98221998
ZMYM4	6.717184421	6.764150707	6.749345642	5.89709132	4.042641009	4.460111474	2.355029411	2.912113285	2.307399462	2.469110841	2.781439643	2.128505062	4.509129496	3.95524323	4.647120428	5.195130984	6.54752744	5.006514257
GSTZ1	1.513700116	1.16048102	1.155920148	0.845343859	0.325471504	0.41114977	0.343243153	0.637682682	0.432021297	0.343860697	0.355411016	0.51819965	0.83950436	1.320851235	0.795522993	0.888847932	1.151544448	0.463763967
RASA3	71.08710126	42.8553467	67.07385025	103.6183741	63.54841241	84.03921809	96.79804212	61.11938088	67.05113003	101.9884257	57.16416539	64.07904819	60.38183481	45.22728788	79.2120118	82.23227353	85.34534811	86.00110106
NFKBIE	10.32663784	20.64115285	10.37608077	7.030517112	8.13931221	9.867183766	17.64246377	20.71824718	20.4122164	15.04067815	20.23937657	20.17179683	26.22004199	27.91612934	30.05478677	20.56697038	21.07041979	19.34443548
MFSD10	62.63612407	45.18700289	30.01586357	28.60685085	34.23883906	28.27803934	47.85714738	56.98111655	54.65339684	49.15056774	51.24438089	51.2668729	50.51133713	54.01875988	61.99976312	44.85593758	47.66453899	51.93546768
IFI44L	95.25276874	162.0372431	224.1893949	133.2179282	102.8377284	55.2303981	9.505732663	56.30835663	26.41975025	11.02408176	47.57927549	19.42292133	1.414948771	2.482583991	6.607057417	1.834770368	3.443609985	5.31813444
RPS20	576.9785577	718.5753565	810.1060183	869.3024662	817.2451437	919.8196205	712.2927763	1290.2726	1315.354032	738.4992878	1425.569762	1344.570131	1165.590334	1146.827989	757.0219967	996.5013924	779.7979614	917.935749
PSEN2	1.845150802	3.610565134	1.433141936	1.321176248	1.106355523	0.404962093	0.571338773	0.527694999	0.692313489	0.410610889	0.293148484	0.197638573	0.753370517	0.790963224	1.27826989	0.311582577	0.987804075	0.862815095
TTLL11	0.757194844	0.891480688	0.438768479	0.461630656	0.298540857	0.365534779	0.361117071	0.209468653	0.206110501	0.357037796	0.202772829	0.061858807	0.140925608	0.211698931	0.158119891	0.191839882	0.320072657	0.226650874
LARP1B	5.197995068	4.067077723	2.984956517	2.621192968	2.67560588	2.920795643	2.46106745	2.81636486	2.405143637	2.621320109	2.959801518	2.743634764	2.945072529	3.490952906	2.480097698	2.580558737	4.127059812	2.810797423
TIMM13	18.64354569	23.02603197	12.78473423	13.52184857	11.78297887	9.756514608	18.73315516	12.02168559	11.97612885	17.81462921	9.665450828	9.156587814	8.389191289	12.23773635	9.824750314	7.570804992	8.298545143	7.748034111
TBC1D10A	20.97555441	19.028773	18.19923271	29.03266254	21.95848145	24.70732721	18.23649322	11.61377348	12.97890948	20.02501153	11.58194508	11.71517064	26.27796077	24.89880994	20.88449324	21.43510529	20.54990733	23.64649677
ZNF200	3.081000104	4.617515573	6.127673331	5.859638993	7.799674799	7.125500046	5.968183434	2.879083325	2.403940521	5.795625672	1.965899314	2.381339768	2.947898918	5.907931668	2.503941225	2.631572729	5.285777794	2.42989325
H3-3B	343.250824	312.5612941	320.9099724	262.2697291	235.0624663	275.6961675	372.4658981	459.286054	425.3964384	303.0265722	432.3966979	444.0628854	266.1613039	360.6509942	402.3184202	217.8021142	289.7004863	425.5410008
CRBN	12.29599903	13.28064132	21.2222279	21.52054845	20.35369624	22.1486549	21.71424319	22.7585094	24.93207333	22.92523457	26.87668563	29.78822681	19.34144951	17.41609858	15.33736997	23.53717232	21.04337201	18.49299083
PIK3AP1	26.93171362	24.35905475	7.911341823	7.223921251	10.74872623	2.727724221	67.96998751	25.39229645	18.1069165	26.70492891	18.09542546	16.10476016	19.48013581	30.12992458	36.89863474	13.98425573	28.75595743	9.891599829
RCBTB1	7.719722578	7.529543619	10.08312159	9.046644927	11.35870958	14.3381029	9.250912871	10.07963159	9.820180875	11.14838022	8.967651377	8.833068699	8.109820497	6.496828023	4.391657584	10.48285656	9.438776996	4.247371604
SLC5A3	8.612788755	7.572010021	12.35096739	11.22752744	17.04098865	11.30418318	15.71214378	24.67110334	31.62812966	21.8225189	28.54564568	38.24071477	27.48719897	15.84067344	24.0431006	38.57409436	29.35395275	32.45463281
ATG2B	8.173069782	8.101943728	11.68324387	10.92701498	12.37887847	12.80624844	8.587076846	9.979391411	9.758934121	9.874094992	8.922364559	9.155489367	10.46126271	6.458061669	6.723326981	16.22859931	12.00256867	8.176488341
SHF	5.694465996	2.512150354	2.049693237	1.215775437	2.355518825	1.518392486	1.132081273	0.636407826	0.529865842	1.411154522	0.391615008	0.517694089	0.909121795	1.550238017	0.469867239	1.144662702	0.810652046	1.050572983
TGIF2	13.24655598	16.99234326	15.93581597	16.83909683	21.28724616	21.57583984	30.53522427	23.69017483	27.48511217	33.65106136	26.00545715	30.08646173	28.10215098	31.76455609	28.22314499	26.2540066	28.95850677	23.72220218
PIK3CD	59.35883234	47.89988111	56.68744089	80.65429683	62.8074749	62.18197371	67.62113873	46.85342394	55.37661702	77.08756087	44.90411985	55.734987	73.17774533	60.3966352	49.57964814	91.01536282	76.31280377	54.82221879
NMUR1	0.057422199	0	0.028848566	0.081071068	0.210456109	0.271044777	0.120758585	0.019828268	0.048775964	0.142015125	0.079308903	0.117947393	0.333393988	0.193079477	0.861504824	0.384600931	0.165955718	0.445185724
SAMD8	6.153697908	5.819412351	8.496860245	7.80574976	9.920396487	9.652657329	9.8108654	6.644351107	6.668227329	11.03101885	6.132221922	7.058427269	8.977122978	6.490181441	7.683377186	8.256572151	7.98495423	8.346395635
FAM50B	4.228863957	9.474055203	5.11275186	3.284577058	3.511440707	3.5019511	1.999337336	0.92601528	1.296664461	1.436066198	0.872545473	1.182883396	1.43008871	2.419236493	1.574923597	0.965267485	1.076982342	1.079049068
GNGT2	9.640463473	5.530565137	3.626143489	3.56303936	3.428465607	1.50471209	1.855243664	1.751602497	1.260485667	2.690782196	2.849472245	1.632877579	2.676819617	1.390837073	3.844527926	2.250652595	0.988176551	1.04664845
SOCS4	4.78503161	5.859702441	8.81313679	7.395680518	11.44243542	9.134200693	12.79446503	6.378829712	6.306887392	13.14913186	5.784224871	5.673725218	7.698018588	5.382433195	6.844955731	9.792747195	9.042507595	7.826156786
C2CD4D	0.764492413	0.635862704	0.140828	0.035978081	0.186794307	0.063308138	0.880752902	0.329980397	0.493529148	0.434166074	0.290367492	0.418745771	1.073226363	0.940452518	0.176456521	0.67336736	0.413382299	0.385611745
BCAS4	2.067249213	2.100782328	2.392662999	3.981814631	2.864403614	3.077091792	0.890059504	1.617423402	1.146942064	1.802497202	1.843223672	1.415402968	2.29482406	2.274804317	1.709758392	2.909886247	1.883361756	2.209619472
EARS2	3.858253406	4.117882967	2.703230803	2.880659588	1.931295305	1.870397184	2.156711145	1.25846503	1.126684113	2.750885579	0.934347686	0.985270268	1.274122764	1.847205487	0.79426879	1.980464298	1.39991678	0.85325029
DPCD	0.486241496	0	0.604283419	1.324817078	1.70081774	1.678456008	0.589670385	0.835093636	0.560846687	0.506341104	0.702502177	0.722785843	0.439103346	0.528897353	0.136314123	0.169059104	0.443774216	0.200798756
KATNIP	4.773955157	6.267571711	5.496347526	4.391627711	3.402166693	3.944750615	3.344952714	2.884837346	3.940524771	3.754988522	2.68311611	2.784551975	2.774462186	3.04702463	3.966293473	3.099410818	3.347705959	3.712808858
ZNF862	6.620391944	7.875717092	9.076338601	9.716795197	9.456114496	10.60519937	2.422448776	4.156098562	4.641173244	2.487309229	3.943651551	3.658729079	4.874749909	3.888140905	2.221685638	6.107338307	6.51023309	3.725803146
DDX17	131.7443291	157.0479157	250.4315238	238.3968072	242.6818621	245.6529028	144.6209339	175.2619822	172.9531086	183.4731615	166.2209417	167.6676743	194.5378329	170.424953	150.1325206	252.0289434	237.885418	166.1021163
VAMP1	12.92544623	17.44783322	22.77349334	20.20727999	30.28667454	23.92040026	16.44942784	13.51857046	13.30184392	18.92931778	10.86185831	12.02680141	16.34602443	10.10284288	10.04938635	20.90930518	15.0596973	17.26555854
BCL2A1	14.90813549	15.04340441	12.05580178	7.100506666	9.865793039	9.138666089	90.30086856	94.82019859	55.80427661	49.47645402	99.09455314	59.50975027	80.24054978	133.9886851	148.2925637	38.56281637	69.84847934	68.9355992
PPM1M	19.62291788	17.80064041	27.57638886	25.34502819	28.49682759	34.39709295	23.40923936	61.02159917	60.15632026	37.68194208	57.43282863	54.56394904	22.91619638	24.28188739	24.00125483	30.99009512	26.15627939	23.12741972
TMEM147	34.87565066	29.50311856	28.40260936	24.1309714	20.25531752	20.90417226	29.38287932	32.00659305	34.20903334	34.30366994	33.90441895	25.83299283	26.55232362	41.74514151	20.82488762	23.92270719	25.04367253	14.69824752
MFSD12	24.08123488	20.70079227	15.33173743	13.59372443	15.13521377	13.72573143	17.28613609	25.57764666	15.58495228	19.08870447	22.84745035	15.49058652	14.71775033	18.75799999	20.64627683	15.13921755	17.75250505	23.6575304
JOSD2	19.59330705	14.07325533	11.50678097	10.39734163	7.989977628	8.895968457	4.336678398	5.284244459	7.609906239	6.126831773	6.788672589	5.967421625	6.042165016	9.641207491	7.665346413	4.537623682	5.215437992	5.111849741
C17orf49	67.55399013	87.06084399	67.70075989	48.39113675	52.51670162	60.66538688	63.78052632	62.73111267	59.0011876	63.23815654	69.24830392	64.32296964	78.54929697	110.3651203	68.8185043	66.20772205	83.40487795	52.58283906
TUFM	84.45046604	72.015304	55.1143598	52.47135043	49.66859062	52.62302166	71.21160386	53.63514825	55.89582816	73.29311254	49.91967962	50.38292083	64.18288443	80.49443622	61.50405117	52.61484724	53.29568805	52.8455696
NBPF12	8.508742798	8.026578661	11.54587165	11.0214505	12.18099819	13.37157567	5.557093682	4.910866921	5.559022635	6.996720849	4.532869744	5.068412058	8.030699617	5.857625171	6.530665822	10.39865738	10.00868726	7.366505395
FBXL3	18.36399367	26.18451337	29.59800153	29.67792438	34.74210467	32.89264561	36.99994274	22.0493823	17.4121409	43.05214202	19.47324872	16.31516613	24.90448533	21.99445499	27.80554242	27.19791902	29.66983479	32.60889215
EBF1	0.010885035	0.110217405	0.026127639	0.019921414	0.008274386	0.001802794	0.014597268	0.144082536	0.016642875	0.004652942	0.040716838	0.067695894	0.227640883	0.210080476	0.076017178	0.051266884	0.076448276	0.008811812
SYT11	17.77567767	13.66842081	11.04601479	11.83160457	8.985301324	8.420442525	10.30042923	6.345226701	7.466575515	7.725089639	7.22086738	6.531303204	11.34864228	11.12821814	9.952136965	9.448981141	9.716317377	7.211558087
CLN5	0.994242679	2.440805261	4.058806538	3.352869917	4.891935338	5.482027282	3.522040981	2.595488715	2.640745066	3.765684459	2.842528754	2.748234493	2.912632268	3.181414823	1.428363645	2.933702629	3.444971145	1.770368645
STK11IP	17.90182531	15.59084616	10.55164136	10.34404686	10.11070714	10.24129026	7.776802788	5.398794241	4.913823891	8.578466612	5.196066426	4.516093088	9.036927544	7.770283905	7.40486999	10.42878916	10.95396922	7.068390002
TLR2	0.671048604	0.83151896	0.945883459	0.838155046	2.185130071	1.245189224	0.352439438	0.919182882	0.191262935	0.395022858	1.423176132	0.506269479	1.40885243	0.58215435	5.820591405	0.490217095	0.380703833	2.741336964
RPL9	926.9001585	937.5363956	1605.157153	1726.164376	1220.654342	1874.893158	1212.549636	2206.591724	2955.391779	1223.638818	2566.274041	2955.461107	1881.032304	1506.548961	1464.855183	1732.208617	1056.85146	1875.900698
ZNF207	16.37105234	18.48867997	23.78250136	23.45484327	26.01270595	24.0854504	24.16671618	17.93498405	15.53983032	27.17971053	16.38312407	16.14219517	16.60803574	12.35127092	17.18397266	21.07602059	18.53025216	18.53641211
ERCC2	6.08306153	6.369875433	3.72710511	3.740276119	3.450850027	3.304988682	0.660187623	1.082225272	0.903122083	0.857607657	0.972581735	0.651904743	1.870198353	2.563800834	1.007262931	1.97284319	2.855312428	1.34145935
RCOR3	6.481137123	7.411803309	9.597148233	9.444587269	11.16335007	10.24921685	7.01080531	12.33258503	11.78253577	7.682737314	12.58994938	11.57926766	13.46867375	10.18026585	8.875491467	17.52877929	17.89087958	10.36995743
P4HB	276.6760395	177.1961308	112.0966732	139.483369	110.9332407	116.9560662	113.3208001	87.01789369	92.34892099	95.06088071	98.97828966	93.81696796	189.2174129	221.6283794	103.3224855	135.8728444	177.8742051	82.84770877
PUM3	19.8838872	16.46184843	20.00668473	14.46297467	13.24647511	13.79594626	19.1199149	17.96645036	14.50106054	20.21089597	17.78058823	11.05674561	8.453544044	10.90586065	10.06453232	11.17290385	12.29007873	10.31269305
CARHSP1	6.643698349	6.558869724	6.856594249	8.743733577	8.278659803	8.596478453	4.422275125	5.10022958	5.369171861	4.898467283	4.785987257	5.123713881	6.797924342	7.215488972	4.485641925	6.439856013	6.241200178	4.288155167
KANK3	3.696615019	0.663790534	0.57208975	0.911831578	0.357136196	0.261784706	0.41958416	0.228883516	0.121269136	0.140113018	0.158449493	0.148368742	0.406496848	0.443245686	0.271586797	0.299401409	0.427818371	0.314335525
C9orf72	3.511411665	2.341539345	9.463863893	8.933544634	7.97976793	10.43537125	7.0465179	16.00654984	17.78848031	8.655313834	17.21587988	19.45496877	16.20505415	11.10759168	11.9323062	18.73449205	18.45305688	14.9446602
BTF3	381.5345638	363.3652983	467.7072171	501.2369019	458.0553019	524.7258168	380.3253525	488.8113948	459.6205709	409.1404082	532.4584229	484.3730187	469.3788112	446.1849002	400.2670357	463.4870488	369.350797	422.8787713
PSMB6	65.22311406	73.53898596	49.48226295	43.80680904	46.32268628	44.80054422	65.66843414	40.98925784	34.89164286	56.86901846	39.73390132	33.76677332	40.18401013	63.66293034	43.25109844	27.26699001	37.69823291	34.1410906
MINDY3	2.653789456	3.2467611	5.691663713	5.504708297	5.955603834	5.58960164	3.532902993	3.018048489	2.267676477	3.971262841	2.894634507	2.7773361	3.344551505	2.157475685	3.84498951	4.597122783	4.110501233	4.021390899
FLII	59.71419187	71.31714523	45.98794583	41.24904612	44.47138679	44.93880326	36.6459083	36.57316193	36.16168015	39.12111956	36.23560354	31.22168787	52.39721977	55.20905251	40.19589164	44.54386101	50.31526576	32.13851481
ZRANB2	44.72049233	50.61276539	73.05396818	69.3323173	76.23703035	74.2731474	41.06665089	50.35152955	48.37955391	44.89719307	48.69175033	43.6243588	43.8682989	35.79144329	30.96375071	64.06014053	60.93197103	40.90497487
SIRT3	3.959869322	5.35359127	4.667861958	5.815350308	6.478775344	6.43368	2.589192139	4.304079028	4.173401169	2.793377431	4.443136144	3.901148956	4.306561522	4.406496904	2.521045331	5.285093384	4.971631922	3.187648947
L1CAM	0.415026937	0.73166662	0.214298884	0.086807766	0.174644908	0.17757143	0.082220241	0.298565756	0.152765195	0.101376206	0.161217037	0.331520464	0.209795523	0.153165599	0.491254122	0.222126681	0.206360093	0.187372714
SMARCB1	10.81703469	12.19581208	6.877746088	7.280173502	6.974133997	5.935172303	6.463925281	3.54240985	3.764231155	6.200679345	3.054264331	3.308899441	4.831994617	6.536045441	5.681160331	3.41280427	4.137941466	4.817306475
GRAMD4	14.21258512	6.120970594	7.277993978	6.81760923	4.768520974	5.243563112	6.284868727	5.427229919	7.147681551	5.126717515	4.970524787	5.877268558	8.711198332	8.783562895	6.016203947	7.300480683	8.031299272	5.529102532
ZBTB1	26.32890412	36.08209845	36.07873057	35.86527072	50.94958658	40.77971877	32.52576138	36.98764417	36.53172685	32.65818009	36.89998648	40.409057	34.37564347	29.73851327	39.06144931	41.87947774	43.26024907	45.998236
RAPGEF3	0.586023668	0	0.12235418	0.039398704	0.01115748	0.034033339	0.037577558	0.039420365	0.027151871	0.046010757	0.086720246	0.046897988	0.04352828	0.029959744	0.077023007	0.016758816	0.042572228	0.012796177
HSDL1	10.28629652	9.939834327	11.60227602	12.3421524	13.67125887	14.12377484	9.057213982	6.762801771	5.754035222	10.07088913	7.145069479	4.857398456	7.648737695	8.700634187	4.422551356	6.895938927	7.276572782	3.465255004
C12orf57	65.85329315	105.0527721	102.3316841	127.4713818	103.9053684	135.6581921	81.8396933	127.0026022	134.2501485	83.40114429	138.639853	133.0049663	107.2085873	111.9235758	77.1148512	117.424127	86.40027531	122.126101
RPL28	185.5889	212.4446562	246.6271743	248.7696765	258.8233969	275.9204971	265.2671715	317.0552452	277.6923042	266.1056995	332.9306207	309.622451	364.9647334	315.3057442	266.3347185	302.1986021	232.4189047	297.3862249
EIF2B3	3.83464024	7.162446152	2.606074516	2.733233995	2.437881826	1.862133026	1.334393217	1.876917589	1.467342229	1.718735122	1.516881085	1.758829569	1.79376411	3.224213214	1.70540797	2.076818903	2.151938191	2.253438555
SRP68	55.94277001	43.83807891	41.02848891	34.79632114	35.49429885	35.72573036	31.81284616	25.53133143	27.58989993	29.77365201	25.40715118	29.00624843	31.17818089	42.8887197	27.24504413	27.9405355	37.15790956	28.38990754
ZNF780B	2.035623659	1.297444987	3.17351943	3.083539747	3.633979503	3.347195549	1.00508226	1.172988397	1.65994905	2.101184791	1.034547764	1.267441045	1.038559895	1.111218721	0.826760604	1.898041468	2.775518123	0.752254044
TGOLN2	57.68388971	57.41690311	68.35949124	75.27626488	72.9080972	70.60703817	49.7183324	44.09365538	44.83515326	52.28844396	41.39706594	43.71479307	48.20437336	43.19097885	45.2656934	60.41371915	55.69963581	43.30158533
C1orf159	11.43480935	10.35573735	9.194128021	5.718443762	6.794801634	8.393472126	12.80387288	18.4079293	17.24430874	21.4867691	14.12181108	16.77862282	10.88925524	12.27419435	9.76099923	14.05812415	12.9998851	11.7929402
PES1	25.1181522	24.81338401	19.30791681	15.58141495	16.0822136	19.49648479	18.90819158	13.00413794	10.95322692	22.15068364	11.05233053	8.993442738	8.297063273	12.87215105	8.001346964	6.929897533	8.415861219	5.973221019
HSDL2	3.339901327	2.981659915	4.526339949	5.379253685	6.181627382	4.431301109	1.238171665	2.733957584	2.727232626	1.250402536	2.903498936	2.009484024	2.025189791	3.045090257	0.959787741	2.414757417	3.76704879	1.407703591
ZKSCAN1	13.64113057	14.89341252	18.87102617	18.18696809	20.06954862	21.0889298	11.802639	15.46808266	16.5728093	14.40514186	14.54597631	15.30636283	13.02982294	10.74361218	5.654952684	16.11555039	16.6985589	5.144975025
TMCO4	3.857851197	3.977696778	4.073680652	3.39409923	1.836013967	2.442328819	1.165979089	1.137363793	1.103728975	0.930032756	0.646906881	0.806900207	1.471659732	1.690148103	2.317783577	1.707875912	1.695958212	2.929871819
GMIP	60.38373526	52.3581619	50.73563657	46.10696197	36.87682196	42.10731723	50.30047881	35.77931625	39.77386632	59.37283029	35.79488871	38.60380112	46.7085626	48.71440983	51.61046563	47.87721416	45.19944489	51.90536804
TNRC6A	14.82493323	14.81888941	20.93736376	18.28612655	23.10183913	24.70977153	13.27644895	14.32137766	15.16742788	17.36877487	12.34241292	14.32773181	16.93119703	11.26487762	12.64280517	22.50874823	20.98168178	15.13421191
TRMT13	5.529209443	4.055648055	14.99971426	13.33182942	13.78840323	14.71016077	6.314070879	5.909448019	5.69981917	8.968483509	4.663743004	4.797552002	5.75624124	4.621865272	3.895718938	9.555522994	7.790028988	3.979696531
ELAPOR2	0.500649374	0.473313688	1.613341777	1.699776537	1.562297044	1.723514691	1.459621277	1.796691787	3.393615258	1.721678328	1.844753602	3.749815584	1.662254621	1.28455347	2.480042151	1.649713615	1.784318792	3.940249472
UBXN7	14.30611377	13.94972162	17.52003272	16.4037814	22.44209884	18.99077954	16.24296413	11.60933304	11.57598567	17.34767505	10.65670816	10.87935865	11.92722263	9.784970986	13.32134774	13.95149775	14.15418683	14.37470188
[truncated: 11,780 more rows]
