# Supplementary material for: IFNγ-secreting T cells that highly express IL-2 potently inhibit the growth of intracellular M. tuberculosis in macrophages
Source: Front Immunol. 2024 Nov 7;15:1469118. doi: 10.3389/fimmu.2024.1469118 (PMC11578947; doi:10.3389/fimmu.2024.1469118)
Supplement: Supplementary file 2 [file Table1.xlsx]

## Sheet: Dou
Term	Database	ID	Input number	Background number	P-Value	Corrected P-Value	Input	Hyperlink
Immune System	Reactome	R-HSA-168256	70	2096	7.21e-15	5.31e-12	HECTD2|BCL2L1|NPDC1|CD70|KLRD1|HSPA5|TNFSF14|RORC|CCL4|LAG3|F13A1|FABP5|CD226|IL23R|MAPK12|RAPGEF3|FUCA2|SPTBN5|TNFRSF12A|PIK3AP1|ZBTB16|IL18RAP|TUBA1C|IL12RB2|JUN|ICAM5|MAPK11|CXCR1|CLCF1|P2RX7|DUSP5|DUSP4|TNFRSF6B|DUSP2|KLRC1|RASGEF1A|ANXA2|SLCO4C1|IFNG|CD22|PLAU|CD68|TNFRSF9|TNFRSF4|NFASC|TNF|FASLG|VCAM1|CXCL10|KIF3B|DUSP10|SLC15A4|SLC27A2|IL2RA|CRTAM|TNFRSF1B|PEMT|FN1|CD160|VAV2|CSF1|TNFRSF18…	http://www.reactome.org/cgi-bin/eventbrowser_st_id?ST_ID=R-HSA-168256
Signal Transduction	Reactome	R-HSA-162582	81	2689	2.28e-14	8.41e-12	GZMB|SPHK1|VAV2|CCL4|CENPN|ARHGEF12|NTRK1|AGRN|SPRY2|FABP5|XCL2|OR52H1|MAPK12|RAPGEF3|GIPR|PLCB1|PIK3AP1|MAMLD1|SPINT1|ARHGAP31|TUBA1C|PSEN2|JUN|CXCR1|GNG12|CTNNA1|ADAP1|PIK3R6|TIAM2|ST7|MAPK11|ARHGAP26|CXCL10|RGS3|DUSP5|DUSP4|REEP2|DUSP2|UTS2|MC1R|RASGEF1A|INHBB|IL2RA|KIF7|PKN3|CHRM4|SH2D2A|TNF|FASLG|HPN|RHOC|RHOB|EEF1AKMT4|DUSP10|GNG4|GNGT2|RGS16|EPAS1|TAX1BP3|GPR161|ZNRF3|FN1|ADCY3|CXCL9|ADCY4…	http://www.reactome.org/cgi-bin/eventbrowser_st_id?ST_ID=R-HSA-162582
Metabolism	Reactome	R-HSA-1430728	62	2075	1.28e-12	3.14e-10	ITPK1|SPHK1|VDR|B4GALNT1|DHCR24|PLCB1|GSTZ1|SLC7A5|MFSD2A|AGRN|ALOX5AP|ACOT7|RAPGEF3|AACS|NDUFAF2|PYCR1|SQLE|SLC25A10|CTPS1|NNMT|SCD|TYMP|GNG12|PIK3R6|TIAM2|ST7|GMPR|OSBPL3|CYP51A1|MECR|IL4I1|B4GALT2|PNMT|MTHFD1L|HMGCS1|KCNJ11|SLC6A8|UCK2|SRM|PLCD3|SLCO1A2|STS|PLAAT5|SCD5|SHMT2|CHST7|SLC27A2|ADCY4|CHPF|NME1|ARSB|ADCY3|SDC3|SDC4|PSAT1|TYMS|GNG4|FABP5|GNGT2|PLPP2|CHAC1|TSPOAP1	http://www.reactome.org/cgi-bin/eventbrowser_st_id?ST_ID=R-HSA-1430728
Cytokine Signaling in Immune system	Reactome	R-HSA-1280215	38	836	8.39e-12	1.54e-09	BCL2L1|CD70|CCL4|TNFSF14|JUN|IL23R|F13A1|SPTBN5|TNFRSF12A|TNFRSF18|IL18RAP|IL12RB1|IL12RB2|RORC|TNFRSF9|TNFRSF4|DUSP4|TNFRSF6B|DUSP2|RASGEF1A|ANXA2|IFNG|DUSP5|CLCF1|TNF|FASLG|VCAM1|CXCL10|DUSP10|IL2RA|TNFRSF1B|FN1|PEMT|CSF1|IL2|KPNA2|HAVCR2|MAPK11	http://www.reactome.org/cgi-bin/eventbrowser_st_id?ST_ID=R-HSA-1280215
Hemostasis	Reactome	R-HSA-109582	30	617	1e-10	1.47e-08	VAV2|EHD3|HSPA5|SLC7A5|RAPGEF3|F13A1|P2RX5|MAFF|TUBA1C|KIF3B|GNG12|PIK3R6|P2RX7|KIF21A|ITPK1|ANXA2|PLAU|ATP1B1|RHOB|PLEK|FN1|ACTN4|MPL|SDC3|SDC4|GNG4|GNA12|GNGT2|L1CAM|TOR4A	http://www.reactome.org/cgi-bin/eventbrowser_st_id?ST_ID=R-HSA-109582
Signaling by Interleukins	Reactome	R-HSA-449147	30	619	4.69e-10	5.75e-08	BCL2L1|CCL4|JUN|IL23R|F13A1|SPTBN5|IL18RAP|IL12RB1|IL12RB2|RORC|DUSP5|DUSP4|DUSP2|RASGEF1A|ANXA2|IFNG|CLCF1|TNF|FASLG|VCAM1|CXCL10|DUSP10|IL2RA|TNFRSF1B|FN1|PEMT|CSF1|IL2|HAVCR2|MAPK11	http://www.reactome.org/cgi-bin/eventbrowser_st_id?ST_ID=R-HSA-449147
TNFs bind their physiological receptors	Reactome	R-HSA-5669034	8	29	7.17e-09	7.54e-07	TNFRSF1B|TNFSF14|FASLG|TNFRSF9|TNFRSF4|CD70|TNFRSF6B|TNFRSF18	http://www.reactome.org/cgi-bin/eventbrowser_st_id?ST_ID=R-HSA-5669034
Extracellular matrix organization	Reactome	R-HSA-1474244	19	298	2.74e-08	2.52e-06	PDGFA|SDC3|BMP1|FN1|MMP15|DDR2|CAPN15|PLOD1|SDC4|AGRN|CD151|ICAM5|LTBP4|VCAM1|ADAM19|FADS1|MMP24|COL6A3|ADAMTS14	http://www.reactome.org/cgi-bin/eventbrowser_st_id?ST_ID=R-HSA-1474244
Metabolism of lipids	Reactome	R-HSA-556833	25	728	5.45e-08	4.46e-06	SPHK1|VDR|B4GALNT1|ALOX5AP|ACOT7|TSPOAP1|AACS|SQLE|SCD|MFSD2A|PIK3R6|TIAM2|CYP51A1|MECR|DHCR24|PLAAT5|HMGCS1|PLPP2|SCD5|SLCO1A2|STS|OSBPL3|SLC27A2|ARSB|FABP5	http://www.reactome.org/cgi-bin/eventbrowser_st_id?ST_ID=R-HSA-556833
G alpha (i) signalling events	Reactome	R-HSA-418594	21	405	1.09e-07	7.99e-06	RGS16|ADCY4|SDC3|RGS3|CCL4|ADCY3|CXCL9|PLCB1|CHRM4|SDC4|GNG4|GNG12|AGRN|GALR2|CXCR1|ST7|KPNA2|PDE4A|CXCL10|GNGT2|GPSM1	http://www.reactome.org/cgi-bin/eventbrowser_st_id?ST_ID=R-HSA-418594
GPCR downstream signalling	Reactome	R-HSA-388396	36	1108	1.28e-07	8.56e-06	VAV2|CCL4|PLCB1|AGRN|OR52H1|RHOB|GIPR|XCL2|TIAM2|GNG12|PIK3R6|CXCR1|ST7|GNG4|RGS3|REEP2|GNGT2|UTS2|MC1R|ARHGEF12|CHRM4|XCL1|RHOC|CXCL10|RGS16|ADCY3|CXCL9|ADCY4|SDC3|SDC4|GALR2|ADRB2|GNA12|KPNA2|PDE4A|GPSM1	http://www.reactome.org/cgi-bin/eventbrowser_st_id?ST_ID=R-HSA-388396
Signaling by GPCR	Reactome	R-HSA-372790	37	1170	4.4e-07	2.7e-05	VAV2|CCL4|PLCB1|AGRN|OR52H1|RHOB|GIPR|XCL2|TIAM2|GNG12|PIK3R6|CXCR1|ST7|GNG4|RGS3|REEP2|GNGT2|UTS2|MC1R|ARHGEF12|CHRM4|XCL1|RHOC|CXCL10|EEF1AKMT4|RGS16|ADCY3|CXCL9|ADCY4|SDC3|SDC4|GALR2|ADRB2|GNA12|KPNA2|PDE4A|GPSM1	http://www.reactome.org/cgi-bin/eventbrowser_st_id?ST_ID=R-HSA-372790
TNFR2 non-canonical NF-kB pathway	Reactome	R-HSA-5668541	10	100	5.21e-07	2.95e-05	TNFRSF1B|TNFSF14|TNF|FASLG|TNFRSF9|TNFRSF4|CD70|TNFRSF12A|TNFRSF6B|TNFRSF18	http://www.reactome.org/cgi-bin/eventbrowser_st_id?ST_ID=R-HSA-5668541
Immunoregulatory interactions between a Lymphoid and a non-Lymphoid cell	Reactome	R-HSA-198933	11	128	5.74e-07	3.02e-05	KLRC1|CRTAM|NPDC1|KLRD1|CD22|ICAM5|CD226|VCAM1|CD160|SLAMF7|CD19	http://www.reactome.org/cgi-bin/eventbrowser_st_id?ST_ID=R-HSA-198933
Platelet activation, signaling and aggregation	Reactome	R-HSA-76002	15	260	6.82e-07	3.34e-05	HSPA5|FN1|ACTN4|MPL|VAV2|GNG12|F13A1|PIK3R6|GNG4|GNA12|GNGT2|RAPGEF3|RHOB|TOR4A|PLEK	http://www.reactome.org/cgi-bin/eventbrowser_st_id?ST_ID=R-HSA-76002
G alpha (12/13) signalling events	Reactome	R-HSA-416482	9	80	7.85e-07	3.61e-05	ARHGEF12|VAV2|GNG4|GNG12|TIAM2|GNA12|GNGT2|RHOC|RHOB	http://www.reactome.org/cgi-bin/eventbrowser_st_id?ST_ID=R-HSA-416482
Neuronal System	Reactome	R-HSA-112316	18	402	1.78e-06	7.72e-05	ADCY4|KCNH4|KCNJ11|ADCY3|TUBA1C|KCNK6|NCALD|GNG12|LRFN3|HOMER1|GNG4|PLCB1|GIT1|TSPOAP1|KCNA6|GNGT2|BEGAIN|KPNA2	http://www.reactome.org/cgi-bin/eventbrowser_st_id?ST_ID=R-HSA-112316
Axon guidance	Reactome	R-HSA-422475	21	549	2.76e-06	0.000113005	PLXNC1|ARHGEF12|VAV2|LHX4|EPHB4|TUBA1C|PSEN2|L1CAM|PLXNA4|AGRN|RHOC|NFASC|GIT1|MAPK12|RHOB|CHL1|SEMA4A|COL6A3|SEMA7A|SPTBN5|MAPK11	http://www.reactome.org/cgi-bin/eventbrowser_st_id?ST_ID=R-HSA-422475
Interleukin-4 and Interleukin-13 signaling	Reactome	R-HSA-6785807	10	108	7.73e-06	0.000299433	BCL2L1|TNFRSF1B|FN1|PEMT|RORC|TNF|FASLG|VCAM1|F13A1|IL23R	http://www.reactome.org/cgi-bin/eventbrowser_st_id?ST_ID=R-HSA-6785807
Metabolism of steroids	Reactome	R-HSA-8957322	10	147	1.3e-05	0.000478292	HMGCS1|VDR|SCD|CYP51A1|SLCO1A2|TSPOAP1|OSBPL3|DHCR24|SQLE|SLC27A2	http://www.reactome.org/cgi-bin/eventbrowser_st_id?ST_ID=R-HSA-8957322
RUNX1 and FOXP3 control the development of regulatory T lymphocytes (Tregs)	Reactome	R-HSA-8877330	4	10	1.47e-05	0.000512427	IFNG|IL2RA|IL2|TNFRSF18	http://www.reactome.org/cgi-bin/eventbrowser_st_id?ST_ID=R-HSA-8877330
Semaphorin interactions	Reactome	R-HSA-373755	7	64	1.59e-05	0.000512427	PLXNC1|ARHGEF12|PLXNA4|RHOB|RHOC|SEMA4A|SEMA7A	http://www.reactome.org/cgi-bin/eventbrowser_st_id?ST_ID=R-HSA-373755
Transport of small molecules	Reactome	R-HSA-382551	23	720	1.6e-05	0.000512427	ATP9A|SLC7A5|SLC29A1|SLC25A10|SLC9A5|GNG12|SLCO4C1|DERL3|SLC38A5|KCNJ11|ATP1B1|SLCO1A2|DMTN|SLC15A4|ADCY4|SLC2A8|ADCY3|ATP8B3|GNG4|FKBP1B|GNGT2|ATP8B4|BEST4	http://www.reactome.org/cgi-bin/eventbrowser_st_id?ST_ID=R-HSA-382551
Opioid Signalling	Reactome	R-HSA-111885	8	91	1.73e-05	0.000529987	ADCY4|PLCB1|ADCY3|GNG12|GNG4|GNGT2|PDE4A|KPNA2	http://www.reactome.org/cgi-bin/eventbrowser_st_id?ST_ID=R-HSA-111885
Developmental Biology	Reactome	R-HSA-1266738	29	1082	3.15e-05	0.000924498	AGRN|MAPK11|MAPK12|L1CAM|CHL1|SEMA4A|SPTBN5|CEBPA|LHX4|TUBA1C|PSEN2|JUN|ARHGEF12|EPHB4|NFASC|TNF|EBF1|RHOC|RHOB|SEMA7A|CTNNA1|PLXNC1|EPAS1|VAV2|PLXNA4|EGR2|MAMLD1|GIT1|COL6A3	http://www.reactome.org/cgi-bin/eventbrowser_st_id?ST_ID=R-HSA-1266738
G alpha (z) signalling events	Reactome	R-HSA-418597	6	48	3.27e-05	0.000924498	RGS16|ADCY4|ADCY3|GNG12|GNG4|GNGT2	http://www.reactome.org/cgi-bin/eventbrowser_st_id?ST_ID=R-HSA-418597
Chondroitin sulfate/dermatan sulfate metabolism	Reactome	R-HSA-1793185	6	49	3.63e-05	0.000989815	ARSB|SDC3|SDC4|AGRN|CHPF|CHST7	http://www.reactome.org/cgi-bin/eventbrowser_st_id?ST_ID=R-HSA-1793185
Integration of energy metabolism	Reactome	R-HSA-163685	8	107	5.1e-05	0.00134184	ADCY4|PLCB1|KCNJ11|ADCY3|GNG12|GNG4|GNGT2|RAPGEF3	http://www.reactome.org/cgi-bin/eventbrowser_st_id?ST_ID=R-HSA-163685
G-protein beta:gamma signalling	Reactome	R-HSA-397795	5	32	5.8e-05	0.00142243	PIK3R6|GNG4|GNGT2|GNG12|PLCB1	http://www.reactome.org/cgi-bin/eventbrowser_st_id?ST_ID=R-HSA-397795
Activation of kainate receptors upon glutamate binding	Reactome	R-HSA-451326	5	32	5.8e-05	0.00142243	PLCB1|GNG4|GNGT2|GNG12|NCALD	http://www.reactome.org/cgi-bin/eventbrowser_st_id?ST_ID=R-HSA-451326
Non-integrin membrane-ECM interactions	Reactome	R-HSA-3000171	6	58	8.62e-05	0.00204696	PDGFA|FN1|DDR2|SDC3|SDC4|AGRN	http://www.reactome.org/cgi-bin/eventbrowser_st_id?ST_ID=R-HSA-3000171
Signaling by Receptor Tyrosine Kinases	Reactome	R-HSA-9006934	16	458	0.000116362	0.00266775	SPHK1|SPINT1|FN1|PSEN2|VAV2|NTRK1|CTNNA1|ADAP1|SPRY2|SH2D2A|HPN|MAPK12|DUSP4|COL6A3|MATK|MAPK11	http://www.reactome.org/cgi-bin/eventbrowser_st_id?ST_ID=R-HSA-9006934
Other semaphorin interactions	Reactome	R-HSA-416700	4	19	0.000119614	0.00266775	PLXNC1|SEMA4A|SEMA7A|PLXNA4	http://www.reactome.org/cgi-bin/eventbrowser_st_id?ST_ID=R-HSA-416700
Neurotransmitter receptors and postsynaptic signal transmission	Reactome	R-HSA-112314	10	197	0.000134746	0.00276785	ADCY4|PLCB1|GIT1|ADCY3|TUBA1C|NCALD|GNG12|GNG4|GNGT2|KPNA2	http://www.reactome.org/cgi-bin/eventbrowser_st_id?ST_ID=R-HSA-112314
GABA B receptor activation	Reactome	R-HSA-977444	5	39	0.000135384	0.00276785	ADCY4|GNG4|GNGT2|GNG12|ADCY3	http://www.reactome.org/cgi-bin/eventbrowser_st_id?ST_ID=R-HSA-977444
Activation of GABAB receptors	Reactome	R-HSA-991365	5	39	0.000135384	0.00276785	ADCY4|GNG4|GNGT2|GNG12|ADCY3	http://www.reactome.org/cgi-bin/eventbrowser_st_id?ST_ID=R-HSA-991365
G beta:gamma signalling through PLC beta	Reactome	R-HSA-418217	4	20	0.000142261	0.00282984	PLCB1|GNG4|GNGT2|GNG12	http://www.reactome.org/cgi-bin/eventbrowser_st_id?ST_ID=R-HSA-418217
Presynaptic function of Kainate receptors	Reactome	R-HSA-500657	4	21	0.000167853	0.00325105	PLCB1|GNG4|GNGT2|GNG12	http://www.reactome.org/cgi-bin/eventbrowser_st_id?ST_ID=R-HSA-500657
RAF-independent MAPK1/3 activation	Reactome	R-HSA-112409	4	22	0.00019661	0.00371039	DUSP5|DUSP4|DUSP10|DUSP2	http://www.reactome.org/cgi-bin/eventbrowser_st_id?ST_ID=R-HSA-112409
Vasopressin regulates renal water homeostasis via Aquaporins	Reactome	R-HSA-432040	5	43	0.000205708	0.00372906	ADCY4|GNG4|GNGT2|GNG12|ADCY3	http://www.reactome.org/cgi-bin/eventbrowser_st_id?ST_ID=R-HSA-432040
Potassium Channels	Reactome	R-HSA-1296071	7	99	0.000207733	0.00372906	KCNH4|KCNJ11|KCNK6|GNG12|GNG4|GNGT2|KCNA6	http://www.reactome.org/cgi-bin/eventbrowser_st_id?ST_ID=R-HSA-1296071
Cholesterol biosynthesis	Reactome	R-HSA-191273	4	24	0.000264511	0.00463525	HMGCS1|CYP51A1|SQLE|DHCR24	http://www.reactome.org/cgi-bin/eventbrowser_st_id?ST_ID=R-HSA-191273
RHO GTPases Activate Rhotekin and Rhophilins	Reactome	R-HSA-5666185	3	9	0.000291294	0.00486578	RHOC|RHOB|TAX1BP3	http://www.reactome.org/cgi-bin/eventbrowser_st_id?ST_ID=R-HSA-5666185
Transmission across Chemical Synapses	Reactome	R-HSA-112315	11	261	0.000297808	0.00486578	ADCY4|PLCB1|GIT1|ADCY3|TUBA1C|NCALD|GNG12|GNG4|KPNA2|TSPOAP1|GNGT2	http://www.reactome.org/cgi-bin/eventbrowser_st_id?ST_ID=R-HSA-112315
Interleukin-10 signaling	Reactome	R-HSA-6783783	5	47	0.0003009	0.00486578	CXCL10|TNF|TNFRSF1B|CSF1|CCL4	http://www.reactome.org/cgi-bin/eventbrowser_st_id?ST_ID=R-HSA-6783783
G beta:gamma signalling through PI3Kgamma	Reactome	R-HSA-392451	4	25	0.000304111	0.00486578	PIK3R6|GNG4|GNGT2|GNG12	http://www.reactome.org/cgi-bin/eventbrowser_st_id?ST_ID=R-HSA-392451
Chemokine receptors bind chemokines	Reactome	R-HSA-380108	5	48	0.000329191	0.00515499	CXCL9|CXCL10|CXCR1|XCL1|XCL2	http://www.reactome.org/cgi-bin/eventbrowser_st_id?ST_ID=R-HSA-380108
Regulation of insulin secretion	Reactome	R-HSA-422356	6	78	0.000386804	0.00593099	PLCB1|KCNJ11|GNG12|GNG4|GNGT2|RAPGEF3	http://www.reactome.org/cgi-bin/eventbrowser_st_id?ST_ID=R-HSA-422356
Aquaporin-mediated transport	Reactome	R-HSA-445717	5	52	0.000462916	0.00695319	ADCY4|GNG4|GNGT2|GNG12|ADCY3	http://www.reactome.org/cgi-bin/eventbrowser_st_id?ST_ID=R-HSA-445717
GABA receptor activation	Reactome	R-HSA-977443	5	56	0.000633923	0.0089957	ADCY4|GNG4|GNGT2|GNG12|ADCY3	http://www.reactome.org/cgi-bin/eventbrowser_st_id?ST_ID=R-HSA-977443
Inwardly rectifying K+ channels	Reactome	R-HSA-1296065	4	31	0.000635566	0.0089957	GNG4|KCNJ11|GNGT2|GNG12	http://www.reactome.org/cgi-bin/eventbrowser_st_id?ST_ID=R-HSA-1296065
Thrombin signalling through proteinase activated receptors (PARs)	Reactome	R-HSA-456926	4	31	0.000635566	0.0089957	GNG4|GNA12|GNGT2|GNG12	http://www.reactome.org/cgi-bin/eventbrowser_st_id?ST_ID=R-HSA-456926
Interleukin-12 family signaling	Reactome	R-HSA-447115	5	57	0.00068321	0.0094876	IFNG|IL12RB1|IL12RB2|IL23R|ANXA2	http://www.reactome.org/cgi-bin/eventbrowser_st_id?ST_ID=R-HSA-447115
Glycosaminoglycan metabolism	Reactome	R-HSA-1630316	7	123	0.000715021	0.00974547	CHPF|ARSB|SDC3|SDC4|AGRN|B4GALT2|CHST7	http://www.reactome.org/cgi-bin/eventbrowser_st_id?ST_ID=R-HSA-1630316
Glucagon-type ligand receptors	Reactome	R-HSA-420092	4	33	0.000787559	0.0103508	GNG4|GIPR|GNGT2|GNG12	http://www.reactome.org/cgi-bin/eventbrowser_st_id?ST_ID=R-HSA-420092
Glucagon signaling in metabolic regulation	Reactome	R-HSA-163359	4	33	0.000787559	0.0103508	ADCY4|GNG4|GNG12|ADCY3	http://www.reactome.org/cgi-bin/eventbrowser_st_id?ST_ID=R-HSA-163359
Defective EXT1 causes exostoses 1, TRPS2 and CHDS	Reactome	R-HSA-3656253	3	14	0.000863362	0.0109495	AGRN|SDC3|SDC4	http://www.reactome.org/cgi-bin/eventbrowser_st_id?ST_ID=R-HSA-3656253
Defective EXT2 causes exostoses 2	Reactome	R-HSA-3656237	3	14	0.000863362	0.0109495	AGRN|SDC3|SDC4	http://www.reactome.org/cgi-bin/eventbrowser_st_id?ST_ID=R-HSA-3656237
Unfolded Protein Response (UPR)	Reactome	R-HSA-381119	6	92	0.000877742	0.0109495	HSPA5|HYOU1|PDIA6|PDIA5|CREB3L2|ATF3	http://www.reactome.org/cgi-bin/eventbrowser_st_id?ST_ID=R-HSA-381119
GPCR ligand binding	Reactome	R-HSA-500792	15	454	0.000994429	0.0121983	UTS2|MC1R|XCL2|CXCL9|CHRM4|ADRB2|GNG12|GNG4|GALR2|CXCR1|XCL1|GNGT2|CXCL10|GIPR|EEF1AKMT4	http://www.reactome.org/cgi-bin/eventbrowser_st_id?ST_ID=R-HSA-500792
Metabolism of nucleotides	Reactome	R-HSA-15869	6	95	0.00102736	0.0123957	NME1|CTPS1|UCK2|TYMS|TYMP|GMPR	http://www.reactome.org/cgi-bin/eventbrowser_st_id?ST_ID=R-HSA-15869
G alpha (q) signalling events	Reactome	R-HSA-416476	9	214	0.00105083	0.0124744	RGS16|UTS2|PLCB1|XCL1|GNG12|XCL2|GNG4|GNGT2|RGS3	http://www.reactome.org/cgi-bin/eventbrowser_st_id?ST_ID=R-HSA-416476
Fatty acid metabolism	Reactome	R-HSA-8978868	6	172	0.00106953	0.0124948	SCD|SCD5|ALOX5AP|ACOT7|MECR|SLC27A2	http://www.reactome.org/cgi-bin/eventbrowser_st_id?ST_ID=R-HSA-8978868
VEGFA-VEGFR2 Pathway	Reactome	R-HSA-4420097	6	97	0.00113748	0.013081	SPHK1|VAV2|SH2D2A|MAPK11|MAPK12|CTNNA1	http://www.reactome.org/cgi-bin/eventbrowser_st_id?ST_ID=R-HSA-4420097
Adaptive Immune System	Reactome	R-HSA-1280218	19	748	0.00131791	0.0149228	HECTD2|KLRC1|CRTAM|NPDC1|ZBTB16|HSPA5|TUBA1C|CD22|LAG3|ICAM5|CD160|CD226|VCAM1|RAPGEF3|SLAMF7|CD19|KIF3B|PIK3AP1|KLRD1	http://www.reactome.org/cgi-bin/eventbrowser_st_id?ST_ID=R-HSA-1280218
Rho GTPase cycle	Reactome	R-HSA-194840	7	138	0.00135334	0.0150918	ARHGEF12|VAV2|ARHGAP31|TIAM2|ARHGAP26|RHOC|RHOB	http://www.reactome.org/cgi-bin/eventbrowser_st_id?ST_ID=R-HSA-194840
Activation of gene expression by SREBF (SREBP)	Reactome	R-HSA-2426168	4	40	0.00152132	0.016466	HMGCS1|CYP51A1|SQLE|SCD	http://www.reactome.org/cgi-bin/eventbrowser_st_id?ST_ID=R-HSA-2426168
Negative regulation of MAPK pathway	Reactome	R-HSA-5675221	4	40	0.00152132	0.016466	DUSP5|DUSP4|DUSP10|DUSP2	http://www.reactome.org/cgi-bin/eventbrowser_st_id?ST_ID=R-HSA-5675221
Other interleukin signaling	Reactome	R-HSA-449836	10	275	0.00162016	0.0169282	IL2RA|RASGEF1A|FN1|CSF1|IL2|DUSP5|DUSP4|SPTBN5|DUSP10|DUSP2	http://www.reactome.org/cgi-bin/eventbrowser_st_id?ST_ID=R-HSA-449836
G beta:gamma signalling through BTK	Reactome	R-HSA-8964315	3	18	0.00163302	0.0169282	GNG4|GNGT2|GNG12	http://www.reactome.org/cgi-bin/eventbrowser_st_id?ST_ID=R-HSA-8964315
Signalling to RAS	Reactome	R-HSA-167044	3	18	0.00163302	0.0169282	NTRK1|MAPK12|MAPK11	http://www.reactome.org/cgi-bin/eventbrowser_st_id?ST_ID=R-HSA-167044
Signaling by VEGF	Reactome	R-HSA-194138	6	106	0.00174886	0.0176392	SPHK1|VAV2|SH2D2A|MAPK11|MAPK12|CTNNA1	http://www.reactome.org/cgi-bin/eventbrowser_st_id?ST_ID=R-HSA-194138
MAPK family signaling cascades	Reactome	R-HSA-5683057	10	278	0.00174954	0.0176392	IL2RA|RASGEF1A|FN1|JUN|IL2|DUSP5|DUSP4|SPTBN5|DUSP10|DUSP2	http://www.reactome.org/cgi-bin/eventbrowser_st_id?ST_ID=R-HSA-5683057
Glucagon-like Peptide-1 (GLP1) regulates insulin secretion	Reactome	R-HSA-381676	4	42	0.00179666	0.0178695	GNG4|GNGT2|GNG12|RAPGEF3	http://www.reactome.org/cgi-bin/eventbrowser_st_id?ST_ID=R-HSA-381676
Peptide ligand-binding receptors	Reactome	R-HSA-375276	9	188	0.00183413	0.0179989	UTS2|MC1R|XCL2|CXCL9|XCL1|GALR2|CXCR1|CXCL10|EEF1AKMT4	http://www.reactome.org/cgi-bin/eventbrowser_st_id?ST_ID=R-HSA-375276
Prostacyclin signalling through prostacyclin receptor	Reactome	R-HSA-392851	3	19	0.00187513	0.0180535	GNG4|GNGT2|GNG12	http://www.reactome.org/cgi-bin/eventbrowser_st_id?ST_ID=R-HSA-392851
RAF/MAP kinase cascade	Reactome	R-HSA-5673001	9	234	0.00189753	0.0180535	IL2RA|RASGEF1A|FN1|IL2|DUSP5|DUSP4|SPTBN5|DUSP10|DUSP2	http://www.reactome.org/cgi-bin/eventbrowser_st_id?ST_ID=R-HSA-5673001
Post-translational protein phosphorylation	Reactome	R-HSA-8957275	5	108	0.00191327	0.0180535	FUCA2|PDIA6|IGFBP4|FN1|CSF1	http://www.reactome.org/cgi-bin/eventbrowser_st_id?ST_ID=R-HSA-8957275
Defective B4GALT7 causes EDS, progeroid type	Reactome	R-HSA-3560783	3	20	0.00213845	0.0189627	AGRN|SDC3|SDC4	http://www.reactome.org/cgi-bin/eventbrowser_st_id?ST_ID=R-HSA-3560783
Defective B3GAT3 causes JDSSDHD	Reactome	R-HSA-3560801	3	20	0.00213845	0.0189627	AGRN|SDC3|SDC4	http://www.reactome.org/cgi-bin/eventbrowser_st_id?ST_ID=R-HSA-3560801
G beta:gamma signalling through CDC42	Reactome	R-HSA-8964616	3	20	0.00213845	0.0189627	GNG4|GNGT2|GNG12	http://www.reactome.org/cgi-bin/eventbrowser_st_id?ST_ID=R-HSA-8964616
Defective B3GALT6 causes EDSP2 and SEMDJL1	Reactome	R-HSA-4420332	3	20	0.00213845	0.0189627	AGRN|SDC3|SDC4	http://www.reactome.org/cgi-bin/eventbrowser_st_id?ST_ID=R-HSA-4420332
Sema4D induced cell migration and growth-cone collapse	Reactome	R-HSA-416572	3	20	0.00213845	0.0189627	RHOC|RHOB|ARHGEF12	http://www.reactome.org/cgi-bin/eventbrowser_st_id?ST_ID=R-HSA-416572
MAPK1/MAPK3 signaling	Reactome	R-HSA-5684996	9	239	0.00217729	0.0190772	IL2RA|RASGEF1A|FN1|IL2|DUSP5|DUSP4|SPTBN5|DUSP10|DUSP2	http://www.reactome.org/cgi-bin/eventbrowser_st_id?ST_ID=R-HSA-5684996
Deregulated CDK5 triggers multiple neurodegenerative pathways in Alzheimer's disease models	Reactome	R-HSA-8862803	3	21	0.00242362	0.0207417	FASLG|JUN|PRDX1	http://www.reactome.org/cgi-bin/eventbrowser_st_id?ST_ID=R-HSA-8862803
Neurodegenerative Diseases	Reactome	R-HSA-8863678	3	21	0.00242362	0.0207417	FASLG|JUN|PRDX1	http://www.reactome.org/cgi-bin/eventbrowser_st_id?ST_ID=R-HSA-8863678
Signaling by Rho GTPases	Reactome	R-HSA-194315	13	449	0.00253234	0.021423	CENPN|TAX1BP3|TUBA1C|PKN3|VAV2|ARHGEF12|ARHGAP31|TIAM2|ARHGAP26|RHOC|RHOB|CTNNA1|MAPK11	http://www.reactome.org/cgi-bin/eventbrowser_st_id?ST_ID=R-HSA-194315
Signaling by MST1	Reactome	R-HSA-8852405	2	5	0.00257106	0.0215034	SPINT1|HPN	http://www.reactome.org/cgi-bin/eventbrowser_st_id?ST_ID=R-HSA-8852405
Interleukin-12 signaling	Reactome	R-HSA-9020591	4	47	0.0026324	0.021769	IFNG|IL12RB1|IL12RB2|ANXA2	http://www.reactome.org/cgi-bin/eventbrowser_st_id?ST_ID=R-HSA-9020591
ADP signalling through P2Y purinoceptor 12	Reactome	R-HSA-392170	3	22	0.00273123	0.0220899	GNG4|GNGT2|GNG12	http://www.reactome.org/cgi-bin/eventbrowser_st_id?ST_ID=R-HSA-392170
HS-GAG degradation	Reactome	R-HSA-2024096	3	22	0.00273123	0.0220899	AGRN|SDC3|SDC4	http://www.reactome.org/cgi-bin/eventbrowser_st_id?ST_ID=R-HSA-2024096
L1CAM interactions	Reactome	R-HSA-373760	6	117	0.00280189	0.0224151	TUBA1C|VAV2|NFASC|L1CAM|CHL1|SPTBN5	http://www.reactome.org/cgi-bin/eventbrowser_st_id?ST_ID=R-HSA-373760
SLC-mediated transmembrane transport	Reactome	R-HSA-425407	9	249	0.002835	0.0224361	SLC38A5|SLC9A5|SLCO1A2|SLC2A8|SLC7A5|SLCO4C1|SLC29A1|SLC15A4|SLC25A10	http://www.reactome.org/cgi-bin/eventbrowser_st_id?ST_ID=R-HSA-425407
FLT3 Signaling	Reactome	R-HSA-9607240	9	252	0.00306021	0.023474	IL2RA|RASGEF1A|FN1|IL2|DUSP5|DUSP4|SPTBN5|DUSP10|DUSP2	http://www.reactome.org/cgi-bin/eventbrowser_st_id?ST_ID=R-HSA-9607240
Thromboxane signalling through TP receptor	Reactome	R-HSA-428930	3	23	0.00306183	0.023474	GNG4|GNGT2|GNG12	http://www.reactome.org/cgi-bin/eventbrowser_st_id?ST_ID=R-HSA-428930
Nucleotide salvage	Reactome	R-HSA-8956321	3	23	0.00306183	0.023474	TYMP|UCK2|GMPR	http://www.reactome.org/cgi-bin/eventbrowser_st_id?ST_ID=R-HSA-8956321
Intrinsic Pathway for Apoptosis	Reactome	R-HSA-109606	4	50	0.00324426	0.0246162	BCL2L1|PMAIP1|AVEN|GZMB	http://www.reactome.org/cgi-bin/eventbrowser_st_id?ST_ID=R-HSA-109606
MET Receptor Activation	Reactome	R-HSA-6806942	2	6	0.00340251	0.0247407	SPINT1|HPN	http://www.reactome.org/cgi-bin/eventbrowser_st_id?ST_ID=R-HSA-6806942
ADP signalling through P2Y purinoceptor 1	Reactome	R-HSA-418592	3	24	0.00341596	0.0247407	GNG4|GNGT2|GNG12	http://www.reactome.org/cgi-bin/eventbrowser_st_id?ST_ID=R-HSA-418592
Sema4D in semaphorin signaling	Reactome	R-HSA-400685	3	24	0.00341596	0.0247407	RHOC|RHOB|ARHGEF12	http://www.reactome.org/cgi-bin/eventbrowser_st_id?ST_ID=R-HSA-400685
Integrin cell surface interactions	Reactome	R-HSA-216083	5	84	0.00342118	0.0247407	AGRN|COL6A3|ICAM5|VCAM1|FN1	http://www.reactome.org/cgi-bin/eventbrowser_st_id?ST_ID=R-HSA-216083
Muscle contraction	Reactome	R-HSA-397014	8	209	0.00342874	0.0247407	KCNJ11|ANXA2|KCNK6|ATP1B1|FKBP1B|MYLPF|DMPK|SORBS1	http://www.reactome.org/cgi-bin/eventbrowser_st_id?ST_ID=R-HSA-397014
IRE1alpha activates chaperones	Reactome	R-HSA-381070	4	51	0.00346798	0.0247809	PDIA6|PDIA5|HSPA5|HYOU1	http://www.reactome.org/cgi-bin/eventbrowser_st_id?ST_ID=R-HSA-381070
Metabolism of proteins	Reactome	R-HSA-392499	35	2012	0.0035709	0.025271	SPHK1|HSPA5|FUOM|ARSB|ADAMTS14|FUCA2|SPTBN5|B3GNT5|GCNT1|ZBTB16|HYOU1|TUBA1C|GNG4|GNG12|INHBB|RNF152|B4GALT2|RAB15|GNGT2|PDIA6|PDIA5|IGFBP4|STS|GALNT4|GALNT2|HIC1|EPAS1|MRPS28|FN1|CSF1|CREB3L2|ADRB2|PRSS21|PEMT|ATF3	http://www.reactome.org/cgi-bin/eventbrowser_st_id?ST_ID=R-HSA-392499
Sphingolipid metabolism	Reactome	R-HSA-428157	5	86	0.00376367	0.0255833	SPHK1|PLPP2|B4GALNT1|ARSB|STS	http://www.reactome.org/cgi-bin/eventbrowser_st_id?ST_ID=R-HSA-428157
Inhibition of voltage gated Ca2+ channels via Gbeta/gamma subunits	Reactome	R-HSA-997272	3	25	0.00379414	0.0255833	GNG4|GNGT2|GNG12	http://www.reactome.org/cgi-bin/eventbrowser_st_id?ST_ID=R-HSA-997272
Basigin interactions	Reactome	R-HSA-210991	3	25	0.00379414	0.0255833	L1CAM|SLC7A5|ATP1B1	http://www.reactome.org/cgi-bin/eventbrowser_st_id?ST_ID=R-HSA-210991
Activation of G protein gated Potassium channels	Reactome	R-HSA-1296041	3	25	0.00379414	0.0255833	GNG4|GNGT2|GNG12	http://www.reactome.org/cgi-bin/eventbrowser_st_id?ST_ID=R-HSA-1296041
G protein gated Potassium channels	Reactome	R-HSA-1296059	3	25	0.00379414	0.0255833	GNG4|GNGT2|GNG12	http://www.reactome.org/cgi-bin/eventbrowser_st_id?ST_ID=R-HSA-1296059
Regulation of Insulin-like Growth Factor (IGF) transport and uptake by Insulin-like Growth Factor Binding Proteins (IGFBPs)	Reactome	R-HSA-381426	5	125	0.0038236	0.0255833	FUCA2|PDIA6|IGFBP4|FN1|CSF1	http://www.reactome.org/cgi-bin/eventbrowser_st_id?ST_ID=R-HSA-381426
Platelet homeostasis	Reactome	R-HSA-418346	5	87	0.00394381	0.0259336	GNG4|GNG12|P2RX5|GNGT2|P2RX7	http://www.reactome.org/cgi-bin/eventbrowser_st_id?ST_ID=R-HSA-418346
Regulation of cholesterol biosynthesis by SREBP (SREBF)	Reactome	R-HSA-1655829	4	53	0.00394642	0.0259336	HMGCS1|CYP51A1|SQLE|SCD	http://www.reactome.org/cgi-bin/eventbrowser_st_id?ST_ID=R-HSA-1655829
A tetrasaccharide linker sequence is required for GAG synthesis	Reactome	R-HSA-1971475	3	26	0.00419683	0.0270363	AGRN|SDC3|SDC4	http://www.reactome.org/cgi-bin/eventbrowser_st_id?ST_ID=R-HSA-1971475
PLC beta mediated events	Reactome	R-HSA-112043	4	54	0.00420157	0.0270363	ADCY4|PLCB1|KPNA2|ADCY3	http://www.reactome.org/cgi-bin/eventbrowser_st_id?ST_ID=R-HSA-112043
Neutrophil degranulation	Reactome	R-HSA-6798695	13	478	0.00422442	0.0270363	ANXA2|TNFRSF1B|ARSB|SLCO4C1|NFASC|PLAU|CD68|CXCR1|FABP5|FUCA2|ATP8B4|SLC15A4|SLC27A2	http://www.reactome.org/cgi-bin/eventbrowser_st_id?ST_ID=R-HSA-6798695
Platelet degranulation	Reactome	R-HSA-114608	6	128	0.00427016	0.0270934	FN1|HSPA5|ACTN4|F13A1|TOR4A|PLEK	http://www.reactome.org/cgi-bin/eventbrowser_st_id?ST_ID=R-HSA-114608
Collagen formation	Reactome	R-HSA-1474290	5	89	0.00432245	0.0271908	CD151|COL6A3|PLOD1|ADAMTS14|BMP1	http://www.reactome.org/cgi-bin/eventbrowser_st_id?ST_ID=R-HSA-1474290
Nucleotide-binding domain, leucine rich repeat containing receptor (NLR) signaling pathways	Reactome	R-HSA-168643	4	55	0.00446762	0.0276316	BCL2L1|MAPK12|MAPK11|P2RX7	http://www.reactome.org/cgi-bin/eventbrowser_st_id?ST_ID=R-HSA-168643
G-protein mediated events	Reactome	R-HSA-112040	4	55	0.00446762	0.0276316	ADCY4|PLCB1|KPNA2|ADCY3	http://www.reactome.org/cgi-bin/eventbrowser_st_id?ST_ID=R-HSA-112040
Syndecan interactions	Reactome	R-HSA-3000170	3	27	0.00462451	0.0283636	SDC3|SDC4|FN1	http://www.reactome.org/cgi-bin/eventbrowser_st_id?ST_ID=R-HSA-3000170
Ion homeostasis	Reactome	R-HSA-5578775	4	56	0.00474478	0.0288608	KCNJ11|FKBP1B|DMPK|ATP1B1	http://www.reactome.org/cgi-bin/eventbrowser_st_id?ST_ID=R-HSA-5578775
Class A/1 (Rhodopsin-like receptors)	Reactome	R-HSA-373076	11	322	0.00480558	0.028991	UTS2|MC1R|XCL2|CXCL9|CHRM4|ADRB2|GALR2|CXCR1|XCL1|CXCL10|EEF1AKMT4	http://www.reactome.org/cgi-bin/eventbrowser_st_id?ST_ID=R-HSA-373076
Ion transport by P-type ATPases	Reactome	R-HSA-936837	4	57	0.00503326	0.0293156	ATP8B3|ATP8B4|ATP9A|ATP1B1	http://www.reactome.org/cgi-bin/eventbrowser_st_id?ST_ID=R-HSA-936837
Adrenaline,noradrenaline inhibits insulin secretion	Reactome	R-HSA-400042	3	28	0.00507758	0.0293156	GNG4|GNGT2|GNG12	http://www.reactome.org/cgi-bin/eventbrowser_st_id?ST_ID=R-HSA-400042
G-protein activation	Reactome	R-HSA-202040	3	28	0.00507758	0.0293156	GNG4|GNGT2|GNG12	http://www.reactome.org/cgi-bin/eventbrowser_st_id?ST_ID=R-HSA-202040
Interconversion of nucleotide di- and triphosphates	Reactome	R-HSA-499943	3	28	0.00507758	0.0293156	TYMS|NME1|CTPS1	http://www.reactome.org/cgi-bin/eventbrowser_st_id?ST_ID=R-HSA-499943
Synthesis of IP3 and IP4 in the cytosol	Reactome	R-HSA-1855204	3	28	0.00507758	0.0293156	ITPK1|PLCB1|PLCD3	http://www.reactome.org/cgi-bin/eventbrowser_st_id?ST_ID=R-HSA-1855204
Response to elevated platelet cytosolic Ca2+	Reactome	R-HSA-76005	6	133	0.00509836	0.0293156	FN1|HSPA5|ACTN4|F13A1|TOR4A|PLEK	http://www.reactome.org/cgi-bin/eventbrowser_st_id?ST_ID=R-HSA-76005
Innate Immune System	Reactome	R-HSA-168249	23	1043	0.00526001	0.0300106	BCL2L1|KLRD1|FABP5|MAPK11|MAPK12|P2RX7|JUN|CXCR1|SLCO4C1|DUSP4|ANXA2|PLAU|CD68|NFASC|SLC15A4|SLC27A2|TNFRSF1B|PEMT|ARSB|VAV2|ATP8B4|FUCA2|CD19	http://www.reactome.org/cgi-bin/eventbrowser_st_id?ST_ID=R-HSA-168249
Chaperonin-mediated protein folding	Reactome	R-HSA-390466	5	94	0.00538129	0.0300377	TUBA1C|SPHK1|GNG12|GNGT2|GNG4	http://www.reactome.org/cgi-bin/eventbrowser_st_id?ST_ID=R-HSA-390466
Linoleic acid (LA) metabolism	Reactome	R-HSA-2046105	#N/A	8	0.00538719	0.0300377	#N/A	http://www.reactome.org/cgi-bin/eventbrowser_st_id?ST_ID=R-HSA-2046105
Regulation of cytoskeletal remodeling and cell spreading by IPP complex components	Reactome	R-HSA-446388	2	8	0.00538719	0.0300377	PARVB|TESK1	http://www.reactome.org/cgi-bin/eventbrowser_st_id?ST_ID=R-HSA-446388
Cell surface interactions at the vascular wall	Reactome	R-HSA-202733	6	135	0.00546057	0.0302179	SLC7A5|FN1|SDC3|SDC4|ATP1B1|L1CAM	http://www.reactome.org/cgi-bin/eventbrowser_st_id?ST_ID=R-HSA-202733
Myogenesis	Reactome	R-HSA-525793	3	29	0.00555647	0.0305191	CTNNA1|MAPK12|MAPK11	http://www.reactome.org/cgi-bin/eventbrowser_st_id?ST_ID=R-HSA-525793
Signalling to ERKs	Reactome	R-HSA-187687	3	30	0.00606156	0.0330109	NTRK1|MAPK12|MAPK11	http://www.reactome.org/cgi-bin/eventbrowser_st_id?ST_ID=R-HSA-187687
Ca2+ pathway	Reactome	R-HSA-4086398	4	61	0.00630439	0.0330109	PLCB1|GNG4|GNGT2|GNG12	http://www.reactome.org/cgi-bin/eventbrowser_st_id?ST_ID=R-HSA-4086398
Death Receptor Signalling	Reactome	R-HSA-73887	6	140	0.00644804	0.0330109	ARHGEF12|PSEN2|VAV2|TIAM2|TNF|FASLG	http://www.reactome.org/cgi-bin/eventbrowser_st_id?ST_ID=R-HSA-73887
Degradation of the extracellular matrix	Reactome	R-HSA-1474228	6	140	0.00644804	0.0330109	MMP15|FN1|BMP1|CAPN15|MMP24|COL6A3	http://www.reactome.org/cgi-bin/eventbrowser_st_id?ST_ID=R-HSA-1474228
Interleukin-23 signaling	Reactome	R-HSA-9020933	2	9	0.00653539	0.0330109	IL12RB1|IL23R	http://www.reactome.org/cgi-bin/eventbrowser_st_id?ST_ID=R-HSA-9020933
BH3-only proteins associate with and inactivate anti-apoptotic BCL-2 members	Reactome	R-HSA-111453	2	9	0.00653539	0.0330109	BCL2L1|PMAIP1	http://www.reactome.org/cgi-bin/eventbrowser_st_id?ST_ID=R-HSA-111453
Formation of the Editosome	Reactome	R-HSA-75094	2	9	0.00653539	0.0330109	APOBEC3H|APOBEC3C	http://www.reactome.org/cgi-bin/eventbrowser_st_id?ST_ID=R-HSA-75094
mRNA Editing: C to U Conversion	Reactome	R-HSA-72200	2	9	0.00653539	0.0330109	APOBEC3H|APOBEC3C	http://www.reactome.org/cgi-bin/eventbrowser_st_id?ST_ID=R-HSA-72200
MAPK targets/ Nuclear events mediated by MAP kinases	Reactome	R-HSA-450282	3	31	0.0065932	0.0330109	DUSP4|JUN|MAPK11	http://www.reactome.org/cgi-bin/eventbrowser_st_id?ST_ID=R-HSA-450282
Antigen activates B Cell Receptor (BCR) leading to generation of second messengers	Reactome	R-HSA-983695	3	31	0.0065932	0.0330109	CD22|PIK3AP1|CD19	http://www.reactome.org/cgi-bin/eventbrowser_st_id?ST_ID=R-HSA-983695
HS-GAG biosynthesis	Reactome	R-HSA-2022928	3	31	0.0065932	0.0330109	AGRN|SDC3|SDC4	http://www.reactome.org/cgi-bin/eventbrowser_st_id?ST_ID=R-HSA-2022928
Signal amplification	Reactome	R-HSA-392518	3	31	0.0065932	0.0330109	GNG4|GNGT2|GNG12	http://www.reactome.org/cgi-bin/eventbrowser_st_id?ST_ID=R-HSA-392518
Interaction between L1 and Ankyrins	Reactome	R-HSA-445095	3	31	0.0065932	0.0330109	NFASC|SPTBN5|L1CAM	http://www.reactome.org/cgi-bin/eventbrowser_st_id?ST_ID=R-HSA-445095
Protein folding	Reactome	R-HSA-391251	5	100	0.00687912	0.0342097	TUBA1C|SPHK1|GNG12|GNGT2|GNG4	http://www.reactome.org/cgi-bin/eventbrowser_st_id?ST_ID=R-HSA-391251
O-linked glycosylation of mucins	Reactome	R-HSA-913709	5	63	0.007013	0.0346414	GALNT4|B3GNT5|GCNT1|PEMT|GALNT2	http://www.reactome.org/cgi-bin/eventbrowser_st_id?ST_ID=R-HSA-913709
Signaling by NOTCH2	Reactome	R-HSA-1980145	3	33	0.00773746	0.0372024	PSEN2|MAMLD1|GZMB	http://www.reactome.org/cgi-bin/eventbrowser_st_id?ST_ID=R-HSA-1980145
Resolution of D-loop Structures through Holliday Junction Intermediates	Reactome	R-HSA-5693568	3	33	0.00773746	0.0372024	SLX1B|XRCC3|RBBP8	http://www.reactome.org/cgi-bin/eventbrowser_st_id?ST_ID=R-HSA-5693568
Adenylate cyclase activating pathway	Reactome	R-HSA-170660	2	10	0.0077842	0.0372024	ADCY4|ADCY3	http://www.reactome.org/cgi-bin/eventbrowser_st_id?ST_ID=R-HSA-170660
Activation of PPARGC1A (PGC-1alpha) by phosphorylation	Reactome	R-HSA-2151209	2	10	0.0077842	0.0372024	MAPK11|MAPK12	http://www.reactome.org/cgi-bin/eventbrowser_st_id?ST_ID=R-HSA-2151209
Activation of the AP-1 family of transcription factors	Reactome	R-HSA-450341	2	10	0.0077842	0.0372024	JUN|MAPK11	http://www.reactome.org/cgi-bin/eventbrowser_st_id?ST_ID=R-HSA-450341
Resolution of D-Loop Structures	Reactome	R-HSA-5693537	3	34	0.00835069	0.0396523	SLX1B|XRCC3|RBBP8	http://www.reactome.org/cgi-bin/eventbrowser_st_id?ST_ID=R-HSA-5693537
Collagen biosynthesis and modifying enzymes	Reactome	R-HSA-1650814	4	67	0.00858368	0.0404974	COL6A3|PLOD1|ADAMTS14|BMP1	http://www.reactome.org/cgi-bin/eventbrowser_st_id?ST_ID=R-HSA-1650814
Transport of inorganic cations/anions and amino acids/oligopeptides	Reactome	R-HSA-425393	5	107	0.00896879	0.0412306	SLC38A5|SLC9A5|SLC7A5|SLC15A4|SLC25A10	http://www.reactome.org/cgi-bin/eventbrowser_st_id?ST_ID=R-HSA-425393
GPVI-mediated activation cascade	Reactome	R-HSA-114604	3	35	0.00899168	0.0412306	PIK3R6|VAV2|RHOB	http://www.reactome.org/cgi-bin/eventbrowser_st_id?ST_ID=R-HSA-114604
mRNA Editing	Reactome	R-HSA-75072	2	11	0.00913124	0.0412306	APOBEC3H|APOBEC3C	http://www.reactome.org/cgi-bin/eventbrowser_st_id?ST_ID=R-HSA-75072
Phenylalanine and tyrosine metabolism	Reactome	R-HSA-8963691	2	11	0.00913124	0.0412306	IL4I1|GSTZ1	http://www.reactome.org/cgi-bin/eventbrowser_st_id?ST_ID=R-HSA-8963691
Pyrimidine salvage	Reactome	R-HSA-73614	2	11	0.00913124	0.0412306	TYMP|UCK2	http://www.reactome.org/cgi-bin/eventbrowser_st_id?ST_ID=R-HSA-73614
DSCAM interactions	Reactome	R-HSA-376172	2	11	0.00913124	0.0412306	MAPK11|MAPK12	http://www.reactome.org/cgi-bin/eventbrowser_st_id?ST_ID=R-HSA-376172
Transport of organic anions	Reactome	R-HSA-879518	2	11	0.00913124	0.0412306	SLCO4C1|SLCO1A2	http://www.reactome.org/cgi-bin/eventbrowser_st_id?ST_ID=R-HSA-879518
Calmodulin induced events	Reactome	R-HSA-111933	3	36	0.00966069	0.0430925	ADCY4|KPNA2|ADCY3	http://www.reactome.org/cgi-bin/eventbrowser_st_id?ST_ID=R-HSA-111933
CaM pathway	Reactome	R-HSA-111997	3	36	0.00966069	0.0430925	ADCY4|KPNA2|ADCY3	http://www.reactome.org/cgi-bin/eventbrowser_st_id?ST_ID=R-HSA-111997
O-linked glycosylation	Reactome	R-HSA-5173105	6	111	0.010341	0.045512	B3GNT5|GCNT1|PEMT|ADAMTS14|GALNT4|GALNT2	http://www.reactome.org/cgi-bin/eventbrowser_st_id?ST_ID=R-HSA-5173105
alpha-linolenic (omega3) and linoleic (omega6) acid metabolism	Reactome	R-HSA-2046104	#N/A	12	0.0105741	0.045512	#N/A	http://www.reactome.org/cgi-bin/eventbrowser_st_id?ST_ID=R-HSA-2046104
p38MAPK events	Reactome	R-HSA-171007	2	12	0.0105741	0.045512	MAPK11|MAPK12	http://www.reactome.org/cgi-bin/eventbrowser_st_id?ST_ID=R-HSA-171007
NOTCH2 intracellular domain regulates transcription	Reactome	R-HSA-2197563	2	12	0.0105741	0.045512	MAMLD1|GZMB	http://www.reactome.org/cgi-bin/eventbrowser_st_id?ST_ID=R-HSA-2197563
Interleukin-2 signaling	Reactome	R-HSA-9020558	2	12	0.0105741	0.045512	IL2RA|IL2	http://www.reactome.org/cgi-bin/eventbrowser_st_id?ST_ID=R-HSA-9020558
alpha-linolenic acid (ALA) metabolism	Reactome	R-HSA-2046106	#N/A	12	0.0105741	0.045512	#N/A	http://www.reactome.org/cgi-bin/eventbrowser_st_id?ST_ID=R-HSA-2046106
Hedgehog 'off' state	Reactome	R-HSA-5610787	5	112	0.0107053	0.0458086	TUBA1C|KIF7|GPR161|ADCY4|ADCY3	http://www.reactome.org/cgi-bin/eventbrowser_st_id?ST_ID=R-HSA-5610787
Ca-dependent events	Reactome	R-HSA-111996	3	38	0.0110837	0.0468827	ADCY4|KPNA2|ADCY3	http://www.reactome.org/cgi-bin/eventbrowser_st_id?ST_ID=R-HSA-111996
Platelet Aggregation (Plug Formation)	Reactome	R-HSA-76009	3	38	0.0110837	0.0468827	MPL|FN1|RAPGEF3	http://www.reactome.org/cgi-bin/eventbrowser_st_id?ST_ID=R-HSA-76009
Metabolism of amino acids and derivatives	Reactome	R-HSA-71291	10	367	0.011217	0.0471754	SLC7A5|SLC6A8|GSTZ1|SRM|PSAT1|NNMT|PNMT|IL4I1|PYCR1|SLC25A10	http://www.reactome.org/cgi-bin/eventbrowser_st_id?ST_ID=R-HSA-71291
The activation of arylsulfatases	Reactome	R-HSA-1663150	2	13	0.0121105	0.0503579	ARSB|STS	http://www.reactome.org/cgi-bin/eventbrowser_st_id?ST_ID=R-HSA-1663150
Dissolution of Fibrin Clot	Reactome	R-HSA-75205	2	13	0.0121105	0.0503579	ANXA2|PLAU	http://www.reactome.org/cgi-bin/eventbrowser_st_id?ST_ID=R-HSA-75205
Nuclear Receptor transcription pathway	Reactome	R-HSA-383280	2	40	0.0126213	0.0518952	NR4A1|RORC	http://www.reactome.org/cgi-bin/eventbrowser_st_id?ST_ID=R-HSA-383280
Smooth Muscle Contraction	Reactome	R-HSA-445355	3	40	0.0126213	0.0518952	SORBS1|ANXA2|MYLPF	http://www.reactome.org/cgi-bin/eventbrowser_st_id?ST_ID=R-HSA-445355
Extra-nuclear estrogen signaling	Reactome	R-HSA-9009391	4	76	0.0129146	0.0522262	GNG4|SPHK1|GNGT2|GNG12	http://www.reactome.org/cgi-bin/eventbrowser_st_id?ST_ID=R-HSA-9009391
Signaling by NTRK1 (TRKA)	Reactome	R-HSA-187037	4	76	0.0129146	0.0522262	DUSP4|NTRK1|MAPK12|MAPK11	http://www.reactome.org/cgi-bin/eventbrowser_st_id?ST_ID=R-HSA-187037
Cell death signalling via NRAGE, NRIF and NADE	Reactome	R-HSA-204998	4	76	0.0129146	0.0522262	PSEN2|TIAM2|VAV2|ARHGEF12	http://www.reactome.org/cgi-bin/eventbrowser_st_id?ST_ID=R-HSA-204998
Diseases associated with glycosaminoglycan metabolism	Reactome	R-HSA-3560782	3	41	0.0134334	0.0540274	AGRN|SDC3|SDC4	http://www.reactome.org/cgi-bin/eventbrowser_st_id?ST_ID=R-HSA-3560782
Adenylate cyclase inhibitory pathway	Reactome	R-HSA-170670	2	14	0.0137382	0.0549527	ADCY4|ADCY3	http://www.reactome.org/cgi-bin/eventbrowser_st_id?ST_ID=R-HSA-170670
DAG and IP3 signaling	Reactome	R-HSA-1489509	3	42	0.0142748	0.056183	ADCY4|KPNA2|ADCY3	http://www.reactome.org/cgi-bin/eventbrowser_st_id?ST_ID=R-HSA-1489509
Cooperation of PDCL (PhLP1) and TRiC/CCT in G-protein beta folding	Reactome	R-HSA-6814122	3	42	0.0142748	0.056183	GNG4|GNGT2|GNG12	http://www.reactome.org/cgi-bin/eventbrowser_st_id?ST_ID=R-HSA-6814122
Bile acid and bile salt metabolism	Reactome	R-HSA-194068	3	42	0.0142748	0.056183	OSBPL3|SLCO1A2|SLC27A2	http://www.reactome.org/cgi-bin/eventbrowser_st_id?ST_ID=R-HSA-194068
Factors involved in megakaryocyte development and platelet production	Reactome	R-HSA-983231	6	168	0.0144911	0.0567311	ITPK1|EHD3|TUBA1C|KIF21A|KIF3B|MAFF	http://www.reactome.org/cgi-bin/eventbrowser_st_id?ST_ID=R-HSA-983231
Retinoid metabolism and transport	Reactome	R-HSA-975634	4	43	0.0151453	0.0586682	AGRN|SDC3|SDC4|ST7	http://www.reactome.org/cgi-bin/eventbrowser_st_id?ST_ID=R-HSA-975634
Transport of vitamins, nucleosides, and related molecules	Reactome	R-HSA-425397	3	43	0.0151453	0.0586682	SLCO4C1|SLCO1A2|SLC29A1	http://www.reactome.org/cgi-bin/eventbrowser_st_id?ST_ID=R-HSA-425397
Interleukin-2 family signaling	Reactome	R-HSA-451927	3	44	0.0160452	0.0618288	IL2RA|IL2|HAVCR2	http://www.reactome.org/cgi-bin/eventbrowser_st_id?ST_ID=R-HSA-451927
Cell-Cell communication	Reactome	R-HSA-1500931	5	125	0.0162621	0.0623381	PARVB|CD151|CTNNA1|TESK1|ACTN4	http://www.reactome.org/cgi-bin/eventbrowser_st_id?ST_ID=R-HSA-1500931
Glycosphingolipid metabolism	Reactome	R-HSA-1660662	3	45	0.0169746	0.0647322	B4GALNT1|ARSB|STS	http://www.reactome.org/cgi-bin/eventbrowser_st_id?ST_ID=R-HSA-1660662
Transcriptional regulation of white adipocyte differentiation	Reactome	R-HSA-381340	4	83	0.0171002	0.0648065	EGR2|CEBPA|TNF|EBF1	http://www.reactome.org/cgi-bin/eventbrowser_st_id?ST_ID=R-HSA-381340
Elevation of cytosolic Ca2+ levels	Reactome	R-HSA-139853	2	16	0.0172583	0.0648065	P2RX5|P2RX7	http://www.reactome.org/cgi-bin/eventbrowser_st_id?ST_ID=R-HSA-139853
Metabolism of folate and pterines	Reactome	R-HSA-196757	2	16	0.0172583	0.0648065	MTHFD1L|SHMT2	http://www.reactome.org/cgi-bin/eventbrowser_st_id?ST_ID=R-HSA-196757
Metabolism of fat-soluble vitamins	Reactome	R-HSA-6806667	4	47	0.018922	0.0706932	AGRN|SDC3|SDC4|ST7	http://www.reactome.org/cgi-bin/eventbrowser_st_id?ST_ID=R-HSA-6806667
PKA activation in glucagon signalling	Reactome	R-HSA-164378	2	17	0.0191463	0.0708125	ADCY4|ADCY3	http://www.reactome.org/cgi-bin/eventbrowser_st_id?ST_ID=R-HSA-164378
TNF receptor superfamily (TNFSF) members mediating non-canonical NF-kB pathway	Reactome	R-HSA-5676594	2	17	0.0191463	0.0708125	TNFRSF12A|TNFSF14	http://www.reactome.org/cgi-bin/eventbrowser_st_id?ST_ID=R-HSA-5676594
Metabolism of carbohydrates	Reactome	R-HSA-71387	8	288	0.0199737	0.0735032	CHPF|ARSB|SDC3|SDC4|AGRN|B4GALT2|CHST7|SLC25A10	http://www.reactome.org/cgi-bin/eventbrowser_st_id?ST_ID=R-HSA-71387
XBP1(S) activates chaperone genes	Reactome	R-HSA-381038	3	49	0.0209878	0.0765615	PDIA6|PDIA5|HYOU1	http://www.reactome.org/cgi-bin/eventbrowser_st_id?ST_ID=R-HSA-381038
Cell-extracellular matrix interactions	Reactome	R-HSA-446353	2	18	0.0211168	0.0765615	PARVB|TESK1	http://www.reactome.org/cgi-bin/eventbrowser_st_id?ST_ID=R-HSA-446353
Ephrin signaling	Reactome	R-HSA-3928664	2	18	0.0211168	0.0765615	GIT1|EPHB4	http://www.reactome.org/cgi-bin/eventbrowser_st_id?ST_ID=R-HSA-3928664
Ion channel transport	Reactome	R-HSA-983712	6	185	0.0218418	0.0784543	ATP1B1|ATP8B3|FKBP1B|ATP9A|ATP8B4|BEST4	http://www.reactome.org/cgi-bin/eventbrowser_st_id?ST_ID=R-HSA-983712
Cell junction organization	Reactome	R-HSA-446728	4	90	0.0220452	0.0784543	PARVB|CD151|TESK1|CTNNA1	http://www.reactome.org/cgi-bin/eventbrowser_st_id?ST_ID=R-HSA-446728
EPH-ephrin mediated repulsion of cells	Reactome	R-HSA-3928665	3	50	0.0220653	0.0784543	PSEN2|VAV2|EPHB4	http://www.reactome.org/cgi-bin/eventbrowser_st_id?ST_ID=R-HSA-3928665
Inositol phosphate metabolism	Reactome	R-HSA-1483249	3	50	0.0220653	0.0784543	ITPK1|PLCB1|PLCD3	http://www.reactome.org/cgi-bin/eventbrowser_st_id?ST_ID=R-HSA-1483249
Metabolism of vitamins and cofactors	Reactome	R-HSA-196854	7	186	0.0223398	0.0790486	MTHFD1L|NNMT|SDC3|SDC4|AGRN|ST7|SHMT2	http://www.reactome.org/cgi-bin/eventbrowser_st_id?ST_ID=R-HSA-196854
Post-translational protein modification	Reactome	R-HSA-597592	24	1412	0.0227376	0.0796798	FUOM|ARSB|ADAMTS14|SPTBN5|B3GNT5|GCNT1|ZBTB16|TUBA1C|RNF152|B4GALT2|RAB15|PDIA6|IGFBP4|STS|GALNT4|GALNT2|HIC1|EPAS1|FN1|PEMT|CSF1|ADRB2|PRSS21|FUCA2	http://www.reactome.org/cgi-bin/eventbrowser_st_id?ST_ID=R-HSA-597592
EPH-Ephrin signaling	Reactome	R-HSA-2682334	4	91	0.0228155	0.0796798	PSEN2|VAV2|GIT1|EPHB4	http://www.reactome.org/cgi-bin/eventbrowser_st_id?ST_ID=R-HSA-2682334
RHO GTPases Activate ROCKs	Reactome	R-HSA-5627117	2	19	0.0231678	0.0796798	RHOC|RHOB	http://www.reactome.org/cgi-bin/eventbrowser_st_id?ST_ID=R-HSA-5627117
RHO GTPases activate CIT	Reactome	R-HSA-5625900	2	19	0.0231678	0.0796798	RHOC|RHOB	http://www.reactome.org/cgi-bin/eventbrowser_st_id?ST_ID=R-HSA-5625900
PKA activation	Reactome	R-HSA-163615	2	19	0.0231678	0.0796798	ADCY4|ADCY3	http://www.reactome.org/cgi-bin/eventbrowser_st_id?ST_ID=R-HSA-163615
Chondroitin sulfate biosynthesis	Reactome	R-HSA-2022870	2	19	0.0231678	0.0796798	CHPF|CHST7	http://www.reactome.org/cgi-bin/eventbrowser_st_id?ST_ID=R-HSA-2022870
Class B/2 (Secretin family receptors)	Reactome	R-HSA-373080	4	94	0.0252238	0.0856853	GNG4|GIPR|GNGT2|GNG12	http://www.reactome.org/cgi-bin/eventbrowser_st_id?ST_ID=R-HSA-373080
Signal transduction by L1	Reactome	R-HSA-445144	2	20	0.025297	0.0856853	VAV2|L1CAM	http://www.reactome.org/cgi-bin/eventbrowser_st_id?ST_ID=R-HSA-445144
Inflammasomes	Reactome	R-HSA-622312	2	20	0.025297	0.0856853	BCL2L1|P2RX7	http://www.reactome.org/cgi-bin/eventbrowser_st_id?ST_ID=R-HSA-622312
Cardiac conduction	Reactome	R-HSA-5576891	5	141	0.0253796	0.0856853	KCNJ11|FKBP1B|KCNK6|DMPK|ATP1B1	http://www.reactome.org/cgi-bin/eventbrowser_st_id?ST_ID=R-HSA-5576891
PKA-mediated phosphorylation of CREB	Reactome	R-HSA-111931	2	21	0.0275026	0.0924289	ADCY4|ADCY3	http://www.reactome.org/cgi-bin/eventbrowser_st_id?ST_ID=R-HSA-111931
p75 NTR receptor-mediated signalling	Reactome	R-HSA-193704	4	97	0.0277796	0.0924884	PSEN2|TIAM2|VAV2|ARHGEF12	http://www.reactome.org/cgi-bin/eventbrowser_st_id?ST_ID=R-HSA-193704
Signaling by NTRKs	Reactome	R-HSA-166520	4	97	0.0277796	0.0924884	DUSP4|NTRK1|MAPK12|MAPK11	http://www.reactome.org/cgi-bin/eventbrowser_st_id?ST_ID=R-HSA-166520
Heparan sulfate/heparin (HS-GAG) metabolism	Reactome	R-HSA-1638091	3	55	0.0278973	0.0924884	AGRN|SDC3|SDC4	http://www.reactome.org/cgi-bin/eventbrowser_st_id?ST_ID=R-HSA-1638091
ERK/MAPK targets	Reactome	R-HSA-198753	2	22	0.0297825	0.0982957	DUSP4|MAPK11	http://www.reactome.org/cgi-bin/eventbrowser_st_id?ST_ID=R-HSA-198753
Signaling by Hedgehog	Reactome	R-HSA-5358351	5	148	0.030223	0.0993043	TUBA1C|KIF7|GPR161|ADCY4|ADCY3	http://www.reactome.org/cgi-bin/eventbrowser_st_id?ST_ID=R-HSA-5358351
Kinesins	Reactome	R-HSA-983189	3	59	0.0330944	0.107776	TUBA1C|KIF3B|KIF21A	http://www.reactome.org/cgi-bin/eventbrowser_st_id?ST_ID=R-HSA-983189
NRAGE signals death through JNK	Reactome	R-HSA-193648	3	59	0.0330944	0.107776	TIAM2|VAV2|ARHGEF12	http://www.reactome.org/cgi-bin/eventbrowser_st_id?ST_ID=R-HSA-193648
RHO GTPase Effectors	Reactome	R-HSA-195258	8	321	0.0343575	0.110776	CENPN|TAX1BP3|TUBA1C|PKN3|MAPK11|RHOC|RHOB|CTNNA1	http://www.reactome.org/cgi-bin/eventbrowser_st_id?ST_ID=R-HSA-195258
NCAM signaling for neurite out-growth	Reactome	R-HSA-375165	3	60	0.0344668	0.110776	AGRN|COL6A3|SPTBN5	http://www.reactome.org/cgi-bin/eventbrowser_st_id?ST_ID=R-HSA-375165
Assembly of collagen fibrils and other multimeric structures	Reactome	R-HSA-2022090	3	60	0.0344668	0.110776	CD151|COL6A3|BMP1	http://www.reactome.org/cgi-bin/eventbrowser_st_id?ST_ID=R-HSA-2022090
Signaling by Nuclear Receptors	Reactome	R-HSA-9006931	7	264	0.0351387	0.112444	SPHK1|JUN|GNG12|GNG4|FABP5|KPNA2|GNGT2	http://www.reactome.org/cgi-bin/eventbrowser_st_id?ST_ID=R-HSA-9006931
Generic Transcription Pathway	Reactome	R-HSA-212436	20	1193	0.0366454	0.116758	IL2RA|RBBP8|PMAIP1|SESN2|IFNG|GADD45A|GPRIN1|JUN|PRDX1|PLXNA4|NR4A1|MAMLD1|RORC|IL2|MAPK11|NR4A3|FASLG|ZNF771|TNFRSF18|HIVEP3	http://www.reactome.org/cgi-bin/eventbrowser_st_id?ST_ID=R-HSA-212436
Nuclear Events (kinase and transcription factor activation)	Reactome	R-HSA-198725	2	25	0.0370489	0.117534	DUSP4|MAPK11	http://www.reactome.org/cgi-bin/eventbrowser_st_id?ST_ID=R-HSA-198725
Resolution of D-loop Structures through Synthesis-Dependent Strand Annealing (SDSA)	Reactome	R-HSA-5693554	2	26	0.0396069	0.12352	XRCC3|RBBP8	http://www.reactome.org/cgi-bin/eventbrowser_st_id?ST_ID=R-HSA-5693554
Interleukin receptor SHC signaling	Reactome	R-HSA-912526	2	26	0.0396069	0.12352	IL2RA|IL2	http://www.reactome.org/cgi-bin/eventbrowser_st_id?ST_ID=R-HSA-912526
Integrin signaling	Reactome	R-HSA-9006921	2	26	0.0396069	0.12352	FN1|RAPGEF3	http://www.reactome.org/cgi-bin/eventbrowser_st_id?ST_ID=R-HSA-9006921
Integrin alphaIIb beta3 signaling	Reactome	R-HSA-354192	2	26	0.0396069	0.12352	FN1|RAPGEF3	http://www.reactome.org/cgi-bin/eventbrowser_st_id?ST_ID=R-HSA-354192
MAP kinase activation	Reactome	R-HSA-450294	3	64	0.0402463	0.124984	DUSP4|JUN|MAPK11	http://www.reactome.org/cgi-bin/eventbrowser_st_id?ST_ID=R-HSA-450294
FOXO-mediated transcription	Reactome	R-HSA-9614085	3	65	0.0417629	0.129149	GADD45A|FASLG|PLXNA4	http://www.reactome.org/cgi-bin/eventbrowser_st_id?ST_ID=R-HSA-9614085
DAP12 signaling	Reactome	R-HSA-2424491	2	27	0.0422299	0.130047	VAV2|KLRD1	http://www.reactome.org/cgi-bin/eventbrowser_st_id?ST_ID=R-HSA-2424491
ESR-mediated signaling	Reactome	R-HSA-8939211	6	221	0.0448284	0.136042	SPHK1|JUN|GNG12|GNG4|KPNA2|GNGT2	http://www.reactome.org/cgi-bin/eventbrowser_st_id?ST_ID=R-HSA-8939211
HDR through Homologous Recombination (HRR)	Reactome	R-HSA-5685942	3	67	0.0448813	0.136042	SLX1B|XRCC3|RBBP8	http://www.reactome.org/cgi-bin/eventbrowser_st_id?ST_ID=R-HSA-5685942
G1/S-Specific Transcription	Reactome	R-HSA-69205	2	28	0.044916	0.136042	TYMS|CDC6	http://www.reactome.org/cgi-bin/eventbrowser_st_id?ST_ID=R-HSA-69205
Synthesis of PC	Reactome	R-HSA-1483191	1	28	0.044916	0.136042	MFSD2A	http://www.reactome.org/cgi-bin/eventbrowser_st_id?ST_ID=R-HSA-1483191
FCERI mediated MAPK activation	Reactome	R-HSA-2871796	2	29	0.0476635	0.143185	VAV2|JUN	http://www.reactome.org/cgi-bin/eventbrowser_st_id?ST_ID=R-HSA-2871796
VEGFR2 mediated vascular permeability	Reactome	R-HSA-5218920	2	29	0.0476635	0.143185	VAV2|CTNNA1	http://www.reactome.org/cgi-bin/eventbrowser_st_id?ST_ID=R-HSA-5218920
G alpha (s) signalling events	Reactome	R-HSA-418555	11	536	0.0480151	0.143655	ADCY4|MC1R|ADCY3|GNG4|GNG12|ADRB2|OR52H1|PDE4A|GIPR|REEP2|GNGT2	http://www.reactome.org/cgi-bin/eventbrowser_st_id?ST_ID=R-HSA-418555
Platelet calcium homeostasis	Reactome	R-HSA-418360	2	30	0.0504706	0.15039	P2RX5|P2RX7	http://www.reactome.org/cgi-bin/eventbrowser_st_id?ST_ID=R-HSA-418360
Apoptosis	Reactome	R-HSA-109581	5	172	0.0510299	0.151444	BCL2L1|FASLG|AVEN|GZMB|PMAIP1	http://www.reactome.org/cgi-bin/eventbrowser_st_id?ST_ID=R-HSA-109581
Intracellular signaling by second messengers	Reactome	R-HSA-9006925	7	288	0.0512548	0.1515	ADCY4|ADCY3|NR4A1|JUN|KPNA2|PIK3AP1|CD19	http://www.reactome.org/cgi-bin/eventbrowser_st_id?ST_ID=R-HSA-9006925
Interleukin-17 signaling	Reactome	R-HSA-448424	3	72	0.0531653	0.155774	DUSP4|JUN|MAPK11	http://www.reactome.org/cgi-bin/eventbrowser_st_id?ST_ID=R-HSA-448424
PERK regulates gene expression	Reactome	R-HSA-381042	2	31	0.0533357	0.155774	HSPA5|ATF3	http://www.reactome.org/cgi-bin/eventbrowser_st_id?ST_ID=R-HSA-381042
Nuclear signaling by ERBB4	Reactome	R-HSA-1251985	2	31	0.0533357	0.155774	ADAP1|PSEN2	http://www.reactome.org/cgi-bin/eventbrowser_st_id?ST_ID=R-HSA-1251985
Programmed Cell Death	Reactome	R-HSA-5357801	5	175	0.0540989	0.157379	BCL2L1|FASLG|AVEN|GZMB|PMAIP1	http://www.reactome.org/cgi-bin/eventbrowser_st_id?ST_ID=R-HSA-5357801
RHO GTPases activate IQGAPs	Reactome	R-HSA-5626467	2	32	0.0562571	0.162374	TUBA1C|CTNNA1	http://www.reactome.org/cgi-bin/eventbrowser_st_id?ST_ID=R-HSA-5626467
Amino acid transport across the plasma membrane	Reactome	R-HSA-352230	2	32	0.0562571	0.162374	SLC38A5|SLC7A5	http://www.reactome.org/cgi-bin/eventbrowser_st_id?ST_ID=R-HSA-352230
Synthesis of bile acids and bile salts	Reactome	R-HSA-192105	2	33	0.0592332	0.169633	OSBPL3|SLC27A2	http://www.reactome.org/cgi-bin/eventbrowser_st_id?ST_ID=R-HSA-192105
Activation of Matrix Metalloproteinases	Reactome	R-HSA-1592389	2	33	0.0592332	0.169633	MMP24|MMP15	http://www.reactome.org/cgi-bin/eventbrowser_st_id?ST_ID=R-HSA-1592389
ECM proteoglycans	Reactome	R-HSA-3000178	4	76	0.0602822	0.171968	FADS1|AGRN|COL6A3|FN1	http://www.reactome.org/cgi-bin/eventbrowser_st_id?ST_ID=R-HSA-3000178
Disease	Reactome	R-HSA-1643685	20	1049	0.0609336	0.173155	KCNJ11|VDR|PEMT|FN1|SDC4|SDC3|JUN|PRDX1|AGRN|NR4A1|MAMLD1|DERL3|FASLG|ADAMTS14|PSEN2|ARSB|CD19|SV2C|PIK3AP1|KPNA2	http://www.reactome.org/cgi-bin/eventbrowser_st_id?ST_ID=R-HSA-1643685
Signaling by MET	Reactome	R-HSA-6806834	3	77	0.0621277	0.175195	SPINT1|HPN|FN1	http://www.reactome.org/cgi-bin/eventbrowser_st_id?ST_ID=R-HSA-6806834
Post NMDA receptor activation events	Reactome	R-HSA-438064	3	77	0.0621277	0.175195	TUBA1C|GIT1|KPNA2	http://www.reactome.org/cgi-bin/eventbrowser_st_id?ST_ID=R-HSA-438064
Tyrosine catabolism	Reactome	R-HSA-8963684	1	5	0.0658431	0.178164	GSTZ1	http://www.reactome.org/cgi-bin/eventbrowser_st_id?ST_ID=R-HSA-8963684
Alpha-oxidation of phytanate	Reactome	R-HSA-389599	1	5	0.0658431	0.178164	SLC27A2	http://www.reactome.org/cgi-bin/eventbrowser_st_id?ST_ID=R-HSA-389599
FasL/ CD95L signaling	Reactome	R-HSA-75157	1	5	0.0658431	0.178164	FASLG	http://www.reactome.org/cgi-bin/eventbrowser_st_id?ST_ID=R-HSA-75157
Toxicity of botulinum toxin type F (BoNT/F)	Reactome	R-HSA-5250981	1	5	0.0658431	0.178164	SV2C	http://www.reactome.org/cgi-bin/eventbrowser_st_id?ST_ID=R-HSA-5250981
NGF-independant TRKA activation	Reactome	R-HSA-187024	1	5	0.0658431	0.178164	NTRK1	http://www.reactome.org/cgi-bin/eventbrowser_st_id?ST_ID=R-HSA-187024
Muscarinic acetylcholine receptors	Reactome	R-HSA-390648	1	5	0.0658431	0.178164	CHRM4	http://www.reactome.org/cgi-bin/eventbrowser_st_id?ST_ID=R-HSA-390648
CD22 mediated BCR regulation	Reactome	R-HSA-5690714	1	5	0.0658431	0.178164	CD22	http://www.reactome.org/cgi-bin/eventbrowser_st_id?ST_ID=R-HSA-5690714
PTK6 Expression	Reactome	R-HSA-8849473	1	5	0.0658431	0.178164	EPAS1	http://www.reactome.org/cgi-bin/eventbrowser_st_id?ST_ID=R-HSA-8849473
Activation of NOXA and translocation to mitochondria	Reactome	R-HSA-111448	1	5	0.0658431	0.178164	PMAIP1	http://www.reactome.org/cgi-bin/eventbrowser_st_id?ST_ID=R-HSA-111448
Signalling to p38 via RIT and RIN	Reactome	R-HSA-187706	1	5	0.0658431	0.178164	NTRK1	http://www.reactome.org/cgi-bin/eventbrowser_st_id?ST_ID=R-HSA-187706
Toxicity of botulinum toxin type D (BoNT/D)	Reactome	R-HSA-5250955	1	5	0.0658431	0.178164	SV2C	http://www.reactome.org/cgi-bin/eventbrowser_st_id?ST_ID=R-HSA-5250955
NOD1/2 Signaling Pathway	Reactome	R-HSA-168638	2	36	0.0684737	0.183929	MAPK11|MAPK12	http://www.reactome.org/cgi-bin/eventbrowser_st_id?ST_ID=R-HSA-168638
Glutathione conjugation	Reactome	R-HSA-156590	2	36	0.0684737	0.183929	CHAC1|GSTZ1	http://www.reactome.org/cgi-bin/eventbrowser_st_id?ST_ID=R-HSA-156590
Golgi-to-ER retrograde transport	Reactome	R-HSA-8856688	4	133	0.0701724	0.187807	TUBA1C|KIF3B|KIF21A|GALNT2	http://www.reactome.org/cgi-bin/eventbrowser_st_id?ST_ID=R-HSA-8856688
Fatty acyl-CoA biosynthesis	Reactome	R-HSA-75105	2	37	0.0716528	0.190384	SCD|SCD5	http://www.reactome.org/cgi-bin/eventbrowser_st_id?ST_ID=R-HSA-75105
Mitochondrial Fatty Acid Beta-Oxidation	Reactome	R-HSA-77289	2	37	0.0716528	0.190384	MECR|ACOT7	http://www.reactome.org/cgi-bin/eventbrowser_st_id?ST_ID=R-HSA-77289
RHO GTPases Activate Formins	Reactome	R-HSA-5663220	4	136	0.0746693	0.193869	TUBA1C|RHOB|RHOC|CENPN	http://www.reactome.org/cgi-bin/eventbrowser_st_id?ST_ID=R-HSA-5663220
Molecules associated with elastic fibres	Reactome	R-HSA-2129379	2	38	0.0748788	0.193869	LTBP4|FN1	http://www.reactome.org/cgi-bin/eventbrowser_st_id?ST_ID=R-HSA-2129379
Gene and protein expression by JAK-STAT signaling after Interleukin-12 stimulation	Reactome	R-HSA-8950505	2	38	0.0748788	0.193869	IFNG|ANXA2	http://www.reactome.org/cgi-bin/eventbrowser_st_id?ST_ID=R-HSA-8950505
Synthesis of Lipoxins (LX)	Reactome	R-HSA-2142700	1	6	0.0763884	0.193869	ALOX5AP	http://www.reactome.org/cgi-bin/eventbrowser_st_id?ST_ID=R-HSA-2142700
Phenylalanine metabolism	Reactome	R-HSA-8964208	1	6	0.0763884	0.193869	IL4I1	http://www.reactome.org/cgi-bin/eventbrowser_st_id?ST_ID=R-HSA-8964208
Activation of TRKA receptors	Reactome	R-HSA-187015	1	6	0.0763884	0.193869	NTRK1	http://www.reactome.org/cgi-bin/eventbrowser_st_id?ST_ID=R-HSA-187015
Scavenging by Class F Receptors	Reactome	R-HSA-3000484	1	6	0.0763884	0.193869	HYOU1	http://www.reactome.org/cgi-bin/eventbrowser_st_id?ST_ID=R-HSA-3000484
Sulfide oxidation to sulfate	Reactome	R-HSA-1614517	1	6	0.0763884	0.193869	SLC25A10	http://www.reactome.org/cgi-bin/eventbrowser_st_id?ST_ID=R-HSA-1614517
Fibronectin matrix formation	Reactome	R-HSA-1566977	1	6	0.0763884	0.193869	FN1	http://www.reactome.org/cgi-bin/eventbrowser_st_id?ST_ID=R-HSA-1566977
GDP-fucose biosynthesis	Reactome	R-HSA-6787639	1	6	0.0763884	0.193869	FUOM	http://www.reactome.org/cgi-bin/eventbrowser_st_id?ST_ID=R-HSA-6787639
Beta oxidation of decanoyl-CoA to octanoyl-CoA-CoA	Reactome	R-HSA-77346	1	6	0.0763884	0.193869	MECR	http://www.reactome.org/cgi-bin/eventbrowser_st_id?ST_ID=R-HSA-77346
Sensing of DNA Double Strand Breaks	Reactome	R-HSA-5693548	1	6	0.0763884	0.193869	KPNA2	http://www.reactome.org/cgi-bin/eventbrowser_st_id?ST_ID=R-HSA-5693548
TNFR1-mediated ceramide production	Reactome	R-HSA-5626978	1	6	0.0763884	0.193869	TNF	http://www.reactome.org/cgi-bin/eventbrowser_st_id?ST_ID=R-HSA-5626978
Toll Like Receptor 10 (TLR10) Cascade	Reactome	R-HSA-168142	3	85	0.0778095	0.194978	DUSP4|JUN|MAPK11	http://www.reactome.org/cgi-bin/eventbrowser_st_id?ST_ID=R-HSA-168142
Toll Like Receptor 5 (TLR5) Cascade	Reactome	R-HSA-168176	3	85	0.0778095	0.194978	DUSP4|JUN|MAPK11	http://www.reactome.org/cgi-bin/eventbrowser_st_id?ST_ID=R-HSA-168176
MyD88 cascade initiated on plasma membrane	Reactome	R-HSA-975871	3	85	0.0778095	0.194978	DUSP4|JUN|MAPK11	http://www.reactome.org/cgi-bin/eventbrowser_st_id?ST_ID=R-HSA-975871
Gamma carboxylation, hypusine formation and arylsulfatase activation	Reactome	R-HSA-163841	2	39	0.0781503	0.194978	ARSB|STS	http://www.reactome.org/cgi-bin/eventbrowser_st_id?ST_ID=R-HSA-163841
DAP12 interactions	Reactome	R-HSA-2172127	2	39	0.0781503	0.194978	VAV2|KLRD1	http://www.reactome.org/cgi-bin/eventbrowser_st_id?ST_ID=R-HSA-2172127
Protein-protein interactions at synapses	Reactome	R-HSA-6794362	3	86	0.0798808	0.198622	LRFN3|BEGAIN|HOMER1	http://www.reactome.org/cgi-bin/eventbrowser_st_id?ST_ID=R-HSA-6794362
RNA Polymerase II Transcription	Reactome	R-HSA-73857	20	1316	0.0820159	0.203245	IL2RA|RBBP8|PMAIP1|SESN2|IFNG|GADD45A|GPRIN1|JUN|PRDX1|PLXNA4|NR4A1|MAMLD1|RORC|IL2|MAPK11|NR4A3|FASLG|ZNF771|TNFRSF18|HIVEP3	http://www.reactome.org/cgi-bin/eventbrowser_st_id?ST_ID=R-HSA-73857
PI3K/AKT Signaling in Cancer	Reactome	R-HSA-2219528	3	88	0.0840944	0.207696	NR4A1|PIK3AP1|CD19	http://www.reactome.org/cgi-bin/eventbrowser_st_id?ST_ID=R-HSA-2219528
Sphingolipid de novo biosynthesis	Reactome	R-HSA-1660661	2	41	0.0848242	0.208798	SPHK1|PLPP2	http://www.reactome.org/cgi-bin/eventbrowser_st_id?ST_ID=R-HSA-1660661
Diseases of glycosylation	Reactome	R-HSA-3781865	5	143	0.0857111	0.210138	AGRN|SDC3|SDC4|ADAMTS14|PEMT	http://www.reactome.org/cgi-bin/eventbrowser_st_id?ST_ID=R-HSA-3781865
Activation of NMDA receptors and postsynaptic events	Reactome	R-HSA-442755	3	89	0.0862362	0.210138	TUBA1C|GIT1|KPNA2	http://www.reactome.org/cgi-bin/eventbrowser_st_id?ST_ID=R-HSA-442755
Intra-Golgi and retrograde Golgi-to-ER traffic	Reactome	R-HSA-6811442	5	202	0.0864028	0.210138	TUBA1C|KIF3B|GOLIM4|KIF21A|GALNT2	http://www.reactome.org/cgi-bin/eventbrowser_st_id?ST_ID=R-HSA-6811442
Neurofascin interactions	Reactome	R-HSA-447043	1	7	0.086815	0.210138	NFASC	http://www.reactome.org/cgi-bin/eventbrowser_st_id?ST_ID=R-HSA-447043
ARMS-mediated activation	Reactome	R-HSA-170984	1	7	0.086815	0.210138	NTRK1	http://www.reactome.org/cgi-bin/eventbrowser_st_id?ST_ID=R-HSA-170984
Beta-catenin independent WNT signaling	Reactome	R-HSA-3858494	4	144	0.0873501	0.210138	PLCB1|GNG4|GNGT2|GNG12	http://www.reactome.org/cgi-bin/eventbrowser_st_id?ST_ID=R-HSA-3858494
Amine ligand-binding receptors	Reactome	R-HSA-375280	2	42	0.0882238	0.210138	ADRB2|CHRM4	http://www.reactome.org/cgi-bin/eventbrowser_st_id?ST_ID=R-HSA-375280
tRNA modification in the nucleus and cytosol	Reactome	R-HSA-6782315	2	42	0.0882238	0.210138	CTU2|WDR4	http://www.reactome.org/cgi-bin/eventbrowser_st_id?ST_ID=R-HSA-6782315
NCAM1 interactions	Reactome	R-HSA-419037	2	42	0.0882238	0.210138	AGRN|COL6A3	http://www.reactome.org/cgi-bin/eventbrowser_st_id?ST_ID=R-HSA-419037
Homologous DNA Pairing and Strand Exchange	Reactome	R-HSA-5693579	2	42	0.0882238	0.210138	XRCC3|RBBP8	http://www.reactome.org/cgi-bin/eventbrowser_st_id?ST_ID=R-HSA-5693579
Voltage gated Potassium channels	Reactome	R-HSA-1296072	2	43	0.0916633	0.217626	KCNA6|KCNH4	http://www.reactome.org/cgi-bin/eventbrowser_st_id?ST_ID=R-HSA-1296072
TRAF6 mediated induction of NFkB and MAP kinases upon TLR7/8 or 9 activation	Reactome	R-HSA-975138	3	92	0.0927986	0.219613	DUSP4|JUN|MAPK11	http://www.reactome.org/cgi-bin/eventbrowser_st_id?ST_ID=R-HSA-975138
Toll Like Receptor 7/8 (TLR7/8) Cascade	Reactome	R-HSA-168181	3	93	0.0950308	0.222747	DUSP4|JUN|MAPK11	http://www.reactome.org/cgi-bin/eventbrowser_st_id?ST_ID=R-HSA-168181
Toll Like Receptor 3 (TLR3) Cascade	Reactome	R-HSA-168164	3	93	0.0950308	0.222747	DUSP4|JUN|MAPK11	http://www.reactome.org/cgi-bin/eventbrowser_st_id?ST_ID=R-HSA-168164
MyD88 dependent cascade initiated on endosome	Reactome	R-HSA-975155	3	93	0.0950308	0.222747	DUSP4|JUN|MAPK11	http://www.reactome.org/cgi-bin/eventbrowser_st_id?ST_ID=R-HSA-975155
Activation of RAC1 downstream of NMDARs	Reactome	R-HSA-9619229	1	8	0.0971241	0.223755	GIT1	http://www.reactome.org/cgi-bin/eventbrowser_st_id?ST_ID=R-HSA-9619229
Synthesis of Ketone Bodies	Reactome	R-HSA-77111	1	8	0.0971241	0.223755	AACS	http://www.reactome.org/cgi-bin/eventbrowser_st_id?ST_ID=R-HSA-77111
Interleukin-18 signaling	Reactome	R-HSA-9012546	1	8	0.0971241	0.223755	IL18RAP	http://www.reactome.org/cgi-bin/eventbrowser_st_id?ST_ID=R-HSA-9012546
Noncanonical activation of NOTCH3	Reactome	R-HSA-9017802	1	8	0.0971241	0.223755	PSEN2	http://www.reactome.org/cgi-bin/eventbrowser_st_id?ST_ID=R-HSA-9017802
Fatty Acids bound to GPR40 (FFAR1) regulate insulin secretion	Reactome	R-HSA-434316	1	8	0.0971241	0.223755	PLCB1	http://www.reactome.org/cgi-bin/eventbrowser_st_id?ST_ID=R-HSA-434316
RHO GTPases activate PKNs	Reactome	R-HSA-5625740	3	94	0.0972848	0.223755	RHOC|RHOB|PKN3	http://www.reactome.org/cgi-bin/eventbrowser_st_id?ST_ID=R-HSA-5625740
Elastic fibre formation	Reactome	R-HSA-1566948	2	45	0.0986568	0.226204	LTBP4|FN1	http://www.reactome.org/cgi-bin/eventbrowser_st_id?ST_ID=R-HSA-1566948
Toll Like Receptor TLR6:TLR2 Cascade	Reactome	R-HSA-168188	3	95	0.0995604	0.226862	DUSP4|JUN|MAPK11	http://www.reactome.org/cgi-bin/eventbrowser_st_id?ST_ID=R-HSA-168188
MyD88:MAL(TIRAP) cascade initiated on plasma membrane	Reactome	R-HSA-166058	3	95	0.0995604	0.226862	DUSP4|JUN|MAPK11	http://www.reactome.org/cgi-bin/eventbrowser_st_id?ST_ID=R-HSA-166058
Recycling pathway of L1	Reactome	R-HSA-437239	2	46	0.102208	0.232177	TUBA1C|L1CAM	http://www.reactome.org/cgi-bin/eventbrowser_st_id?ST_ID=R-HSA-437239
Toll Like Receptor 9 (TLR9) Cascade	Reactome	R-HSA-168138	3	97	0.104175	0.23231	DUSP4|JUN|MAPK11	http://www.reactome.org/cgi-bin/eventbrowser_st_id?ST_ID=R-HSA-168138
Interleukin-3, Interleukin-5 and GM-CSF signaling	Reactome	R-HSA-512988	2	47	0.105794	0.23231	IL2RA|IL2	http://www.reactome.org/cgi-bin/eventbrowser_st_id?ST_ID=R-HSA-512988
Toll Like Receptor 2 (TLR2) Cascade	Reactome	R-HSA-181438	3	98	0.106514	0.23231	DUSP4|JUN|MAPK11	http://www.reactome.org/cgi-bin/eventbrowser_st_id?ST_ID=R-HSA-181438
Toll Like Receptor TLR1:TLR2 Cascade	Reactome	R-HSA-168179	3	98	0.106514	0.23231	DUSP4|JUN|MAPK11	http://www.reactome.org/cgi-bin/eventbrowser_st_id?ST_ID=R-HSA-168179
TRIF(TICAM1)-mediated TLR4 signaling	Reactome	R-HSA-937061	3	98	0.106514	0.23231	DUSP4|JUN|MAPK11	http://www.reactome.org/cgi-bin/eventbrowser_st_id?ST_ID=R-HSA-937061
MyD88-independent TLR4 cascade	Reactome	R-HSA-166166	3	98	0.106514	0.23231	DUSP4|JUN|MAPK11	http://www.reactome.org/cgi-bin/eventbrowser_st_id?ST_ID=R-HSA-166166
Synthesis of 5-eicosatetraenoic acids	Reactome	R-HSA-2142688	1	9	0.107317	0.23231	ALOX5AP	http://www.reactome.org/cgi-bin/eventbrowser_st_id?ST_ID=R-HSA-2142688
Serine biosynthesis	Reactome	R-HSA-977347	1	9	0.107317	0.23231	PSAT1	http://www.reactome.org/cgi-bin/eventbrowser_st_id?ST_ID=R-HSA-977347
AKT phosphorylates targets in the nucleus	Reactome	R-HSA-198693	1	9	0.107317	0.23231	NR4A1	http://www.reactome.org/cgi-bin/eventbrowser_st_id?ST_ID=R-HSA-198693
CHL1 interactions	Reactome	R-HSA-447041	1	9	0.107317	0.23231	CHL1	http://www.reactome.org/cgi-bin/eventbrowser_st_id?ST_ID=R-HSA-447041
Adrenoceptors	Reactome	R-HSA-390696	1	9	0.107317	0.23231	ADRB2	http://www.reactome.org/cgi-bin/eventbrowser_st_id?ST_ID=R-HSA-390696
Metabolism of ingested SeMet, Sec, MeSec into H2Se	Reactome	R-HSA-2408508	1	9	0.107317	0.23231	NNMT	http://www.reactome.org/cgi-bin/eventbrowser_st_id?ST_ID=R-HSA-2408508
ATF6 (ATF6-alpha) activates chaperone genes	Reactome	R-HSA-381183	1	9	0.107317	0.23231	HSPA5	http://www.reactome.org/cgi-bin/eventbrowser_st_id?ST_ID=R-HSA-381183
Sodium/Proton exchangers	Reactome	R-HSA-425986	1	9	0.107317	0.23231	SLC9A5	http://www.reactome.org/cgi-bin/eventbrowser_st_id?ST_ID=R-HSA-425986
CREB3 factors activate genes	Reactome	R-HSA-8874211	1	9	0.107317	0.23231	CREB3L2	http://www.reactome.org/cgi-bin/eventbrowser_st_id?ST_ID=R-HSA-8874211
PI3K/AKT activation	Reactome	R-HSA-198203	1	9	0.107317	0.23231	NTRK1	http://www.reactome.org/cgi-bin/eventbrowser_st_id?ST_ID=R-HSA-198203
COPI-dependent Golgi-to-ER retrograde traffic	Reactome	R-HSA-6811434	3	99	0.108873	0.234987	TUBA1C|KIF3B|KIF21A	http://www.reactome.org/cgi-bin/eventbrowser_st_id?ST_ID=R-HSA-6811434
Signaling by NOTCH3	Reactome	R-HSA-9012852	2	48	0.109414	0.235464	PSEN2|MAMLD1	http://www.reactome.org/cgi-bin/eventbrowser_st_id?ST_ID=R-HSA-9012852
Visual phototransduction	Reactome	R-HSA-2187338	4	100	0.111252	0.238157	AGRN|SDC3|SDC4|ST7	http://www.reactome.org/cgi-bin/eventbrowser_st_id?ST_ID=R-HSA-2187338
Gene expression (Transcription)	Reactome	R-HSA-74160	21	1448	0.111313	0.238157	IL2RA|RBBP8|PMAIP1|SESN2|IFNG|GADD45A|GPRIN1|JUN|PRDX1|PLXNA4|NR4A1|MAMLD1|RORC|IL2|MAPK11|NR4A3|NFIX|FASLG|ZNF771|TNFRSF18|HIVEP3	http://www.reactome.org/cgi-bin/eventbrowser_st_id?ST_ID=R-HSA-74160
Netrin-1 signaling	Reactome	R-HSA-373752	2	49	0.113066	0.241207	MAPK11|MAPK12	http://www.reactome.org/cgi-bin/eventbrowser_st_id?ST_ID=R-HSA-373752
Regulation by c-FLIP	Reactome	R-HSA-3371378	1	10	0.117395	0.243388	FASLG	http://www.reactome.org/cgi-bin/eventbrowser_st_id?ST_ID=R-HSA-3371378
Ketone body metabolism	Reactome	R-HSA-74182	1	10	0.117395	0.243388	AACS	http://www.reactome.org/cgi-bin/eventbrowser_st_id?ST_ID=R-HSA-74182
Neurotoxicity of clostridium toxins	Reactome	R-HSA-168799	1	10	0.117395	0.243388	SV2C	http://www.reactome.org/cgi-bin/eventbrowser_st_id?ST_ID=R-HSA-168799
HDR through MMEJ (alt-NHEJ)	Reactome	R-HSA-5685939	1	10	0.117395	0.243388	RBBP8	http://www.reactome.org/cgi-bin/eventbrowser_st_id?ST_ID=R-HSA-5685939
CASP8 activity is inhibited	Reactome	R-HSA-5218900	1	10	0.117395	0.243388	FASLG	http://www.reactome.org/cgi-bin/eventbrowser_st_id?ST_ID=R-HSA-5218900
Acetylcholine regulates insulin secretion	Reactome	R-HSA-399997	1	10	0.117395	0.243388	PLCB1	http://www.reactome.org/cgi-bin/eventbrowser_st_id?ST_ID=R-HSA-399997
Synthesis of pyrophosphates in the cytosol	Reactome	R-HSA-1855167	1	10	0.117395	0.243388	ITPK1	http://www.reactome.org/cgi-bin/eventbrowser_st_id?ST_ID=R-HSA-1855167
CREB1 phosphorylation through the activation of CaMKII/CaMKK/CaMKIV cascasde	Reactome	R-HSA-442729	1	10	0.117395	0.243388	KPNA2	http://www.reactome.org/cgi-bin/eventbrowser_st_id?ST_ID=R-HSA-442729
Dimerization of procaspase-8	Reactome	R-HSA-69416	1	10	0.117395	0.243388	FASLG	http://www.reactome.org/cgi-bin/eventbrowser_st_id?ST_ID=R-HSA-69416
Organic anion transporters	Reactome	R-HSA-428643	1	10	0.117395	0.243388	SLC25A10	http://www.reactome.org/cgi-bin/eventbrowser_st_id?ST_ID=R-HSA-428643
COPI-independent Golgi-to-ER retrograde traffic	Reactome	R-HSA-6811436	2	51	0.120462	0.249045	TUBA1C|GALNT2	http://www.reactome.org/cgi-bin/eventbrowser_st_id?ST_ID=R-HSA-6811436
Transcriptional Regulation by TP53	Reactome	R-HSA-3700989	7	359	0.122621	0.251981	RBBP8|PMAIP1|SESN2|GADD45A|JUN|PRDX1|MAPK11	http://www.reactome.org/cgi-bin/eventbrowser_st_id?ST_ID=R-HSA-3700989
DNA Double-Strand Break Repair	Reactome	R-HSA-5693532	4	166	0.127055	0.251981	SLX1B|XRCC3|RBBP8|KPNA2	http://www.reactome.org/cgi-bin/eventbrowser_st_id?ST_ID=R-HSA-5693532
Creatine metabolism	Reactome	R-HSA-71288	1	11	0.12736	0.251981	SLC6A8	http://www.reactome.org/cgi-bin/eventbrowser_st_id?ST_ID=R-HSA-71288
ATF6 (ATF6-alpha) activates chaperones	Reactome	R-HSA-381033	1	11	0.12736	0.251981	HSPA5	http://www.reactome.org/cgi-bin/eventbrowser_st_id?ST_ID=R-HSA-381033
mitochondrial fatty acid beta-oxidation of saturated fatty acids	Reactome	R-HSA-77286	1	11	0.12736	0.251981	MECR	http://www.reactome.org/cgi-bin/eventbrowser_st_id?ST_ID=R-HSA-77286
Free fatty acids regulate insulin secretion	Reactome	R-HSA-400451	1	11	0.12736	0.251981	PLCB1	http://www.reactome.org/cgi-bin/eventbrowser_st_id?ST_ID=R-HSA-400451
Regulation of gene expression by Hypoxia-inducible Factor	Reactome	R-HSA-1234158	1	11	0.12736	0.251981	EPAS1	http://www.reactome.org/cgi-bin/eventbrowser_st_id?ST_ID=R-HSA-1234158
Type I hemidesmosome assembly	Reactome	R-HSA-446107	1	11	0.12736	0.251981	CD151	http://www.reactome.org/cgi-bin/eventbrowser_st_id?ST_ID=R-HSA-446107
Formation of apoptosome	Reactome	R-HSA-111458	1	11	0.12736	0.251981	AVEN	http://www.reactome.org/cgi-bin/eventbrowser_st_id?ST_ID=R-HSA-111458
Regulation of the apoptosome activity	Reactome	R-HSA-9627069	1	11	0.12736	0.251981	AVEN	http://www.reactome.org/cgi-bin/eventbrowser_st_id?ST_ID=R-HSA-9627069
NOTCH4 Activation and Transmission of Signal to the Nucleus	Reactome	R-HSA-9013700	1	11	0.12736	0.251981	PSEN2	http://www.reactome.org/cgi-bin/eventbrowser_st_id?ST_ID=R-HSA-9013700
Regulated proteolysis of p75NTR	Reactome	R-HSA-193692	1	11	0.12736	0.251981	PSEN2	http://www.reactome.org/cgi-bin/eventbrowser_st_id?ST_ID=R-HSA-193692
Vitamin D (calciferol) metabolism	Reactome	R-HSA-196791	1	11	0.12736	0.251981	VDR	http://www.reactome.org/cgi-bin/eventbrowser_st_id?ST_ID=R-HSA-196791
Pyrimidine catabolism	Reactome	R-HSA-73621	1	11	0.12736	0.251981	TYMP	http://www.reactome.org/cgi-bin/eventbrowser_st_id?ST_ID=R-HSA-73621
Mucopolysaccharidoses	Reactome	R-HSA-2206281	1	11	0.12736	0.251981	ARSB	http://www.reactome.org/cgi-bin/eventbrowser_st_id?ST_ID=R-HSA-2206281
CDC6 association with the ORC:origin complex	Reactome	R-HSA-68689	1	11	0.12736	0.251981	CDC6	http://www.reactome.org/cgi-bin/eventbrowser_st_id?ST_ID=R-HSA-68689
Phase II - Conjugation of compounds	Reactome	R-HSA-156580	3	108	0.130975	0.258439	CHAC1|GSTZ1|NNMT	http://www.reactome.org/cgi-bin/eventbrowser_st_id?ST_ID=R-HSA-156580
Intraflagellar transport	Reactome	R-HSA-5620924	2	54	0.13177	0.259312	TUBA1C|KIF3B	http://www.reactome.org/cgi-bin/eventbrowser_st_id?ST_ID=R-HSA-5620924
Signaling by ERBB4	Reactome	R-HSA-1236394	2	55	0.135592	0.260279	ADAP1|PSEN2	http://www.reactome.org/cgi-bin/eventbrowser_st_id?ST_ID=R-HSA-1236394
Signaling by the B Cell Receptor (BCR)	Reactome	R-HSA-983705	3	110	0.136086	0.260279	CD22|PIK3AP1|CD19	http://www.reactome.org/cgi-bin/eventbrowser_st_id?ST_ID=R-HSA-983705
Transcriptional regulation by RUNX1	Reactome	R-HSA-8878171	5	235	0.136723	0.260279	IFNG|IL2RA|IL2|TNFRSF18|NR4A3	http://www.reactome.org/cgi-bin/eventbrowser_st_id?ST_ID=R-HSA-8878171
Ionotropic activity of kainate receptors	Reactome	R-HSA-451306	1	12	0.137212	0.260279	NCALD	http://www.reactome.org/cgi-bin/eventbrowser_st_id?ST_ID=R-HSA-451306
Transport of nucleosides and free purine and pyrimidine bases across the plasma membrane	Reactome	R-HSA-83936	1	12	0.137212	0.260279	SLC29A1	http://www.reactome.org/cgi-bin/eventbrowser_st_id?ST_ID=R-HSA-83936
Glutathione synthesis and recycling	Reactome	R-HSA-174403	1	12	0.137212	0.260279	CHAC1	http://www.reactome.org/cgi-bin/eventbrowser_st_id?ST_ID=R-HSA-174403
Prolonged ERK activation events	Reactome	R-HSA-169893	1	12	0.137212	0.260279	NTRK1	http://www.reactome.org/cgi-bin/eventbrowser_st_id?ST_ID=R-HSA-169893
Regulation of IFNG signaling	Reactome	R-HSA-877312	1	12	0.137212	0.260279	IFNG	http://www.reactome.org/cgi-bin/eventbrowser_st_id?ST_ID=R-HSA-877312
Interleukin-35 Signalling	Reactome	R-HSA-8984722	1	12	0.137212	0.260279	IL12RB2	http://www.reactome.org/cgi-bin/eventbrowser_st_id?ST_ID=R-HSA-8984722
CaMK IV-mediated phosphorylation of CREB	Reactome	R-HSA-111932	1	12	0.137212	0.260279	KPNA2	http://www.reactome.org/cgi-bin/eventbrowser_st_id?ST_ID=R-HSA-111932
Tandem pore domain potassium channels	Reactome	R-HSA-1296346	1	12	0.137212	0.260279	KCNK6	http://www.reactome.org/cgi-bin/eventbrowser_st_id?ST_ID=R-HSA-1296346
Glycoprotein hormones	Reactome	R-HSA-209822	1	12	0.137212	0.260279	INHBB	http://www.reactome.org/cgi-bin/eventbrowser_st_id?ST_ID=R-HSA-209822
Activation of Ca-permeable Kainate Receptor	Reactome	R-HSA-451308	1	12	0.137212	0.260279	NCALD	http://www.reactome.org/cgi-bin/eventbrowser_st_id?ST_ID=R-HSA-451308
Pregnenolone biosynthesis	Reactome	R-HSA-196108	1	12	0.137212	0.260279	TSPOAP1	http://www.reactome.org/cgi-bin/eventbrowser_st_id?ST_ID=R-HSA-196108
Neurexins and neuroligins	Reactome	R-HSA-6794361	2	56	0.139438	0.263821	BEGAIN|HOMER1	http://www.reactome.org/cgi-bin/eventbrowser_st_id?ST_ID=R-HSA-6794361
Signaling by NOTCH1 in Cancer	Reactome	R-HSA-2644603	2	57	0.143308	0.267702	PSEN2|MAMLD1	http://www.reactome.org/cgi-bin/eventbrowser_st_id?ST_ID=R-HSA-2644603
Constitutive Signaling by NOTCH1 PEST Domain Mutants	Reactome	R-HSA-2644606	2	57	0.143308	0.267702	PSEN2|MAMLD1	http://www.reactome.org/cgi-bin/eventbrowser_st_id?ST_ID=R-HSA-2644606
Signaling by NOTCH1 HD+PEST Domain Mutants in Cancer	Reactome	R-HSA-2894858	2	57	0.143308	0.267702	PSEN2|MAMLD1	http://www.reactome.org/cgi-bin/eventbrowser_st_id?ST_ID=R-HSA-2894858
Signaling by NOTCH1 PEST Domain Mutants in Cancer	Reactome	R-HSA-2644602	2	57	0.143308	0.267702	PSEN2|MAMLD1	http://www.reactome.org/cgi-bin/eventbrowser_st_id?ST_ID=R-HSA-2644602
Constitutive Signaling by NOTCH1 HD+PEST Domain Mutants	Reactome	R-HSA-2894862	2	57	0.143308	0.267702	PSEN2|MAMLD1	http://www.reactome.org/cgi-bin/eventbrowser_st_id?ST_ID=R-HSA-2894862
PPARA activates gene expression	Reactome	R-HSA-1989781	2	114	0.146509	0.26972	HMGCS1|TIAM2	http://www.reactome.org/cgi-bin/eventbrowser_st_id?ST_ID=R-HSA-1989781
Glutamate and glutamine metabolism	Reactome	R-HSA-8964539	1	13	0.146954	0.26972	PYCR1	http://www.reactome.org/cgi-bin/eventbrowser_st_id?ST_ID=R-HSA-8964539
Cytochrome c-mediated apoptotic response	Reactome	R-HSA-111461	1	13	0.146954	0.26972	AVEN	http://www.reactome.org/cgi-bin/eventbrowser_st_id?ST_ID=R-HSA-111461
Signaling by Activin	Reactome	R-HSA-1502540	1	13	0.146954	0.26972	INHBB	http://www.reactome.org/cgi-bin/eventbrowser_st_id?ST_ID=R-HSA-1502540
Purine salvage	Reactome	R-HSA-74217	1	13	0.146954	0.26972	GMPR	http://www.reactome.org/cgi-bin/eventbrowser_st_id?ST_ID=R-HSA-74217
TNFR1-induced proapoptotic signaling	Reactome	R-HSA-5357786	1	13	0.146954	0.26972	TNF	http://www.reactome.org/cgi-bin/eventbrowser_st_id?ST_ID=R-HSA-5357786
ERKs are inactivated	Reactome	R-HSA-202670	1	13	0.146954	0.26972	DUSP4	http://www.reactome.org/cgi-bin/eventbrowser_st_id?ST_ID=R-HSA-202670
Regulation of lipid metabolism by Peroxisome proliferator-activated receptor alpha (PPARalpha)	Reactome	R-HSA-400206	2	115	0.149154	0.273078	HMGCS1|TIAM2	http://www.reactome.org/cgi-bin/eventbrowser_st_id?ST_ID=R-HSA-400206
Vesicle-mediated transport	Reactome	R-HSA-5653656	11	669	0.150187	0.274286	KIF3B|SLC2A8|TUBA1C|TBC1D16|HYOU1|GOLIM4|ADRB2|PACSIN3|SPTBN5|KIF21A|GALNT2	http://www.reactome.org/cgi-bin/eventbrowser_st_id?ST_ID=R-HSA-5653656
RUNX3 regulates NOTCH signaling	Reactome	R-HSA-8941856	1	14	0.156585	0.278374	MAMLD1	http://www.reactome.org/cgi-bin/eventbrowser_st_id?ST_ID=R-HSA-8941856
Spry regulation of FGF signaling	Reactome	R-HSA-1295596	1	14	0.156585	0.278374	SPRY2	http://www.reactome.org/cgi-bin/eventbrowser_st_id?ST_ID=R-HSA-1295596
Tryptophan catabolism	Reactome	R-HSA-71240	1	14	0.156585	0.278374	SLC7A5	http://www.reactome.org/cgi-bin/eventbrowser_st_id?ST_ID=R-HSA-71240
CS/DS degradation	Reactome	R-HSA-2024101	1	14	0.156585	0.278374	ARSB	http://www.reactome.org/cgi-bin/eventbrowser_st_id?ST_ID=R-HSA-2024101
Retrograde neurotrophin signalling	Reactome	R-HSA-177504	1	14	0.156585	0.278374	NTRK1	http://www.reactome.org/cgi-bin/eventbrowser_st_id?ST_ID=R-HSA-177504
Peptide hormone biosynthesis	Reactome	R-HSA-209952	1	14	0.156585	0.278374	INHBB	http://www.reactome.org/cgi-bin/eventbrowser_st_id?ST_ID=R-HSA-209952
Methylation	Reactome	R-HSA-156581	1	14	0.156585	0.278374	NNMT	http://www.reactome.org/cgi-bin/eventbrowser_st_id?ST_ID=R-HSA-156581
Synthesis of bile acids and bile salts via 24-hydroxycholesterol	Reactome	R-HSA-193775	1	14	0.156585	0.278374	SLC27A2	http://www.reactome.org/cgi-bin/eventbrowser_st_id?ST_ID=R-HSA-193775
Degradation of cysteine and homocysteine	Reactome	R-HSA-1614558	1	14	0.156585	0.278374	SLC25A10	http://www.reactome.org/cgi-bin/eventbrowser_st_id?ST_ID=R-HSA-1614558
SEMA3A-Plexin repulsion signaling by inhibiting Integrin adhesion	Reactome	R-HSA-399955	1	14	0.156585	0.278374	PLXNA4	http://www.reactome.org/cgi-bin/eventbrowser_st_id?ST_ID=R-HSA-399955
GRB2:SOS provides linkage to MAPK signaling for Integrins	Reactome	R-HSA-354194	1	14	0.156585	0.278374	FN1	http://www.reactome.org/cgi-bin/eventbrowser_st_id?ST_ID=R-HSA-354194
Metabolism of water-soluble vitamins and cofactors	Reactome	R-HSA-196849	3	120	0.162606	0.288336	MTHFD1L|SHMT2|NNMT	http://www.reactome.org/cgi-bin/eventbrowser_st_id?ST_ID=R-HSA-196849
Constitutive Signaling by Aberrant PI3K in Cancer	Reactome	R-HSA-2219530	2	62	0.162973	0.288336	PIK3AP1|CD19	http://www.reactome.org/cgi-bin/eventbrowser_st_id?ST_ID=R-HSA-2219530
p130Cas linkage to MAPK signaling for integrins	Reactome	R-HSA-372708	1	15	0.166108	0.289706	FN1	http://www.reactome.org/cgi-bin/eventbrowser_st_id?ST_ID=R-HSA-372708
Anchoring fibril formation	Reactome	R-HSA-2214320	1	15	0.166108	0.289706	BMP1	http://www.reactome.org/cgi-bin/eventbrowser_st_id?ST_ID=R-HSA-2214320
Rap1 signalling	Reactome	R-HSA-392517	1	15	0.166108	0.289706	RAPGEF3	http://www.reactome.org/cgi-bin/eventbrowser_st_id?ST_ID=R-HSA-392517
The NLRP3 inflammasome	Reactome	R-HSA-844456	1	15	0.166108	0.289706	P2RX7	http://www.reactome.org/cgi-bin/eventbrowser_st_id?ST_ID=R-HSA-844456
N-Glycan antennae elongation	Reactome	R-HSA-975577	1	15	0.166108	0.289706	B4GALT2	http://www.reactome.org/cgi-bin/eventbrowser_st_id?ST_ID=R-HSA-975577
Apoptotic factor-mediated response	Reactome	R-HSA-111471	1	15	0.166108	0.289706	AVEN	http://www.reactome.org/cgi-bin/eventbrowser_st_id?ST_ID=R-HSA-111471
MHC class II antigen presentation	Reactome	R-HSA-2132295	3	123	0.170845	0.296776	TUBA1C|KIF3B|LAG3	http://www.reactome.org/cgi-bin/eventbrowser_st_id?ST_ID=R-HSA-2132295
Collagen degradation	Reactome	R-HSA-1442490	2	64	0.170969	0.296776	MMP15|COL6A3	http://www.reactome.org/cgi-bin/eventbrowser_st_id?ST_ID=R-HSA-1442490
Oxidative Stress Induced Senescence	Reactome	R-HSA-2559580	3	124	0.173618	0.296979	JUN|MAPK11|KDM6B	http://www.reactome.org/cgi-bin/eventbrowser_st_id?ST_ID=R-HSA-2559580
Regulation of gene expression in late stage (branching morphogenesis) pancreatic bud precursor cells	Reactome	R-HSA-210744	1	16	0.175524	0.296979	MAMLD1	http://www.reactome.org/cgi-bin/eventbrowser_st_id?ST_ID=R-HSA-210744
MECP2 regulates neuronal receptors and channels	Reactome	R-HSA-9022699	1	16	0.175524	0.296979	GPRIN1	http://www.reactome.org/cgi-bin/eventbrowser_st_id?ST_ID=R-HSA-9022699
NRIF signals cell death from the nucleus	Reactome	R-HSA-205043	1	16	0.175524	0.296979	PSEN2	http://www.reactome.org/cgi-bin/eventbrowser_st_id?ST_ID=R-HSA-205043
CRMPs in Sema3A signaling	Reactome	R-HSA-399956	1	16	0.175524	0.296979	PLXNA4	http://www.reactome.org/cgi-bin/eventbrowser_st_id?ST_ID=R-HSA-399956
FOXO-mediated transcription of cell death genes	Reactome	R-HSA-9614657	1	16	0.175524	0.296979	FASLG	http://www.reactome.org/cgi-bin/eventbrowser_st_id?ST_ID=R-HSA-9614657
Caspase activation via Death Receptors in the presence of ligand	Reactome	R-HSA-140534	1	16	0.175524	0.296979	FASLG	http://www.reactome.org/cgi-bin/eventbrowser_st_id?ST_ID=R-HSA-140534
Sema3A PAK dependent Axon repulsion	Reactome	R-HSA-399954	1	16	0.175524	0.296979	PLXNA4	http://www.reactome.org/cgi-bin/eventbrowser_st_id?ST_ID=R-HSA-399954
Regulation of pyruvate dehydrogenase (PDH) complex	Reactome	R-HSA-204174	1	16	0.175524	0.296979	GSTZ1	http://www.reactome.org/cgi-bin/eventbrowser_st_id?ST_ID=R-HSA-204174
Recycling of bile acids and salts	Reactome	R-HSA-159418	1	16	0.175524	0.296979	SLCO1A2	http://www.reactome.org/cgi-bin/eventbrowser_st_id?ST_ID=R-HSA-159418
Acetylcholine Neurotransmitter Release Cycle	Reactome	R-HSA-264642	1	16	0.175524	0.296979	TSPOAP1	http://www.reactome.org/cgi-bin/eventbrowser_st_id?ST_ID=R-HSA-264642
Toll Like Receptor 4 (TLR4) Cascade	Reactome	R-HSA-166016	3	128	0.184834	0.307083	DUSP4|JUN|MAPK11	http://www.reactome.org/cgi-bin/eventbrowser_st_id?ST_ID=R-HSA-166016
SUMOylation of transcription factors	Reactome	R-HSA-3232118	1	17	0.184834	0.307083	HIC1	http://www.reactome.org/cgi-bin/eventbrowser_st_id?ST_ID=R-HSA-3232118
FOXO-mediated transcription of cell cycle genes	Reactome	R-HSA-9617828	1	17	0.184834	0.307083	GADD45A	http://www.reactome.org/cgi-bin/eventbrowser_st_id?ST_ID=R-HSA-9617828
IL-6-type cytokine receptor ligand interactions	Reactome	R-HSA-6788467	1	17	0.184834	0.307083	CLCF1	http://www.reactome.org/cgi-bin/eventbrowser_st_id?ST_ID=R-HSA-6788467
Serotonin Neurotransmitter Release Cycle	Reactome	R-HSA-181429	1	17	0.184834	0.307083	TSPOAP1	http://www.reactome.org/cgi-bin/eventbrowser_st_id?ST_ID=R-HSA-181429
KSRP (KHSRP) binds and destabilizes mRNA	Reactome	R-HSA-450604	1	17	0.184834	0.307083	MAPK11	http://www.reactome.org/cgi-bin/eventbrowser_st_id?ST_ID=R-HSA-450604
Regulation of necroptotic cell death	Reactome	R-HSA-5675482	1	17	0.184834	0.307083	FASLG	http://www.reactome.org/cgi-bin/eventbrowser_st_id?ST_ID=R-HSA-5675482
Norepinephrine Neurotransmitter Release Cycle	Reactome	R-HSA-181430	1	17	0.184834	0.307083	TSPOAP1	http://www.reactome.org/cgi-bin/eventbrowser_st_id?ST_ID=R-HSA-181430
Glycerophospholipid biosynthesis	Reactome	R-HSA-1483206	2	129	0.187667	0.311088	PLAAT5|MFSD2A	http://www.reactome.org/cgi-bin/eventbrowser_st_id?ST_ID=R-HSA-1483206
Circadian Clock	Reactome	R-HSA-400253	2	69	0.191221	0.315929	BHLHE40|NFIL3	http://www.reactome.org/cgi-bin/eventbrowser_st_id?ST_ID=R-HSA-400253
Membrane Trafficking	Reactome	R-HSA-199991	10	631	0.191446	0.315929	KIF3B|SLC2A8|TUBA1C|TBC1D16|GOLIM4|ADRB2|PACSIN3|SPTBN5|KIF21A|GALNT2	http://www.reactome.org/cgi-bin/eventbrowser_st_id?ST_ID=R-HSA-199991
Microtubule-dependent trafficking of connexons from Golgi to the plasma membrane	Reactome	R-HSA-190840	1	18	0.194039	0.316658	TUBA1C	http://www.reactome.org/cgi-bin/eventbrowser_st_id?ST_ID=R-HSA-190840
Biosynthesis of specialized proresolving mediators (SPMs)	Reactome	R-HSA-9018678	1	18	0.194039	0.316658	ALOX5AP	http://www.reactome.org/cgi-bin/eventbrowser_st_id?ST_ID=R-HSA-9018678
Metabolism of amine-derived hormones	Reactome	R-HSA-209776	1	18	0.194039	0.316658	PNMT	http://www.reactome.org/cgi-bin/eventbrowser_st_id?ST_ID=R-HSA-209776
Crosslinking of collagen fibrils	Reactome	R-HSA-2243919	1	18	0.194039	0.316658	BMP1	http://www.reactome.org/cgi-bin/eventbrowser_st_id?ST_ID=R-HSA-2243919
TP53 Regulates Transcription of Genes Involved in G2 Cell Cycle Arrest	Reactome	R-HSA-6804114	1	18	0.194039	0.316658	GADD45A	http://www.reactome.org/cgi-bin/eventbrowser_st_id?ST_ID=R-HSA-6804114
HDR through Homologous Recombination (HRR) or Single Strand Annealing (SSA)	Reactome	R-HSA-5693567	3	132	0.196233	0.31953	SLX1B|XRCC3|RBBP8	http://www.reactome.org/cgi-bin/eventbrowser_st_id?ST_ID=R-HSA-5693567
Signaling by NOTCH1	Reactome	R-HSA-1980143	2	71	0.19941	0.323986	PSEN2|MAMLD1	http://www.reactome.org/cgi-bin/eventbrowser_st_id?ST_ID=R-HSA-1980143
Transport of connexons to the plasma membrane	Reactome	R-HSA-190872	1	19	0.20314	0.324222	TUBA1C	http://www.reactome.org/cgi-bin/eventbrowser_st_id?ST_ID=R-HSA-190872
Transcription of E2F targets under negative control by DREAM complex	Reactome	R-HSA-1362277	1	19	0.20314	0.324222	CDC6	http://www.reactome.org/cgi-bin/eventbrowser_st_id?ST_ID=R-HSA-1362277
Regulated Necrosis	Reactome	R-HSA-5218859	1	19	0.20314	0.324222	FASLG	http://www.reactome.org/cgi-bin/eventbrowser_st_id?ST_ID=R-HSA-5218859
VEGFR2 mediated cell proliferation	Reactome	R-HSA-5218921	1	19	0.20314	0.324222	SPHK1	http://www.reactome.org/cgi-bin/eventbrowser_st_id?ST_ID=R-HSA-5218921
Insertion of tail-anchored proteins into the endoplasmic reticulum membrane	Reactome	R-HSA-9609523	1	19	0.20314	0.324222	OTOF	http://www.reactome.org/cgi-bin/eventbrowser_st_id?ST_ID=R-HSA-9609523
Phase 4 - resting membrane potential	Reactome	R-HSA-5576886	1	19	0.20314	0.324222	KCNK6	http://www.reactome.org/cgi-bin/eventbrowser_st_id?ST_ID=R-HSA-5576886
RIPK1-mediated regulated necrosis	Reactome	R-HSA-5213460	1	19	0.20314	0.324222	FASLG	http://www.reactome.org/cgi-bin/eventbrowser_st_id?ST_ID=R-HSA-5213460
Nicotinamide salvaging	Reactome	R-HSA-197264	1	19	0.20314	0.324222	NNMT	http://www.reactome.org/cgi-bin/eventbrowser_st_id?ST_ID=R-HSA-197264
Translocation of SLC2A4 (GLUT4) to the plasma membrane	Reactome	R-HSA-1445148	2	72	0.20352	0.324222	TUBA1C|KIF3B	http://www.reactome.org/cgi-bin/eventbrowser_st_id?ST_ID=R-HSA-1445148
NOTCH4 Intracellular Domain Regulates Transcription	Reactome	R-HSA-9013695	1	20	0.212139	0.336496	MAMLD1	http://www.reactome.org/cgi-bin/eventbrowser_st_id?ST_ID=R-HSA-9013695
TP53 Regulates Transcription of Genes Involved in Cytochrome C Release	Reactome	R-HSA-6803204	1	20	0.212139	0.336496	PMAIP1	http://www.reactome.org/cgi-bin/eventbrowser_st_id?ST_ID=R-HSA-6803204
Cellular responses to stress	Reactome	R-HSA-2262752	7	422	0.213274	0.33742	EPAS1|HSPA5|TUBA1C|JUN|PRDX1|MAPK11|KDM6B	http://www.reactome.org/cgi-bin/eventbrowser_st_id?ST_ID=R-HSA-2262752
Homology Directed Repair	Reactome	R-HSA-5693538	3	138	0.213639	0.33742	SLX1B|XRCC3|RBBP8	http://www.reactome.org/cgi-bin/eventbrowser_st_id?ST_ID=R-HSA-5693538
ABC transporter disorders	Reactome	R-HSA-5619084	2	76	0.220046	0.345398	KCNJ11|DERL3	http://www.reactome.org/cgi-bin/eventbrowser_st_id?ST_ID=R-HSA-5619084
Synaptic adhesion-like molecules	Reactome	R-HSA-8849932	1	21	0.221036	0.345398	LRFN3	http://www.reactome.org/cgi-bin/eventbrowser_st_id?ST_ID=R-HSA-8849932
Synthesis of Leukotrienes (LT) and Eoxins (EX)	Reactome	R-HSA-2142691	1	21	0.221036	0.345398	ALOX5AP	http://www.reactome.org/cgi-bin/eventbrowser_st_id?ST_ID=R-HSA-2142691
Regulation of FZD by ubiquitination	Reactome	R-HSA-4641263	1	21	0.221036	0.345398	ZNRF3	http://www.reactome.org/cgi-bin/eventbrowser_st_id?ST_ID=R-HSA-4641263
Cellular hexose transport	Reactome	R-HSA-189200	1	21	0.221036	0.345398	SLC2A8	http://www.reactome.org/cgi-bin/eventbrowser_st_id?ST_ID=R-HSA-189200
Phospholipid metabolism	Reactome	R-HSA-1483257	3	212	0.228241	0.353885	PIK3R6|MFSD2A|PLAAT5	http://www.reactome.org/cgi-bin/eventbrowser_st_id?ST_ID=R-HSA-1483257
RNA Polymerase III Transcription Termination	Reactome	R-HSA-73980	1	22	0.229833	0.353885	NFIX	http://www.reactome.org/cgi-bin/eventbrowser_st_id?ST_ID=R-HSA-73980
Dopamine Neurotransmitter Release Cycle	Reactome	R-HSA-212676	1	22	0.229833	0.353885	TSPOAP1	http://www.reactome.org/cgi-bin/eventbrowser_st_id?ST_ID=R-HSA-212676
NOTCH2 Activation and Transmission of Signal to the Nucleus	Reactome	R-HSA-2979096	1	22	0.229833	0.353885	PSEN2	http://www.reactome.org/cgi-bin/eventbrowser_st_id?ST_ID=R-HSA-2979096
Post-chaperonin tubulin folding pathway	Reactome	R-HSA-389977	1	22	0.229833	0.353885	TUBA1C	http://www.reactome.org/cgi-bin/eventbrowser_st_id?ST_ID=R-HSA-389977
Common Pathway of Fibrin Clot Formation	Reactome	R-HSA-140875	1	22	0.229833	0.353885	F13A1	http://www.reactome.org/cgi-bin/eventbrowser_st_id?ST_ID=R-HSA-140875
Transcriptional regulation of pluripotent stem cells	Reactome	R-HSA-452723	1	22	0.229833	0.353885	EPAS1	http://www.reactome.org/cgi-bin/eventbrowser_st_id?ST_ID=R-HSA-452723
Clathrin-mediated endocytosis	Reactome	R-HSA-8856828	3	145	0.234337	0.360066	ADRB2|PACSIN3|SLC2A8	http://www.reactome.org/cgi-bin/eventbrowser_st_id?ST_ID=R-HSA-8856828
Signaling by NOTCH4	Reactome	R-HSA-9013694	2	80	0.236678	0.361977	PSEN2|MAMLD1	http://www.reactome.org/cgi-bin/eventbrowser_st_id?ST_ID=R-HSA-9013694
Peroxisomal lipid metabolism	Reactome	R-HSA-390918	1	23	0.238531	0.361977	SLC27A2	http://www.reactome.org/cgi-bin/eventbrowser_st_id?ST_ID=R-HSA-390918
Negative regulation of FGFR3 signaling	Reactome	R-HSA-5654732	1	23	0.238531	0.361977	SPRY2	http://www.reactome.org/cgi-bin/eventbrowser_st_id?ST_ID=R-HSA-5654732
Nephrin family interactions	Reactome	R-HSA-373753	1	23	0.238531	0.361977	ACTN4	http://www.reactome.org/cgi-bin/eventbrowser_st_id?ST_ID=R-HSA-373753
Glutamate Neurotransmitter Release Cycle	Reactome	R-HSA-210500	1	23	0.238531	0.361977	TSPOAP1	http://www.reactome.org/cgi-bin/eventbrowser_st_id?ST_ID=R-HSA-210500
Synthesis of bile acids and bile salts via 7alpha-hydroxycholesterol	Reactome	R-HSA-193368	1	23	0.238531	0.361977	SLC27A2	http://www.reactome.org/cgi-bin/eventbrowser_st_id?ST_ID=R-HSA-193368
TP53 Regulates Metabolic Genes	Reactome	R-HSA-5628897	2	82	0.24502	0.368905	PRDX1|SESN2	http://www.reactome.org/cgi-bin/eventbrowser_st_id?ST_ID=R-HSA-5628897
RHO GTPases Activate NADPH Oxidases	Reactome	R-HSA-5668599	1	24	0.247131	0.368905	MAPK11	http://www.reactome.org/cgi-bin/eventbrowser_st_id?ST_ID=R-HSA-5668599
SUMOylation of intracellular receptors	Reactome	R-HSA-4090294	#N/A	24	0.247131	0.368905	#N/A	http://www.reactome.org/cgi-bin/eventbrowser_st_id?ST_ID=R-HSA-4090294
activated TAK1 mediates p38 MAPK activation	Reactome	R-HSA-450302	1	24	0.247131	0.368905	MAPK11	http://www.reactome.org/cgi-bin/eventbrowser_st_id?ST_ID=R-HSA-450302
Cytosolic tRNA aminoacylation	Reactome	R-HSA-379716	#N/A	24	0.247131	0.368905	#N/A	http://www.reactome.org/cgi-bin/eventbrowser_st_id?ST_ID=R-HSA-379716
NOTCH3 Intracellular Domain Regulates Transcription	Reactome	R-HSA-9013508	1	24	0.247131	0.368905	MAMLD1	http://www.reactome.org/cgi-bin/eventbrowser_st_id?ST_ID=R-HSA-9013508
Triglyceride catabolism	Reactome	R-HSA-163560	1	24	0.247131	0.368905	FABP5	http://www.reactome.org/cgi-bin/eventbrowser_st_id?ST_ID=R-HSA-163560
Interleukin-6 family signaling	Reactome	R-HSA-6783589	1	24	0.247131	0.368905	CLCF1	http://www.reactome.org/cgi-bin/eventbrowser_st_id?ST_ID=R-HSA-6783589
Biological oxidations	Reactome	R-HSA-211859	5	220	0.247607	0.368905	CYP51A1|VDR|GSTZ1|NNMT|CHAC1	http://www.reactome.org/cgi-bin/eventbrowser_st_id?ST_ID=R-HSA-211859
Hedgehog 'on' state	Reactome	R-HSA-5632684	2	84	0.253372	0.376293	KIF7|GPR161	http://www.reactome.org/cgi-bin/eventbrowser_st_id?ST_ID=R-HSA-5632684
Downregulation of TGF-beta receptor signaling	Reactome	R-HSA-2173788	1	25	0.255634	0.376293	BAMBI	http://www.reactome.org/cgi-bin/eventbrowser_st_id?ST_ID=R-HSA-2173788
Antigen Presentation: Folding, assembly and peptide loading of class I MHC	Reactome	R-HSA-983170	1	25	0.255634	0.376293	HSPA5	http://www.reactome.org/cgi-bin/eventbrowser_st_id?ST_ID=R-HSA-983170
NOTCH3 Activation and Transmission of Signal to the Nucleus	Reactome	R-HSA-9013507	1	25	0.255634	0.376293	PSEN2	http://www.reactome.org/cgi-bin/eventbrowser_st_id?ST_ID=R-HSA-9013507
Constitutive Signaling by AKT1 E17K in Cancer	Reactome	R-HSA-5674400	1	25	0.255634	0.376293	NR4A1	http://www.reactome.org/cgi-bin/eventbrowser_st_id?ST_ID=R-HSA-5674400
Formation of tubulin folding intermediates by CCT/TriC	Reactome	R-HSA-389960	1	25	0.255634	0.376293	TUBA1C	http://www.reactome.org/cgi-bin/eventbrowser_st_id?ST_ID=R-HSA-389960
Diseases of signal transduction	Reactome	R-HSA-5663202	6	374	0.26026	0.382338	FN1|PSEN2|NR4A1|MAMLD1|PIK3AP1|CD19	http://www.reactome.org/cgi-bin/eventbrowser_st_id?ST_ID=R-HSA-5663202
Toll-like Receptor Cascades	Reactome	R-HSA-168898	3	154	0.261428	0.382547	DUSP4|JUN|MAPK11	http://www.reactome.org/cgi-bin/eventbrowser_st_id?ST_ID=R-HSA-168898
N-glycan antennae elongation in the medial/trans-Golgi	Reactome	R-HSA-975576	1	26	0.264041	0.382547	B4GALT2	http://www.reactome.org/cgi-bin/eventbrowser_st_id?ST_ID=R-HSA-975576
Miscellaneous transport and binding events	Reactome	R-HSA-5223345	1	26	0.264041	0.382547	DMTN	http://www.reactome.org/cgi-bin/eventbrowser_st_id?ST_ID=R-HSA-5223345
DARPP-32 events	Reactome	R-HSA-180024	1	26	0.264041	0.382547	PDE4A	http://www.reactome.org/cgi-bin/eventbrowser_st_id?ST_ID=R-HSA-180024
Caspase activation via extrinsic apoptotic signalling pathway	Reactome	R-HSA-5357769	1	26	0.264041	0.382547	FASLG	http://www.reactome.org/cgi-bin/eventbrowser_st_id?ST_ID=R-HSA-5357769
ATF4 activates genes in response to endoplasmic reticulum stress	Reactome	R-HSA-380994	1	26	0.264041	0.382547	ATF3	http://www.reactome.org/cgi-bin/eventbrowser_st_id?ST_ID=R-HSA-380994
Negative regulation of FGFR1 signaling	Reactome	R-HSA-5654726	1	26	0.264041	0.382547	SPRY2	http://www.reactome.org/cgi-bin/eventbrowser_st_id?ST_ID=R-HSA-5654726
BMAL1:CLOCK,NPAS2 activates circadian gene expression	Reactome	R-HSA-1368108	1	27	0.272353	0.389984	BHLHE40	http://www.reactome.org/cgi-bin/eventbrowser_st_id?ST_ID=R-HSA-1368108
Downregulation of ERBB2 signaling	Reactome	R-HSA-8863795	1	27	0.272353	0.389984	MATK	http://www.reactome.org/cgi-bin/eventbrowser_st_id?ST_ID=R-HSA-8863795
Uptake and actions of bacterial toxins	Reactome	R-HSA-5339562	1	27	0.272353	0.389984	SV2C	http://www.reactome.org/cgi-bin/eventbrowser_st_id?ST_ID=R-HSA-5339562
G0 and Early G1	Reactome	R-HSA-1538133	1	27	0.272353	0.389984	CDC6	http://www.reactome.org/cgi-bin/eventbrowser_st_id?ST_ID=R-HSA-1538133
Endogenous sterols	Reactome	R-HSA-211976	1	27	0.272353	0.389984	CYP51A1	http://www.reactome.org/cgi-bin/eventbrowser_st_id?ST_ID=R-HSA-211976
Negative regulation of FGFR4 signaling	Reactome	R-HSA-5654733	1	27	0.272353	0.389984	SPRY2	http://www.reactome.org/cgi-bin/eventbrowser_st_id?ST_ID=R-HSA-5654733
PI5P, PP2A and IER3 Regulate PI3K/AKT Signaling	Reactome	R-HSA-6811558	2	89	0.274272	0.391929	PIK3AP1|CD19	http://www.reactome.org/cgi-bin/eventbrowser_st_id?ST_ID=R-HSA-6811558
Signaling by NOTCH	Reactome	R-HSA-157118	4	231	0.274776	0.391929	PSEN2|MAMLD1|JUN|GZMB	http://www.reactome.org/cgi-bin/eventbrowser_st_id?ST_ID=R-HSA-157118
Interferon gamma signaling	Reactome	R-HSA-877300	2	90	0.278451	0.394839	IFNG|VCAM1	http://www.reactome.org/cgi-bin/eventbrowser_st_id?ST_ID=R-HSA-877300
Activation of AMPK downstream of NMDARs	Reactome	R-HSA-9619483	1	28	0.280572	0.394839	TUBA1C	http://www.reactome.org/cgi-bin/eventbrowser_st_id?ST_ID=R-HSA-9619483
Prefoldin mediated transfer of substrate to CCT/TriC	Reactome	R-HSA-389957	1	28	0.280572	0.394839	TUBA1C	http://www.reactome.org/cgi-bin/eventbrowser_st_id?ST_ID=R-HSA-389957
Notch-HLH transcription pathway	Reactome	R-HSA-350054	1	28	0.280572	0.394839	MAMLD1	http://www.reactome.org/cgi-bin/eventbrowser_st_id?ST_ID=R-HSA-350054
Sulfur amino acid metabolism	Reactome	R-HSA-1614635	1	28	0.280572	0.394839	SLC25A10	http://www.reactome.org/cgi-bin/eventbrowser_st_id?ST_ID=R-HSA-1614635
Negative regulation of FGFR2 signaling	Reactome	R-HSA-5654727	1	28	0.280572	0.394839	SPRY2	http://www.reactome.org/cgi-bin/eventbrowser_st_id?ST_ID=R-HSA-5654727
Keratan sulfate biosynthesis	Reactome	R-HSA-2022854	1	28	0.280572	0.394839	B4GALT2	http://www.reactome.org/cgi-bin/eventbrowser_st_id?ST_ID=R-HSA-2022854
Regulation of TP53 Activity through Phosphorylation	Reactome	R-HSA-6804756	2	92	0.286802	0.402837	RBBP8|MAPK11	http://www.reactome.org/cgi-bin/eventbrowser_st_id?ST_ID=R-HSA-6804756
FOXO-mediated transcription of oxidative stress, metabolic and neuronal genes	Reactome	R-HSA-9615017	1	29	0.288698	0.404727	PLXNA4	http://www.reactome.org/cgi-bin/eventbrowser_st_id?ST_ID=R-HSA-9615017
Pre-NOTCH Transcription and Translation	Reactome	R-HSA-1912408	2	93	0.290974	0.407143	MAMLD1|JUN	http://www.reactome.org/cgi-bin/eventbrowser_st_id?ST_ID=R-HSA-1912408
Mitochondrial biogenesis	Reactome	R-HSA-1592230	2	94	0.295144	0.408979	MAPK11|MAPK12	http://www.reactome.org/cgi-bin/eventbrowser_st_id?ST_ID=R-HSA-1592230
TNFR1-induced NFkappaB signaling pathway	Reactome	R-HSA-5357956	1	30	0.296732	0.408979	TNF	http://www.reactome.org/cgi-bin/eventbrowser_st_id?ST_ID=R-HSA-5357956
EGFR downregulation	Reactome	R-HSA-182971	1	30	0.296732	0.408979	SPRY2	http://www.reactome.org/cgi-bin/eventbrowser_st_id?ST_ID=R-HSA-182971
Acyl chain remodelling of PE	Reactome	R-HSA-1482839	1	30	0.296732	0.408979	PLAAT5	http://www.reactome.org/cgi-bin/eventbrowser_st_id?ST_ID=R-HSA-1482839
MET activates PTK2 signaling	Reactome	R-HSA-8874081	1	30	0.296732	0.408979	FN1	http://www.reactome.org/cgi-bin/eventbrowser_st_id?ST_ID=R-HSA-8874081
Activation of BH3-only proteins	Reactome	R-HSA-114452	1	30	0.296732	0.408979	PMAIP1	http://www.reactome.org/cgi-bin/eventbrowser_st_id?ST_ID=R-HSA-114452
Pyruvate metabolism	Reactome	R-HSA-70268	1	30	0.296732	0.408979	GSTZ1	http://www.reactome.org/cgi-bin/eventbrowser_st_id?ST_ID=R-HSA-70268
FCERI mediated Ca+2 mobilization	Reactome	R-HSA-2871809	1	30	0.296732	0.408979	VAV2	http://www.reactome.org/cgi-bin/eventbrowser_st_id?ST_ID=R-HSA-2871809
Negative regulation of the PI3K/AKT network	Reactome	R-HSA-199418	2	96	0.30347	0.416806	PIK3AP1|CD19	http://www.reactome.org/cgi-bin/eventbrowser_st_id?ST_ID=R-HSA-199418
Activated NOTCH1 Transmits Signal to the Nucleus	Reactome	R-HSA-2122948	1	31	0.304676	0.416806	PSEN2	http://www.reactome.org/cgi-bin/eventbrowser_st_id?ST_ID=R-HSA-2122948
Nicotinate metabolism	Reactome	R-HSA-196807	1	31	0.304676	0.416806	NNMT	http://www.reactome.org/cgi-bin/eventbrowser_st_id?ST_ID=R-HSA-196807
TGF-beta receptor signaling activates SMADs	Reactome	R-HSA-2173789	1	31	0.304676	0.416806	BAMBI	http://www.reactome.org/cgi-bin/eventbrowser_st_id?ST_ID=R-HSA-2173789
Cooperation of Prefoldin and TriC/CCT in actin and tubulin folding	Reactome	R-HSA-389958	1	32	0.312531	0.42518	TUBA1C	http://www.reactome.org/cgi-bin/eventbrowser_st_id?ST_ID=R-HSA-389958
Regulation of TNFR1 signaling	Reactome	R-HSA-5357905	1	32	0.312531	0.42518	TNF	http://www.reactome.org/cgi-bin/eventbrowser_st_id?ST_ID=R-HSA-5357905
Adherens junctions interactions	Reactome	R-HSA-418990	1	32	0.312531	0.42518	CTNNA1	http://www.reactome.org/cgi-bin/eventbrowser_st_id?ST_ID=R-HSA-418990
PIP3 activates AKT signaling	Reactome	R-HSA-1257604	4	247	0.315074	0.427849	NR4A1|JUN|PIK3AP1|CD19	http://www.reactome.org/cgi-bin/eventbrowser_st_id?ST_ID=R-HSA-1257604
Nucleobase catabolism	Reactome	R-HSA-8956319	1	33	0.320296	0.431755	TYMP	http://www.reactome.org/cgi-bin/eventbrowser_st_id?ST_ID=R-HSA-8956319
Gluconeogenesis	Reactome	R-HSA-70263	1	33	0.320296	0.431755	SLC25A10	http://www.reactome.org/cgi-bin/eventbrowser_st_id?ST_ID=R-HSA-70263
Signaling by FGFR3	Reactome	R-HSA-5654741	1	33	0.320296	0.431755	SPRY2	http://www.reactome.org/cgi-bin/eventbrowser_st_id?ST_ID=R-HSA-5654741
Activation of the pre-replicative complex	Reactome	R-HSA-68962	1	33	0.320296	0.431755	CDC6	http://www.reactome.org/cgi-bin/eventbrowser_st_id?ST_ID=R-HSA-68962
Signaling by TGF-beta family members	Reactome	R-HSA-9006936	2	101	0.324202	0.435425	BAMBI|INHBB	http://www.reactome.org/cgi-bin/eventbrowser_st_id?ST_ID=R-HSA-9006936
COPI-mediated anterograde transport	Reactome	R-HSA-6807878	2	101	0.324202	0.435425	TUBA1C|SPTBN5	http://www.reactome.org/cgi-bin/eventbrowser_st_id?ST_ID=R-HSA-6807878
Signaling by WNT	Reactome	R-HSA-195721	5	329	0.32584	0.436827	PLCB1|GNG4|GNG12|GNGT2|ZNRF3	http://www.reactome.org/cgi-bin/eventbrowser_st_id?ST_ID=R-HSA-195721
Keratan sulfate/keratin metabolism	Reactome	R-HSA-1638074	1	34	0.327975	0.436983	B4GALT2	http://www.reactome.org/cgi-bin/eventbrowser_st_id?ST_ID=R-HSA-1638074
Diseases of carbohydrate metabolism	Reactome	R-HSA-5663084	1	34	0.327975	0.436983	ARSB	http://www.reactome.org/cgi-bin/eventbrowser_st_id?ST_ID=R-HSA-5663084
Metabolism of steroid hormones	Reactome	R-HSA-196071	1	34	0.327975	0.436983	TSPOAP1	http://www.reactome.org/cgi-bin/eventbrowser_st_id?ST_ID=R-HSA-196071
ABC-family proteins mediated transport	Reactome	R-HSA-382556	2	102	0.328331	0.436983	KCNJ11|DERL3	http://www.reactome.org/cgi-bin/eventbrowser_st_id?ST_ID=R-HSA-382556
tRNA processing	Reactome	R-HSA-72306	2	103	0.332452	0.441669	CTU2|WDR4	http://www.reactome.org/cgi-bin/eventbrowser_st_id?ST_ID=R-HSA-72306
Detoxification of Reactive Oxygen Species	Reactome	R-HSA-3299685	1	35	0.335567	0.444203	PRDX1	http://www.reactome.org/cgi-bin/eventbrowser_st_id?ST_ID=R-HSA-3299685
Transcriptional Regulation by E2F6	Reactome	R-HSA-8953750	1	35	0.335567	0.444203	RBBP8	http://www.reactome.org/cgi-bin/eventbrowser_st_id?ST_ID=R-HSA-8953750
Cargo recognition for clathrin-mediated endocytosis	Reactome	R-HSA-8856825	2	105	0.340673	0.450154	ADRB2|SLC2A8	http://www.reactome.org/cgi-bin/eventbrowser_st_id?ST_ID=R-HSA-8856825
Signaling by FGFR4	Reactome	R-HSA-5654743	1	36	0.343073	0.450896	SPRY2	http://www.reactome.org/cgi-bin/eventbrowser_st_id?ST_ID=R-HSA-5654743
Gap junction assembly	Reactome	R-HSA-190861	1	36	0.343073	0.450896	TUBA1C	http://www.reactome.org/cgi-bin/eventbrowser_st_id?ST_ID=R-HSA-190861
Signaling by high-kinase activity BRAF mutants	Reactome	R-HSA-6802948	1	36	0.343073	0.450896	FN1	http://www.reactome.org/cgi-bin/eventbrowser_st_id?ST_ID=R-HSA-6802948
HDR through Single Strand Annealing (SSA)	Reactome	R-HSA-5685938	1	37	0.350494	0.456573	RBBP8	http://www.reactome.org/cgi-bin/eventbrowser_st_id?ST_ID=R-HSA-5685938
Activation of ATR in response to replication stress	Reactome	R-HSA-176187	1	37	0.350494	0.456573	CDC6	http://www.reactome.org/cgi-bin/eventbrowser_st_id?ST_ID=R-HSA-176187
NS1 Mediated Effects on Host Pathways	Reactome	R-HSA-168276	1	37	0.350494	0.456573	KPNA2	http://www.reactome.org/cgi-bin/eventbrowser_st_id?ST_ID=R-HSA-168276
Triglyceride metabolism	Reactome	R-HSA-8979227	1	37	0.350494	0.456573	FABP5	http://www.reactome.org/cgi-bin/eventbrowser_st_id?ST_ID=R-HSA-8979227
Defective B3GALTL causes Peters-plus syndrome (PpS)	Reactome	R-HSA-5083635	1	37	0.350494	0.456573	ADAMTS14	http://www.reactome.org/cgi-bin/eventbrowser_st_id?ST_ID=R-HSA-5083635
Stimuli-sensing channels	Reactome	R-HSA-2672351	2	108	0.352944	0.458952	FKBP1B|BEST4	http://www.reactome.org/cgi-bin/eventbrowser_st_id?ST_ID=R-HSA-2672351
Transport to the Golgi and subsequent modification	Reactome	R-HSA-948021	3	185	0.356545	0.461234	TUBA1C|SPTBN5|B4GALT2	http://www.reactome.org/cgi-bin/eventbrowser_st_id?ST_ID=R-HSA-948021
Pre-NOTCH Expression and Processing	Reactome	R-HSA-1912422	2	109	0.357017	0.461234	MAMLD1|JUN	http://www.reactome.org/cgi-bin/eventbrowser_st_id?ST_ID=R-HSA-1912422
Association of TriC/CCT with target proteins during biosynthesis	Reactome	R-HSA-390471	1	38	0.357832	0.461234	SPHK1	http://www.reactome.org/cgi-bin/eventbrowser_st_id?ST_ID=R-HSA-390471
Regulation of beta-cell development	Reactome	R-HSA-186712	1	38	0.357832	0.461234	MAMLD1	http://www.reactome.org/cgi-bin/eventbrowser_st_id?ST_ID=R-HSA-186712
O-glycosylation of TSR domain-containing proteins	Reactome	R-HSA-5173214	1	38	0.357832	0.461234	ADAMTS14	http://www.reactome.org/cgi-bin/eventbrowser_st_id?ST_ID=R-HSA-5173214
Separation of Sister Chromatids	Reactome	R-HSA-2467813	3	186	0.359613	0.462718	TUBA1C|CENPN|ESPL1	http://www.reactome.org/cgi-bin/eventbrowser_st_id?ST_ID=R-HSA-2467813
Carboxyterminal post-translational modifications of tubulin	Reactome	R-HSA-8955332	1	39	0.365087	0.466501	TUBA1C	http://www.reactome.org/cgi-bin/eventbrowser_st_id?ST_ID=R-HSA-8955332
Presynaptic phase of homologous DNA pairing and strand exchange	Reactome	R-HSA-5693616	1	39	0.365087	0.466501	RBBP8	http://www.reactome.org/cgi-bin/eventbrowser_st_id?ST_ID=R-HSA-5693616
Formation of Fibrin Clot (Clotting Cascade)	Reactome	R-HSA-140877	1	39	0.365087	0.466501	F13A1	http://www.reactome.org/cgi-bin/eventbrowser_st_id?ST_ID=R-HSA-140877
Host Interactions with Influenza Factors	Reactome	R-HSA-168253	1	39	0.365087	0.466501	KPNA2	http://www.reactome.org/cgi-bin/eventbrowser_st_id?ST_ID=R-HSA-168253
Assembly and cell surface presentation of NMDA receptors	Reactome	R-HSA-9609736	1	40	0.372261	0.470763	TUBA1C	http://www.reactome.org/cgi-bin/eventbrowser_st_id?ST_ID=R-HSA-9609736
RNA Polymerase III Transcription	Reactome	R-HSA-74158	1	40	0.372261	0.470763	NFIX	http://www.reactome.org/cgi-bin/eventbrowser_st_id?ST_ID=R-HSA-74158
Fanconi Anemia Pathway	Reactome	R-HSA-6783310	1	40	0.372261	0.470763	SLX1B	http://www.reactome.org/cgi-bin/eventbrowser_st_id?ST_ID=R-HSA-6783310
RNA Polymerase III Abortive And Retractive Initiation	Reactome	R-HSA-749476	1	40	0.372261	0.470763	NFIX	http://www.reactome.org/cgi-bin/eventbrowser_st_id?ST_ID=R-HSA-749476
MET promotes cell motility	Reactome	R-HSA-8875878	1	40	0.372261	0.470763	FN1	http://www.reactome.org/cgi-bin/eventbrowser_st_id?ST_ID=R-HSA-8875878
MAP2K and MAPK activation	Reactome	R-HSA-5674135	1	40	0.372261	0.470763	FN1	http://www.reactome.org/cgi-bin/eventbrowser_st_id?ST_ID=R-HSA-5674135
Cellular responses to external stimuli	Reactome	R-HSA-8953897	7	516	0.377921	0.4771	EPAS1|HSPA5|TUBA1C|JUN|PRDX1|MAPK11|KDM6B	http://www.reactome.org/cgi-bin/eventbrowser_st_id?ST_ID=R-HSA-8953897
EPHB-mediated forward signaling	Reactome	R-HSA-3928662	1	41	0.379353	0.477272	EPHB4	http://www.reactome.org/cgi-bin/eventbrowser_st_id?ST_ID=R-HSA-3928662
Binding and Uptake of Ligands by Scavenger Receptors	Reactome	R-HSA-2173782	1	41	0.379353	0.477272	HYOU1	http://www.reactome.org/cgi-bin/eventbrowser_st_id?ST_ID=R-HSA-2173782
Interferon Signaling	Reactome	R-HSA-913531	3	194	0.384066	0.480735	IFNG|VCAM1|KPNA2	http://www.reactome.org/cgi-bin/eventbrowser_st_id?ST_ID=R-HSA-913531
Mitotic Anaphase	Reactome	R-HSA-68882	3	194	0.384066	0.480735	TUBA1C|CENPN|ESPL1	http://www.reactome.org/cgi-bin/eventbrowser_st_id?ST_ID=R-HSA-68882
Cellular Senescence	Reactome	R-HSA-2559583	3	194	0.384066	0.480735	JUN|MAPK11|KDM6B	http://www.reactome.org/cgi-bin/eventbrowser_st_id?ST_ID=R-HSA-2559583
tRNA Aminoacylation	Reactome	R-HSA-379724	#N/A	42	0.386366	0.48116	#N/A	http://www.reactome.org/cgi-bin/eventbrowser_st_id?ST_ID=R-HSA-379724
TNF signaling	Reactome	R-HSA-75893	1	42	0.386366	0.48116	TNF	http://www.reactome.org/cgi-bin/eventbrowser_st_id?ST_ID=R-HSA-75893
Signaling by FGFR1	Reactome	R-HSA-5654736	1	42	0.386366	0.48116	SPRY2	http://www.reactome.org/cgi-bin/eventbrowser_st_id?ST_ID=R-HSA-5654736
Mitotic Metaphase and Anaphase	Reactome	R-HSA-2555396	3	195	0.387109	0.48127	TUBA1C|CENPN|ESPL1	http://www.reactome.org/cgi-bin/eventbrowser_st_id?ST_ID=R-HSA-2555396
Signaling by Retinoic Acid	Reactome	R-HSA-5362517	1	43	0.3933	0.488143	FABP5	http://www.reactome.org/cgi-bin/eventbrowser_st_id?ST_ID=R-HSA-5362517
Intra-Golgi traffic	Reactome	R-HSA-6811438	1	44	0.400155	0.494151	GOLIM4	http://www.reactome.org/cgi-bin/eventbrowser_st_id?ST_ID=R-HSA-6811438
Collagen chain trimerization	Reactome	R-HSA-8948216	1	44	0.400155	0.494151	COL6A3	http://www.reactome.org/cgi-bin/eventbrowser_st_id?ST_ID=R-HSA-8948216
TP53 Regulates Transcription of Cell Death Genes	Reactome	R-HSA-5633008	1	44	0.400155	0.494151	PMAIP1	http://www.reactome.org/cgi-bin/eventbrowser_st_id?ST_ID=R-HSA-5633008
Activation of HOX genes during differentiation	Reactome	R-HSA-5619507	2	121	0.405084	0.498565	EGR2|JUN	http://www.reactome.org/cgi-bin/eventbrowser_st_id?ST_ID=R-HSA-5619507
Activation of anterior HOX genes in hindbrain development during early embryogenesis	Reactome	R-HSA-5617472	2	121	0.405084	0.498565	EGR2|JUN	http://www.reactome.org/cgi-bin/eventbrowser_st_id?ST_ID=R-HSA-5617472
NOTCH1 Intracellular Domain Regulates Transcription	Reactome	R-HSA-2122947	1	45	0.406933	0.500005	MAMLD1	http://www.reactome.org/cgi-bin/eventbrowser_st_id?ST_ID=R-HSA-2122947
Resolution of Sister Chromatid Cohesion	Reactome	R-HSA-2500257	2	123	0.412932	0.50653	TUBA1C|CENPN	http://www.reactome.org/cgi-bin/eventbrowser_st_id?ST_ID=R-HSA-2500257
TBC/RABGAPs	Reactome	R-HSA-8854214	1	46	0.413635	0.506548	TBC1D16	http://www.reactome.org/cgi-bin/eventbrowser_st_id?ST_ID=R-HSA-8854214
Signaling by moderate kinase activity BRAF mutants	Reactome	R-HSA-6802946	1	47	0.420261	0.510416	FN1	http://www.reactome.org/cgi-bin/eventbrowser_st_id?ST_ID=R-HSA-6802946
Paradoxical activation of RAF signaling by kinase inactive BRAF	Reactome	R-HSA-6802955	1	47	0.420261	0.510416	FN1	http://www.reactome.org/cgi-bin/eventbrowser_st_id?ST_ID=R-HSA-6802955
Regulation of Complement cascade	Reactome	R-HSA-977606	1	47	0.420261	0.510416	CD19	http://www.reactome.org/cgi-bin/eventbrowser_st_id?ST_ID=R-HSA-977606
Gap junction trafficking	Reactome	R-HSA-190828	1	47	0.420261	0.510416	TUBA1C	http://www.reactome.org/cgi-bin/eventbrowser_st_id?ST_ID=R-HSA-190828
Signaling by ERBB2	Reactome	R-HSA-1227986	1	47	0.420261	0.510416	MATK	http://www.reactome.org/cgi-bin/eventbrowser_st_id?ST_ID=R-HSA-1227986
TP53 Regulates Transcription of Cell Cycle Genes	Reactome	R-HSA-6791312	1	48	0.426812	0.515819	GADD45A	http://www.reactome.org/cgi-bin/eventbrowser_st_id?ST_ID=R-HSA-6791312
Signaling by EGFR	Reactome	R-HSA-177929	1	48	0.426812	0.515819	SPRY2	http://www.reactome.org/cgi-bin/eventbrowser_st_id?ST_ID=R-HSA-177929
Gap junction trafficking and regulation	Reactome	R-HSA-157858	1	48	0.426812	0.515819	TUBA1C	http://www.reactome.org/cgi-bin/eventbrowser_st_id?ST_ID=R-HSA-157858
Organelle biogenesis and maintenance	Reactome	R-HSA-1852241	4	294	0.434391	0.524118	TUBA1C|KIF3B|MAPK11|MAPK12	http://www.reactome.org/cgi-bin/eventbrowser_st_id?ST_ID=R-HSA-1852241
Neurotransmitter release cycle	Reactome	R-HSA-112310	1	50	0.439694	0.527405	TSPOAP1	http://www.reactome.org/cgi-bin/eventbrowser_st_id?ST_ID=R-HSA-112310
HDMs demethylate histones	Reactome	R-HSA-3214842	1	50	0.439694	0.527405	KDM6B	http://www.reactome.org/cgi-bin/eventbrowser_st_id?ST_ID=R-HSA-3214842
Fc epsilon receptor (FCERI) signaling	Reactome	R-HSA-2454202	2	130	0.439982	0.527405	VAV2|JUN	http://www.reactome.org/cgi-bin/eventbrowser_st_id?ST_ID=R-HSA-2454202
G1/S Transition	Reactome	R-HSA-69206	2	130	0.439982	0.527405	TYMS|CDC6	http://www.reactome.org/cgi-bin/eventbrowser_st_id?ST_ID=R-HSA-69206
Signaling by PTK6	Reactome	R-HSA-8848021	1	52	0.452287	0.540395	EPAS1	http://www.reactome.org/cgi-bin/eventbrowser_st_id?ST_ID=R-HSA-8848021
Signaling by Non-Receptor Tyrosine Kinases	Reactome	R-HSA-9006927	1	52	0.452287	0.540395	EPAS1	http://www.reactome.org/cgi-bin/eventbrowser_st_id?ST_ID=R-HSA-9006927
Synthesis of PIPs at the plasma membrane	Reactome	R-HSA-1660499	1	53	0.458478	0.546904	PIK3R6	http://www.reactome.org/cgi-bin/eventbrowser_st_id?ST_ID=R-HSA-1660499
Asparagine N-linked glycosylation	Reactome	R-HSA-446203	4	304	0.459239	0.546925	TUBA1C|SPTBN5|B4GALT2|FUOM	http://www.reactome.org/cgi-bin/eventbrowser_st_id?ST_ID=R-HSA-446203
Pyruvate metabolism and Citric Acid (TCA) cycle	Reactome	R-HSA-71406	1	54	0.464598	0.552414	GSTZ1	http://www.reactome.org/cgi-bin/eventbrowser_st_id?ST_ID=R-HSA-71406
Complex I biogenesis	Reactome	R-HSA-6799198	1	55	0.470649	0.55691	NDUFAF2	http://www.reactome.org/cgi-bin/eventbrowser_st_id?ST_ID=R-HSA-6799198
HSP90 chaperone cycle for steroid hormone receptors (SHR)	Reactome	R-HSA-3371497	1	55	0.470649	0.55691	TUBA1C	http://www.reactome.org/cgi-bin/eventbrowser_st_id?ST_ID=R-HSA-3371497
Signaling by PDGF	Reactome	R-HSA-186797	1	55	0.470649	0.55691	COL6A3	http://www.reactome.org/cgi-bin/eventbrowser_st_id?ST_ID=R-HSA-186797
Complement cascade	Reactome	R-HSA-166658	1	57	0.482548	0.568249	CD19	http://www.reactome.org/cgi-bin/eventbrowser_st_id?ST_ID=R-HSA-166658
E3 ubiquitin ligases ubiquitinate target proteins	Reactome	R-HSA-8866654	1	57	0.482548	0.568249	RNF152	http://www.reactome.org/cgi-bin/eventbrowser_st_id?ST_ID=R-HSA-8866654
Metabolism of polyamines	Reactome	R-HSA-351202	1	57	0.482548	0.568249	SRM	http://www.reactome.org/cgi-bin/eventbrowser_st_id?ST_ID=R-HSA-351202
CDT1 association with the CDC6:ORC:origin complex	Reactome	R-HSA-68827	1	58	0.488397	0.574218	CDC6	http://www.reactome.org/cgi-bin/eventbrowser_st_id?ST_ID=R-HSA-68827
Arachidonic acid metabolism	Reactome	R-HSA-2142753	1	59	0.49418	0.577328	ALOX5AP	http://www.reactome.org/cgi-bin/eventbrowser_st_id?ST_ID=R-HSA-2142753
Regulation of actin dynamics for phagocytic cup formation	Reactome	R-HSA-2029482	1	59	0.49418	0.577328	VAV2	http://www.reactome.org/cgi-bin/eventbrowser_st_id?ST_ID=R-HSA-2029482
Regulation of PTEN gene transcription	Reactome	R-HSA-8943724	1	59	0.49418	0.577328	JUN	http://www.reactome.org/cgi-bin/eventbrowser_st_id?ST_ID=R-HSA-8943724
Peroxisomal protein import	Reactome	R-HSA-9033241	1	59	0.49418	0.577328	SLC27A2	http://www.reactome.org/cgi-bin/eventbrowser_st_id?ST_ID=R-HSA-9033241
Signaling by RAS mutants	Reactome	R-HSA-6802949	1	60	0.499898	0.58216	FN1	http://www.reactome.org/cgi-bin/eventbrowser_st_id?ST_ID=R-HSA-6802949
Defective CFTR causes cystic fibrosis	Reactome	R-HSA-5678895	1	60	0.499898	0.58216	DERL3	http://www.reactome.org/cgi-bin/eventbrowser_st_id?ST_ID=R-HSA-5678895
Mitotic G1-G1/S phases	Reactome	R-HSA-453279	2	147	0.502673	0.584467	TYMS|CDC6	http://www.reactome.org/cgi-bin/eventbrowser_st_id?ST_ID=R-HSA-453279
Transcriptional Regulation by MECP2	Reactome	R-HSA-8986944	1	61	0.505551	0.586886	GPRIN1	http://www.reactome.org/cgi-bin/eventbrowser_st_id?ST_ID=R-HSA-8986944
Estrogen-dependent gene expression	Reactome	R-HSA-9018519	2	149	0.509747	0.590825	JUN|KPNA2	http://www.reactome.org/cgi-bin/eventbrowser_st_id?ST_ID=R-HSA-9018519
Synthesis of substrates in N-glycan biosythesis	Reactome	R-HSA-446219	1	63	0.516667	0.596966	FUOM	http://www.reactome.org/cgi-bin/eventbrowser_st_id?ST_ID=R-HSA-446219
Cell-cell junction organization	Reactome	R-HSA-421270	1	63	0.516667	0.596966	CTNNA1	http://www.reactome.org/cgi-bin/eventbrowser_st_id?ST_ID=R-HSA-421270
DNA Repair	Reactome	R-HSA-73894	4	331	0.524229	0.604753	SLX1B|XRCC3|RBBP8|KPNA2	http://www.reactome.org/cgi-bin/eventbrowser_st_id?ST_ID=R-HSA-73894
ER to Golgi Anterograde Transport	Reactome	R-HSA-199977	2	154	0.527142	0.604774	TUBA1C|SPTBN5	http://www.reactome.org/cgi-bin/eventbrowser_st_id?ST_ID=R-HSA-199977
TP53 Regulates Transcription of DNA Repair Genes	Reactome	R-HSA-6796648	1	65	0.527534	0.604774	JUN	http://www.reactome.org/cgi-bin/eventbrowser_st_id?ST_ID=R-HSA-6796648
RAB geranylgeranylation	Reactome	R-HSA-8873719	1	65	0.527534	0.604774	RAB15	http://www.reactome.org/cgi-bin/eventbrowser_st_id?ST_ID=R-HSA-8873719
Oxygen-dependent proline hydroxylation of Hypoxia-inducible Factor Alpha	Reactome	R-HSA-1234176	1	65	0.527534	0.604774	EPAS1	http://www.reactome.org/cgi-bin/eventbrowser_st_id?ST_ID=R-HSA-1234176
Cytochrome P450 - arranged by substrate type	Reactome	R-HSA-211897	2	66	0.532876	0.608056	VDR|CYP51A1	http://www.reactome.org/cgi-bin/eventbrowser_st_id?ST_ID=R-HSA-211897
Signaling by FGFR2	Reactome	R-HSA-5654738	1	66	0.532876	0.608056	SPRY2	http://www.reactome.org/cgi-bin/eventbrowser_st_id?ST_ID=R-HSA-5654738
Regulation of HSF1-mediated heat shock response	Reactome	R-HSA-3371453	1	66	0.532876	0.608056	HSPA5	http://www.reactome.org/cgi-bin/eventbrowser_st_id?ST_ID=R-HSA-3371453
Protein localization	Reactome	R-HSA-9609507	2	156	0.533982	0.608376	OTOF|SLC27A2	http://www.reactome.org/cgi-bin/eventbrowser_st_id?ST_ID=R-HSA-9609507
Assembly of the pre-replicative complex	Reactome	R-HSA-68867	1	67	0.538157	0.61124	CDC6	http://www.reactome.org/cgi-bin/eventbrowser_st_id?ST_ID=R-HSA-68867
Signaling by BRAF and RAF fusions	Reactome	R-HSA-6802952	1	67	0.538157	0.61124	FN1	http://www.reactome.org/cgi-bin/eventbrowser_st_id?ST_ID=R-HSA-6802952
Diseases associated with O-glycosylation of proteins	Reactome	R-HSA-3906995	2	68	0.543379	0.616106	ADAMTS14|PEMT	http://www.reactome.org/cgi-bin/eventbrowser_st_id?ST_ID=R-HSA-3906995
Regulation of TP53 Activity	Reactome	R-HSA-5633007	2	159	0.544115	0.616106	RBBP8|MAPK11	http://www.reactome.org/cgi-bin/eventbrowser_st_id?ST_ID=R-HSA-5633007
ISG15 antiviral mechanism	Reactome	R-HSA-1169408	1	69	0.548541	0.620164	KPNA2	http://www.reactome.org/cgi-bin/eventbrowser_st_id?ST_ID=R-HSA-1169408
Orc1 removal from chromatin	Reactome	R-HSA-68949	1	70	0.553646	0.624018	CDC6	http://www.reactome.org/cgi-bin/eventbrowser_st_id?ST_ID=R-HSA-68949
Regulation of RUNX2 expression and activity	Reactome	R-HSA-8939902	1	70	0.553646	0.624018	HIVEP3	http://www.reactome.org/cgi-bin/eventbrowser_st_id?ST_ID=R-HSA-8939902
Cell Cycle, Mitotic	Reactome	R-HSA-69278	6	525	0.555229	0.624845	CENPN|TUBA1C|TYMS|ESPL1|PHLDA1|CDC6	http://www.reactome.org/cgi-bin/eventbrowser_st_id?ST_ID=R-HSA-69278
CDK-mediated phosphorylation and removal of Cdc6	Reactome	R-HSA-69017	1	71	0.558693	0.627783	CDC6	http://www.reactome.org/cgi-bin/eventbrowser_st_id?ST_ID=R-HSA-69017
Signaling by TGF-beta Receptor Complex	Reactome	R-HSA-170834	1	72	0.563683	0.632425	BAMBI	http://www.reactome.org/cgi-bin/eventbrowser_st_id?ST_ID=R-HSA-170834
G2/M Checkpoints	Reactome	R-HSA-69481	2	167	0.570378	0.638963	RBBP8|CDC6	http://www.reactome.org/cgi-bin/eventbrowser_st_id?ST_ID=R-HSA-69481
Deposition of new CENPA-containing nucleosomes at the centromere	Reactome	R-HSA-606279	1	74	0.573495	0.639534	CENPN	http://www.reactome.org/cgi-bin/eventbrowser_st_id?ST_ID=R-HSA-606279
Nucleosome assembly	Reactome	R-HSA-774815	1	74	0.573495	0.639534	CENPN	http://www.reactome.org/cgi-bin/eventbrowser_st_id?ST_ID=R-HSA-774815
Cellular response to hypoxia	Reactome	R-HSA-1234174	1	74	0.573495	0.639534	EPAS1	http://www.reactome.org/cgi-bin/eventbrowser_st_id?ST_ID=R-HSA-1234174
Cell Cycle	Reactome	R-HSA-1640170	7	629	0.578875	0.644557	CENPN|RBBP8|TUBA1C|TYMS|ESPL1|PHLDA1|CDC6	http://www.reactome.org/cgi-bin/eventbrowser_st_id?ST_ID=R-HSA-1640170
SUMO E3 ligases SUMOylate target proteins	Reactome	R-HSA-3108232	1	170	0.579941	0.644768	HIC1	http://www.reactome.org/cgi-bin/eventbrowser_st_id?ST_ID=R-HSA-3108232
The role of GTSE1 in G2/M progression after G2 checkpoint	Reactome	R-HSA-8852276	1	76	0.583087	0.647288	TUBA1C	http://www.reactome.org/cgi-bin/eventbrowser_st_id?ST_ID=R-HSA-8852276
Disorders of transmembrane transporters	Reactome	R-HSA-5619115	2	172	0.586228	0.647637	KCNJ11|DERL3	http://www.reactome.org/cgi-bin/eventbrowser_st_id?ST_ID=R-HSA-5619115
Signaling by FGFR	Reactome	R-HSA-190236	1	77	0.587801	0.647637	SPRY2	http://www.reactome.org/cgi-bin/eventbrowser_st_id?ST_ID=R-HSA-190236
Protein ubiquitination	Reactome	R-HSA-8852135	1	77	0.587801	0.647637	RNF152	http://www.reactome.org/cgi-bin/eventbrowser_st_id?ST_ID=R-HSA-8852135
DNA Double Strand Break Response	Reactome	R-HSA-5693606	1	77	0.587801	0.647637	KPNA2	http://www.reactome.org/cgi-bin/eventbrowser_st_id?ST_ID=R-HSA-5693606
Antiviral mechanism by IFN-stimulated genes	Reactome	R-HSA-1169410	1	77	0.587801	0.647637	KPNA2	http://www.reactome.org/cgi-bin/eventbrowser_st_id?ST_ID=R-HSA-1169410
The citric acid (TCA) cycle and respiratory electron transport	Reactome	R-HSA-1428517	2	173	0.589346	0.648369	GSTZ1|NDUFAF2	http://www.reactome.org/cgi-bin/eventbrowser_st_id?ST_ID=R-HSA-1428517
Biosynthesis of the N-glycan precursor (dolichol lipid-linked oligosaccharide, LLO) and transfer to a nascent protein	Reactome	R-HSA-446193	1	78	0.592463	0.650825	FUOM	http://www.reactome.org/cgi-bin/eventbrowser_st_id?ST_ID=R-HSA-446193
SUMOylation	Reactome	R-HSA-2990846	1	176	0.598594	0.65658	HIC1	http://www.reactome.org/cgi-bin/eventbrowser_st_id?ST_ID=R-HSA-2990846
Oncogenic MAPK signaling	Reactome	R-HSA-6802957	1	83	0.614994	0.672564	FN1	http://www.reactome.org/cgi-bin/eventbrowser_st_id?ST_ID=R-HSA-6802957
Fcgamma receptor (FCGR) dependent phagocytosis	Reactome	R-HSA-2029480	1	83	0.614994	0.672564	VAV2	http://www.reactome.org/cgi-bin/eventbrowser_st_id?ST_ID=R-HSA-2029480
DNA Replication Pre-Initiation	Reactome	R-HSA-69002	1	84	0.619348	0.675319	CDC6	http://www.reactome.org/cgi-bin/eventbrowser_st_id?ST_ID=R-HSA-69002
PI Metabolism	Reactome	R-HSA-1483255	1	84	0.619348	0.675319	PIK3R6	http://www.reactome.org/cgi-bin/eventbrowser_st_id?ST_ID=R-HSA-1483255
Glucose metabolism	Reactome	R-HSA-70326	1	85	0.623654	0.679008	SLC25A10	http://www.reactome.org/cgi-bin/eventbrowser_st_id?ST_ID=R-HSA-70326
Regulation of mRNA stability by proteins that bind AU-rich elements	Reactome	R-HSA-450531	1	86	0.627911	0.680622	MAPK11	http://www.reactome.org/cgi-bin/eventbrowser_st_id?ST_ID=R-HSA-450531
Meiotic recombination	Reactome	R-HSA-912446	1	86	0.627911	0.680622	RBBP8	http://www.reactome.org/cgi-bin/eventbrowser_st_id?ST_ID=R-HSA-912446
Cellular response to heat stress	Reactome	R-HSA-3371556	1	86	0.627911	0.680622	HSPA5	http://www.reactome.org/cgi-bin/eventbrowser_st_id?ST_ID=R-HSA-3371556
Mitochondrial translation elongation	Reactome	R-HSA-5389840	1	87	0.63212	0.682171	MRPS28	http://www.reactome.org/cgi-bin/eventbrowser_st_id?ST_ID=R-HSA-5389840
Mitochondrial translation initiation	Reactome	R-HSA-5368286	1	87	0.63212	0.682171	MRPS28	http://www.reactome.org/cgi-bin/eventbrowser_st_id?ST_ID=R-HSA-5368286
Mitochondrial translation termination	Reactome	R-HSA-5419276	1	87	0.63212	0.682171	MRPS28	http://www.reactome.org/cgi-bin/eventbrowser_st_id?ST_ID=R-HSA-5419276
MAPK6/MAPK4 signaling	Reactome	R-HSA-5687128	1	88	0.636281	0.685656	JUN	http://www.reactome.org/cgi-bin/eventbrowser_st_id?ST_ID=R-HSA-5687128
Switching of origins to a post-replicative state	Reactome	R-HSA-69052	1	89	0.640396	0.687072	CDC6	http://www.reactome.org/cgi-bin/eventbrowser_st_id?ST_ID=R-HSA-69052
Peptide hormone metabolism	Reactome	R-HSA-2980736	1	89	0.640396	0.687072	INHBB	http://www.reactome.org/cgi-bin/eventbrowser_st_id?ST_ID=R-HSA-2980736
Transcriptional regulation of granulopoiesis	Reactome	R-HSA-9616222	1	89	0.640396	0.687072	CEBPA	http://www.reactome.org/cgi-bin/eventbrowser_st_id?ST_ID=R-HSA-9616222
Cell Cycle Checkpoints	Reactome	R-HSA-69620	3	289	0.642163	0.687965	CENPN|RBBP8|CDC6	http://www.reactome.org/cgi-bin/eventbrowser_st_id?ST_ID=R-HSA-69620
G2/M Transition	Reactome	R-HSA-69275	2	193	0.648038	0.69325	TUBA1C|PHLDA1	http://www.reactome.org/cgi-bin/eventbrowser_st_id?ST_ID=R-HSA-69275
Post-translational modification: synthesis of GPI-anchored proteins	Reactome	R-HSA-163125	1	92	0.652463	0.696119	PRSS21	http://www.reactome.org/cgi-bin/eventbrowser_st_id?ST_ID=R-HSA-163125
Mitotic G2-G2/M phases	Reactome	R-HSA-453274	2	195	0.653527	0.696119	TUBA1C|PHLDA1	http://www.reactome.org/cgi-bin/eventbrowser_st_id?ST_ID=R-HSA-453274
Mitotic Prometaphase	Reactome	R-HSA-68877	2	196	0.656245	0.696119	TUBA1C|CENPN	http://www.reactome.org/cgi-bin/eventbrowser_st_id?ST_ID=R-HSA-68877
Transcriptional regulation by RUNX3	Reactome	R-HSA-8878159	1	93	0.656395	0.696119	MAMLD1	http://www.reactome.org/cgi-bin/eventbrowser_st_id?ST_ID=R-HSA-8878159
Mitochondrial translation	Reactome	R-HSA-5368287	1	93	0.656395	0.696119	MRPS28	http://www.reactome.org/cgi-bin/eventbrowser_st_id?ST_ID=R-HSA-5368287
Recruitment of NuMA to mitotic centrosomes	Reactome	R-HSA-380320	1	93	0.656395	0.696119	TUBA1C	http://www.reactome.org/cgi-bin/eventbrowser_st_id?ST_ID=R-HSA-380320
Amplification of signal from unattached kinetochores via a MAD2 inhibitory signal	Reactome	R-HSA-141444	1	94	0.660282	0.698229	CENPN	http://www.reactome.org/cgi-bin/eventbrowser_st_id?ST_ID=R-HSA-141444
Amplification of signal from the kinetochores	Reactome	R-HSA-141424	1	94	0.660282	0.698229	CENPN	http://www.reactome.org/cgi-bin/eventbrowser_st_id?ST_ID=R-HSA-141424
G2/M DNA damage checkpoint	Reactome	R-HSA-69473	1	95	0.664126	0.701286	RBBP8	http://www.reactome.org/cgi-bin/eventbrowser_st_id?ST_ID=R-HSA-69473
Cilium Assembly	Reactome	R-HSA-5617833	2	200	0.666949	0.703259	TUBA1C|KIF3B	http://www.reactome.org/cgi-bin/eventbrowser_st_id?ST_ID=R-HSA-5617833
RUNX1 regulates genes involved in megakaryocyte differentiation and platelet function	Reactome	R-HSA-8936459	1	96	0.667926	0.703281	NR4A3	http://www.reactome.org/cgi-bin/eventbrowser_st_id?ST_ID=R-HSA-8936459
Processing of DNA double-strand break ends	Reactome	R-HSA-5693607	1	98	0.675398	0.710133	RBBP8	http://www.reactome.org/cgi-bin/eventbrowser_st_id?ST_ID=R-HSA-5693607
Respiratory electron transport	Reactome	R-HSA-611105	1	100	0.682702	0.716789	NDUFAF2	http://www.reactome.org/cgi-bin/eventbrowser_st_id?ST_ID=R-HSA-611105
Diseases of metabolism	Reactome	R-HSA-5668914	2	103	0.693353	0.726934	VDR|ARSB	http://www.reactome.org/cgi-bin/eventbrowser_st_id?ST_ID=R-HSA-5668914
Phase I - Functionalization of compounds	Reactome	R-HSA-211945	2	105	0.700254	0.733125	VDR|CYP51A1	http://www.reactome.org/cgi-bin/eventbrowser_st_id?ST_ID=R-HSA-211945
Mitotic Spindle Checkpoint	Reactome	R-HSA-69618	1	110	0.716836	0.747297	CENPN	http://www.reactome.org/cgi-bin/eventbrowser_st_id?ST_ID=R-HSA-69618
Senescence-Associated Secretory Phenotype (SASP)	Reactome	R-HSA-2559582	1	110	0.716836	0.747297	JUN	http://www.reactome.org/cgi-bin/eventbrowser_st_id?ST_ID=R-HSA-2559582
Chromosome Maintenance	Reactome	R-HSA-73886	1	110	0.716836	0.747297	CENPN	http://www.reactome.org/cgi-bin/eventbrowser_st_id?ST_ID=R-HSA-73886
Meiosis	Reactome	R-HSA-1500620	1	116	0.735531	0.765702	RBBP8	http://www.reactome.org/cgi-bin/eventbrowser_st_id?ST_ID=R-HSA-1500620
Selenoamino acid metabolism	Reactome	R-HSA-2408522	1	117	0.738525	0.767733	NNMT	http://www.reactome.org/cgi-bin/eventbrowser_st_id?ST_ID=R-HSA-2408522
Synthesis of DNA	Reactome	R-HSA-69239	1	118	0.741485	0.768638	CDC6	http://www.reactome.org/cgi-bin/eventbrowser_st_id?ST_ID=R-HSA-69239
Transcriptional regulation by RUNX2	Reactome	R-HSA-8878166	1	118	0.741485	0.768638	HIVEP3	http://www.reactome.org/cgi-bin/eventbrowser_st_id?ST_ID=R-HSA-8878166
Neddylation	Reactome	R-HSA-8951664	2	232	0.74312	0.76925	EPAS1|ZBTB16	http://www.reactome.org/cgi-bin/eventbrowser_st_id?ST_ID=R-HSA-8951664
Respiratory electron transport, ATP synthesis by chemiosmotic coupling, and heat production by uncoupling proteins.	Reactome	R-HSA-163200	1	123	0.755792	0.780172	NDUFAF2	http://www.reactome.org/cgi-bin/eventbrowser_st_id?ST_ID=R-HSA-163200
Rab regulation of trafficking	Reactome	R-HSA-9007101	1	123	0.755792	0.780172	TBC1D16	http://www.reactome.org/cgi-bin/eventbrowser_st_id?ST_ID=R-HSA-9007101
DNA Replication	Reactome	R-HSA-69306	1	126	0.763993	0.787534	CDC6	http://www.reactome.org/cgi-bin/eventbrowser_st_id?ST_ID=R-HSA-69306
Metabolism of RNA	Reactome	R-HSA-8953854	6	667	0.772809	0.795507	WDR4|APOBEC3H|APOBEC3C|CTU2|BOP1|MAPK11	http://www.reactome.org/cgi-bin/eventbrowser_st_id?ST_ID=R-HSA-8953854
PTEN Regulation	Reactome	R-HSA-6807070	1	137	0.791783	0.8139	JUN	http://www.reactome.org/cgi-bin/eventbrowser_st_id?ST_ID=R-HSA-6807070
Class I MHC mediated antigen processing & presentation	Reactome	R-HSA-983169	3	370	0.794098	0.81405	HECTD2|ZBTB16|HSPA5	http://www.reactome.org/cgi-bin/eventbrowser_st_id?ST_ID=R-HSA-983169
Interleukin-1 family signaling	Reactome	R-HSA-446652	1	138	0.794142	0.81405	IL18RAP	http://www.reactome.org/cgi-bin/eventbrowser_st_id?ST_ID=R-HSA-446652
Reproduction	Reactome	R-HSA-1474165	1	141	0.801058	0.819998	RBBP8	http://www.reactome.org/cgi-bin/eventbrowser_st_id?ST_ID=R-HSA-1474165
M Phase	Reactome	R-HSA-68886	3	384	0.814044	0.832134	TUBA1C|CENPN|ESPL1	http://www.reactome.org/cgi-bin/eventbrowser_st_id?ST_ID=R-HSA-68886
Influenza Infection	Reactome	R-HSA-168254	1	152	0.824492	0.841645	KPNA2	http://www.reactome.org/cgi-bin/eventbrowser_st_id?ST_ID=R-HSA-168254
S Phase	Reactome	R-HSA-69242	1	160	0.839785	0.856069	CDC6	http://www.reactome.org/cgi-bin/eventbrowser_st_id?ST_ID=R-HSA-69242
Translation	Reactome	R-HSA-72766	1	291	0.844871	0.860062	MRPS28	http://www.reactome.org/cgi-bin/eventbrowser_st_id?ST_ID=R-HSA-72766
Regulation of expression of SLITs and ROBOs	Reactome	R-HSA-9010553	1	169	0.855406	0.869584	LHX4	http://www.reactome.org/cgi-bin/eventbrowser_st_id?ST_ID=R-HSA-9010553
Antigen processing: Ubiquitination & Proteasome degradation	Reactome	R-HSA-983168	2	308	0.866524	0.879671	HECTD2|ZBTB16	http://www.reactome.org/cgi-bin/eventbrowser_st_id?ST_ID=R-HSA-983168
Major pathway of rRNA processing in the nucleolus and cytosol	Reactome	R-HSA-6791226	1	183	0.87674	0.888816	BOP1	http://www.reactome.org/cgi-bin/eventbrowser_st_id?ST_ID=R-HSA-6791226
rRNA processing in the nucleus and cytosol	Reactome	R-HSA-8868773	1	193	0.890026	0.901044	BOP1	http://www.reactome.org/cgi-bin/eventbrowser_st_id?ST_ID=R-HSA-8868773
rRNA processing	Reactome	R-HSA-72312	1	203	0.901883	0.911794	BOP1	http://www.reactome.org/cgi-bin/eventbrowser_st_id?ST_ID=R-HSA-72312
Signaling by ROBO receptors	Reactome	R-HSA-376176	1	216	0.915411	0.924201	LHX4	http://www.reactome.org/cgi-bin/eventbrowser_st_id?ST_ID=R-HSA-376176
Ub-specific processing proteases	Reactome	R-HSA-5689880	1	219	0.918259	0.925806	ADRB2	http://www.reactome.org/cgi-bin/eventbrowser_st_id?ST_ID=R-HSA-5689880
Infectious disease	Reactome	R-HSA-5663205	2	372	0.925415	0.931745	SV2C|KPNA2	http://www.reactome.org/cgi-bin/eventbrowser_st_id?ST_ID=R-HSA-5663205
TCF dependent signaling in response to WNT	Reactome	R-HSA-201681	1	232	0.929533	0.934612	ZNRF3	http://www.reactome.org/cgi-bin/eventbrowser_st_id?ST_ID=R-HSA-201681
Olfactory Signaling Pathway	Reactome	R-HSA-381753	2	393	0.938672	0.942514	REEP2|OR52H1	http://www.reactome.org/cgi-bin/eventbrowser_st_id?ST_ID=R-HSA-381753
Chromatin organization	Reactome	R-HSA-4839726	1	273	0.955887	0.957188	KDM6B	http://www.reactome.org/cgi-bin/eventbrowser_st_id?ST_ID=R-HSA-4839726
Chromatin modifying enzymes	Reactome	R-HSA-3247509	1	273	0.955887	0.957188	KDM6B	http://www.reactome.org/cgi-bin/eventbrowser_st_id?ST_ID=R-HSA-3247509
Deubiquitination	Reactome	R-HSA-5688426	1	296	0.966088	0.966088	ADRB2	http://www.reactome.org/cgi-bin/eventbrowser_st_id?ST_ID=R-HSA-5688426

## Sheet: Sin
Term	Database	ID	Input number	Background number	P-Value	Corrected P-Value	Input	Hyperlink
Glycolysis	Reactome	R-HSA-70171	5	66	3.82e-06	0.00091163	ALDOC|ENO2|PFKFB4|GPI|PGK1	http://www.reactome.org/cgi-bin/eventbrowser_st_id?ST_ID=R-HSA-70171
Gluconeogenesis	Reactome	R-HSA-70263	4	33	6.68e-06	0.00091163	ALDOC|ENO2|GPI|PGK1	http://www.reactome.org/cgi-bin/eventbrowser_st_id?ST_ID=R-HSA-70263
Glucose metabolism	Reactome	R-HSA-70326	5	85	1.23e-05	0.00111737	ALDOC|ENO2|PFKFB4|GPI|PGK1	http://www.reactome.org/cgi-bin/eventbrowser_st_id?ST_ID=R-HSA-70326
NADE modulates death signalling	Reactome	R-HSA-205025	2	6	0.000294419	0.0160778	BEX3|NGFR	http://www.reactome.org/cgi-bin/eventbrowser_st_id?ST_ID=R-HSA-205025
Gene expression (Transcription)	Reactome	R-HSA-74160	14	1448	0.000325084	0.0160778	RRAGD|NFIA|CTSK|BNIP3L|GPI|ZNF727|ZNF483|ZNF547|ZFP30|ZNF540|ELL2|LEF1|ZNF439|MED7	http://www.reactome.org/cgi-bin/eventbrowser_st_id?ST_ID=R-HSA-74160
Metabolism of carbohydrates	Reactome	R-HSA-71387	6	288	0.000434613	0.0160778	GPI|HSPG2|PFKFB4|ENO2|ALDOC|PGK1	http://www.reactome.org/cgi-bin/eventbrowser_st_id?ST_ID=R-HSA-71387
RNA Polymerase II Transcription	Reactome	R-HSA-73857	13	1316	0.000438665	0.0160778	RRAGD|CTSK|BNIP3L|GPI|ZNF727|ZNF483|ZNF547|ZFP30|ZNF540|ELL2|LEF1|ZNF439|MED7	http://www.reactome.org/cgi-bin/eventbrowser_st_id?ST_ID=R-HSA-73857
MAPK1 (ERK2) activation	Reactome	R-HSA-112411	2	8	0.000471143	0.0160778	IL6|IL6R	http://www.reactome.org/cgi-bin/eventbrowser_st_id?ST_ID=R-HSA-112411
MAPK3 (ERK1) activation	Reactome	R-HSA-110056	2	9	0.000574606	0.0171035	IL6|IL6R	http://www.reactome.org/cgi-bin/eventbrowser_st_id?ST_ID=R-HSA-110056
Generic Transcription Pathway	Reactome	R-HSA-212436	12	1193	0.000626501	0.0171035	RRAGD|CTSK|BNIP3L|GPI|ZNF727|ZNF483|ZNF547|ZFP30|ZNF540|LEF1|ZNF439|MED7	http://www.reactome.org/cgi-bin/eventbrowser_st_id?ST_ID=R-HSA-212436
Interleukin-6 signaling	Reactome	R-HSA-1059683	2	11	0.000811403	0.0200759	IL6|IL6R	http://www.reactome.org/cgi-bin/eventbrowser_st_id?ST_ID=R-HSA-1059683
Cell-Cell communication	Reactome	R-HSA-1500931	4	125	0.000882457	0.0200759	SIRPG|SDK1|SDK2|ACTN1	http://www.reactome.org/cgi-bin/eventbrowser_st_id?ST_ID=R-HSA-1500931
Immune System	Reactome	R-HSA-168256	16	2096	0.00152057	0.031932	TMEM63A|IL6|IL6R|CTSK|GPI|LILRA2|UBE2E2|RAPGEF4|C5AR1|BOLA2B|RASA4|ALDOC|S100A12|HLA-DMB|CFP|DZIP3	http://www.reactome.org/cgi-bin/eventbrowser_st_id?ST_ID=R-HSA-168256
RAF-independent MAPK1/3 activation	Reactome	R-HSA-112409	2	22	0.0028042	0.0546818	IL6|IL6R	http://www.reactome.org/cgi-bin/eventbrowser_st_id?ST_ID=R-HSA-112409
Interleukin-6 family signaling	Reactome	R-HSA-6783589	2	24	0.00328794	0.0598404	IL6|IL6R	http://www.reactome.org/cgi-bin/eventbrowser_st_id?ST_ID=R-HSA-6783589
Cell junction organization	Reactome	R-HSA-446728	3	90	0.0035964	0.0613636	SDK1|SDK2|ACTN1	http://www.reactome.org/cgi-bin/eventbrowser_st_id?ST_ID=R-HSA-446728
Neutrophil degranulation	Reactome	R-HSA-6798695	6	478	0.00534627	0.0858548	TMEM63A|GPI|C5AR1|ALDOC|S100A12|CFP	http://www.reactome.org/cgi-bin/eventbrowser_st_id?ST_ID=R-HSA-6798695
Regulation of Complement cascade	Reactome	R-HSA-977606	2	47	0.0113275	0.1718	C5AR1|CFP	http://www.reactome.org/cgi-bin/eventbrowser_st_id?ST_ID=R-HSA-977606
Complement cascade	Reactome	R-HSA-166658	2	57	0.0161343	0.206626	C5AR1|CFP	http://www.reactome.org/cgi-bin/eventbrowser_st_id?ST_ID=R-HSA-166658
Non-integrin membrane-ECM interactions	Reactome	R-HSA-3000171	2	58	0.0166553	0.206626	ACTN1|HSPG2	http://www.reactome.org/cgi-bin/eventbrowser_st_id?ST_ID=R-HSA-3000171
Extracellular matrix organization	Reactome	R-HSA-1474244	4	298	0.0176908	0.206626	ACTN1|P4HA1|HSPG2|CTSK	http://www.reactome.org/cgi-bin/eventbrowser_st_id?ST_ID=R-HSA-1474244
Ca2+ pathway	Reactome	R-HSA-4086398	2	61	0.0182607	0.206626	LEF1|FZD3	http://www.reactome.org/cgi-bin/eventbrowser_st_id?ST_ID=R-HSA-4086398
Cell-cell junction organization	Reactome	R-HSA-421270	2	63	0.0193659	0.206626	SDK1|SDK2	http://www.reactome.org/cgi-bin/eventbrowser_st_id?ST_ID=R-HSA-421270
Extrinsic Pathway of Fibrin Clot Formation	Reactome	R-HSA-140834	1	5	0.0194991	0.206626	TFPI	http://www.reactome.org/cgi-bin/eventbrowser_st_id?ST_ID=R-HSA-140834
Alternative complement activation	Reactome	R-HSA-173736	1	5	0.0194991	0.206626	CFP	http://www.reactome.org/cgi-bin/eventbrowser_st_id?ST_ID=R-HSA-173736
Metabolism	Reactome	R-HSA-1430728	13	2075	0.0196787	0.206626	PDK1|GPI|HSPG2|CA6|HILPDA|PFKFB4|RAPGEF4|ENO2|SBF2|MED7|GLRX|ALDOC|PGK1	http://www.reactome.org/cgi-bin/eventbrowser_st_id?ST_ID=R-HSA-1430728
p75NTR negatively regulates cell cycle via SC1	Reactome	R-HSA-193670	1	6	0.022712	0.209874	NGFR	http://www.reactome.org/cgi-bin/eventbrowser_st_id?ST_ID=R-HSA-193670
Lipid particle organization	Reactome	R-HSA-8964572	1	6	0.022712	0.209874	HILPDA	http://www.reactome.org/cgi-bin/eventbrowser_st_id?ST_ID=R-HSA-8964572
Ion channel transport	Reactome	R-HSA-983712	3	185	0.0241502	0.209874	ATP8A2|SLC9B1|WNK4	http://www.reactome.org/cgi-bin/eventbrowser_st_id?ST_ID=R-HSA-983712
NrCAM interactions	Reactome	R-HSA-447038	1	7	0.0259145	0.209874	NRCAM	http://www.reactome.org/cgi-bin/eventbrowser_st_id?ST_ID=R-HSA-447038
Neurofascin interactions	Reactome	R-HSA-447043	1	7	0.0259145	0.209874	NRCAM	http://www.reactome.org/cgi-bin/eventbrowser_st_id?ST_ID=R-HSA-447043
Cell death signalling via NRAGE, NRIF and NADE	Reactome	R-HSA-204998	2	76	0.0272013	0.209874	BEX3|NGFR	http://www.reactome.org/cgi-bin/eventbrowser_st_id?ST_ID=R-HSA-204998
Regulation of cytoskeletal remodeling and cell spreading by IPP complex components	Reactome	R-HSA-446388	1	8	0.0291066	0.209874	ACTN1	http://www.reactome.org/cgi-bin/eventbrowser_st_id?ST_ID=R-HSA-446388
RUNX1 regulates transcription of genes involved in differentiation of keratinocytes	Reactome	R-HSA-8939242	1	8	0.0291066	0.209874	CTSK	http://www.reactome.org/cgi-bin/eventbrowser_st_id?ST_ID=R-HSA-8939242
Binding of TCF/LEF:CTNNB1 to target gene promoters	Reactome	R-HSA-4411364	1	8	0.0291066	0.209874	LEF1	http://www.reactome.org/cgi-bin/eventbrowser_st_id?ST_ID=R-HSA-4411364
Activation of C3 and C5	Reactome	R-HSA-174577	1	8	0.0291066	0.209874	CFP	http://www.reactome.org/cgi-bin/eventbrowser_st_id?ST_ID=R-HSA-174577
RUNX3 regulates WNT signaling	Reactome	R-HSA-8951430	1	8	0.0291066	0.209874	LEF1	http://www.reactome.org/cgi-bin/eventbrowser_st_id?ST_ID=R-HSA-8951430
TP53 Regulates Metabolic Genes	Reactome	R-HSA-5628897	2	82	0.0311792	0.209874	RRAGD|GPI	http://www.reactome.org/cgi-bin/eventbrowser_st_id?ST_ID=R-HSA-5628897
Signal Transduction	Reactome	R-HSA-162582	15	2689	0.0315464	0.209874	RRAGD|NMUR1|FZD3|BEX3|TBXA2R|PDK1|IL6R|RAPGEF4|IL6|C5AR1|HSPG2|NGFR|RASA4|LEF1|PTPRK	http://www.reactome.org/cgi-bin/eventbrowser_st_id?ST_ID=R-HSA-162582
Regulation of commissural axon pathfinding by SLIT and ROBO	Reactome	R-HSA-428542	1	9	0.0322883	0.209874	NELL2	http://www.reactome.org/cgi-bin/eventbrowser_st_id?ST_ID=R-HSA-428542
Axonal growth inhibition (RHOA activation)	Reactome	R-HSA-193634	1	9	0.0322883	0.209874	NGFR	http://www.reactome.org/cgi-bin/eventbrowser_st_id?ST_ID=R-HSA-193634
Prostanoid ligand receptors	Reactome	R-HSA-391908	1	9	0.0322883	0.209874	TBXA2R	http://www.reactome.org/cgi-bin/eventbrowser_st_id?ST_ID=R-HSA-391908
p75NTR regulates axonogenesis	Reactome	R-HSA-193697	1	10	0.0354597	0.213673	NGFR	http://www.reactome.org/cgi-bin/eventbrowser_st_id?ST_ID=R-HSA-193697
Transcriptional regulation of granulopoiesis	Reactome	R-HSA-9616222	2	89	0.0360902	0.213673	LEF1|IL6R	http://www.reactome.org/cgi-bin/eventbrowser_st_id?ST_ID=R-HSA-9616222
Adaptive Immune System	Reactome	R-HSA-1280218	6	748	0.0382274	0.213673	CTSK|DZIP3|HLA-DMB|UBE2E2|RAPGEF4|LILRA2	http://www.reactome.org/cgi-bin/eventbrowser_st_id?ST_ID=R-HSA-1280218
Regulated proteolysis of p75NTR	Reactome	R-HSA-193692	1	11	0.0386208	0.213673	NGFR	http://www.reactome.org/cgi-bin/eventbrowser_st_id?ST_ID=R-HSA-193692
Condensation of Prometaphase Chromosomes	Reactome	R-HSA-2514853	1	11	0.0386208	0.213673	NCAPH	http://www.reactome.org/cgi-bin/eventbrowser_st_id?ST_ID=R-HSA-2514853
DSCAM interactions	Reactome	R-HSA-376172	1	11	0.0386208	0.213673	DSCAML1	http://www.reactome.org/cgi-bin/eventbrowser_st_id?ST_ID=R-HSA-376172
Repression of WNT target genes	Reactome	R-HSA-4641265	1	12	0.0417716	0.213673	LEF1	http://www.reactome.org/cgi-bin/eventbrowser_st_id?ST_ID=R-HSA-4641265
Regulation of glycolysis by fructose 2,6-bisphosphate metabolism	Reactome	R-HSA-9634600	1	12	0.0417716	0.213673	PFKFB4	http://www.reactome.org/cgi-bin/eventbrowser_st_id?ST_ID=R-HSA-9634600
Reversible hydration of carbon dioxide	Reactome	R-HSA-1475029	1	12	0.0417716	0.213673	CA6	http://www.reactome.org/cgi-bin/eventbrowser_st_id?ST_ID=R-HSA-1475029
p75 NTR receptor-mediated signalling	Reactome	R-HSA-193704	2	97	0.0420402	0.213673	BEX3|NGFR	http://www.reactome.org/cgi-bin/eventbrowser_st_id?ST_ID=R-HSA-193704
Advanced glycosylation endproduct receptor signaling	Reactome	R-HSA-879415	1	13	0.0449121	0.213673	S100A12	http://www.reactome.org/cgi-bin/eventbrowser_st_id?ST_ID=R-HSA-879415
p75NTR recruits signalling complexes	Reactome	R-HSA-209543	1	13	0.0449121	0.213673	NGFR	http://www.reactome.org/cgi-bin/eventbrowser_st_id?ST_ID=R-HSA-209543
Trafficking and processing of endosomal TLR	Reactome	R-HSA-1679131	1	13	0.0449121	0.213673	CTSK	http://www.reactome.org/cgi-bin/eventbrowser_st_id?ST_ID=R-HSA-1679131
NF-kB is activated and signals survival	Reactome	R-HSA-209560	1	13	0.0449121	0.213673	NGFR	http://www.reactome.org/cgi-bin/eventbrowser_st_id?ST_ID=R-HSA-209560
Signal regulatory protein family interactions	Reactome	R-HSA-391160	1	13	0.0449121	0.213673	SIRPG	http://www.reactome.org/cgi-bin/eventbrowser_st_id?ST_ID=R-HSA-391160
MAPK1/MAPK3 signaling	Reactome	R-HSA-5684996	3	239	0.0455926	0.213673	RASA4|IL6|IL6R	http://www.reactome.org/cgi-bin/eventbrowser_st_id?ST_ID=R-HSA-5684996
Defective EXT1 causes exostoses 1, TRPS2 and CHDS	Reactome	R-HSA-3656253	1	14	0.0480424	0.213673	HSPG2	http://www.reactome.org/cgi-bin/eventbrowser_st_id?ST_ID=R-HSA-3656253
Defective EXT2 causes exostoses 2	Reactome	R-HSA-3656237	1	14	0.0480424	0.213673	HSPG2	http://www.reactome.org/cgi-bin/eventbrowser_st_id?ST_ID=R-HSA-3656237
Stimuli-sensing channels	Reactome	R-HSA-2672351	2	108	0.0507702	0.213673	SLC9B1|WNK4	http://www.reactome.org/cgi-bin/eventbrowser_st_id?ST_ID=R-HSA-2672351
Interleukin-4 and Interleukin-13 signaling	Reactome	R-HSA-6785807	2	108	0.0507702	0.213673	IL6|IL6R	http://www.reactome.org/cgi-bin/eventbrowser_st_id?ST_ID=R-HSA-6785807
Rap1 signalling	Reactome	R-HSA-392517	1	15	0.0511626	0.213673	RAPGEF4	http://www.reactome.org/cgi-bin/eventbrowser_st_id?ST_ID=R-HSA-392517
Eicosanoid ligand-binding receptors	Reactome	R-HSA-391903	1	15	0.0511626	0.213673	TBXA2R	http://www.reactome.org/cgi-bin/eventbrowser_st_id?ST_ID=R-HSA-391903
p75NTR signals via NF-kB	Reactome	R-HSA-193639	1	16	0.0542726	0.213673	NGFR	http://www.reactome.org/cgi-bin/eventbrowser_st_id?ST_ID=R-HSA-193639
Regulation of pyruvate dehydrogenase (PDH) complex	Reactome	R-HSA-204174	1	16	0.0542726	0.213673	PDK1	http://www.reactome.org/cgi-bin/eventbrowser_st_id?ST_ID=R-HSA-204174
NRIF signals cell death from the nucleus	Reactome	R-HSA-205043	1	16	0.0542726	0.213673	NGFR	http://www.reactome.org/cgi-bin/eventbrowser_st_id?ST_ID=R-HSA-205043
Acetylcholine Neurotransmitter Release Cycle	Reactome	R-HSA-264642	1	16	0.0542726	0.213673	PPFIA4	http://www.reactome.org/cgi-bin/eventbrowser_st_id?ST_ID=R-HSA-264642
Hemostasis	Reactome	R-HSA-109582	5	617	0.054374	0.213673	SIRPG|RAPGEF4|ACTN1|TBXA2R|TFPI	http://www.reactome.org/cgi-bin/eventbrowser_st_id?ST_ID=R-HSA-109582
Signaling by Interleukins	Reactome	R-HSA-449147	5	619	0.0549794	0.213673	RASA4|IL6|S100A12|BOLA2B|IL6R	http://www.reactome.org/cgi-bin/eventbrowser_st_id?ST_ID=R-HSA-449147
Platelet activation, signaling and aggregation	Reactome	R-HSA-76002	3	260	0.055804	0.213673	RAPGEF4|TBXA2R|ACTN1	http://www.reactome.org/cgi-bin/eventbrowser_st_id?ST_ID=R-HSA-76002
Serotonin Neurotransmitter Release Cycle	Reactome	R-HSA-181429	1	17	0.0573724	0.213673	PPFIA4	http://www.reactome.org/cgi-bin/eventbrowser_st_id?ST_ID=R-HSA-181429
Norepinephrine Neurotransmitter Release Cycle	Reactome	R-HSA-181430	1	17	0.0573724	0.213673	PPFIA4	http://www.reactome.org/cgi-bin/eventbrowser_st_id?ST_ID=R-HSA-181430
Innate Immune System	Reactome	R-HSA-168249	7	1043	0.0579186	0.213673	TMEM63A|CTSK|GPI|C5AR1|ALDOC|S100A12|CFP	http://www.reactome.org/cgi-bin/eventbrowser_st_id?ST_ID=R-HSA-168249
Cell-extracellular matrix interactions	Reactome	R-HSA-446353	1	18	0.0604622	0.216488	ACTN1	http://www.reactome.org/cgi-bin/eventbrowser_st_id?ST_ID=R-HSA-446353
Receptor-type tyrosine-protein phosphatases	Reactome	R-HSA-388844	1	19	0.063542	0.216488	PPFIA4	http://www.reactome.org/cgi-bin/eventbrowser_st_id?ST_ID=R-HSA-388844
Phase 4 - resting membrane potential	Reactome	R-HSA-5576886	1	19	0.063542	0.216488	KCNJ2	http://www.reactome.org/cgi-bin/eventbrowser_st_id?ST_ID=R-HSA-5576886
MHC class II antigen presentation	Reactome	R-HSA-2132295	2	123	0.0636083	0.216488	CTSK|HLA-DMB	http://www.reactome.org/cgi-bin/eventbrowser_st_id?ST_ID=R-HSA-2132295
GPCR ligand binding	Reactome	R-HSA-500792	4	454	0.0643015	0.216488	FZD3|NMUR1|C5AR1|TBXA2R	http://www.reactome.org/cgi-bin/eventbrowser_st_id?ST_ID=R-HSA-500792
MAPK family signaling cascades	Reactome	R-HSA-5683057	3	278	0.0653471	0.216488	RASA4|IL6|IL6R	http://www.reactome.org/cgi-bin/eventbrowser_st_id?ST_ID=R-HSA-5683057
TP53 Regulates Transcription of Genes Involved in Cytochrome C Release	Reactome	R-HSA-6803204	1	20	0.0666117	0.216488	BNIP3L	http://www.reactome.org/cgi-bin/eventbrowser_st_id?ST_ID=R-HSA-6803204
Defective B4GALT7 causes EDS, progeroid type	Reactome	R-HSA-3560783	1	20	0.0666117	0.216488	HSPG2	http://www.reactome.org/cgi-bin/eventbrowser_st_id?ST_ID=R-HSA-3560783
Defective B3GAT3 causes JDSSDHD	Reactome	R-HSA-3560801	1	20	0.0666117	0.216488	HSPG2	http://www.reactome.org/cgi-bin/eventbrowser_st_id?ST_ID=R-HSA-3560801
Defective B3GALT6 causes EDSP2 and SEMDJL1	Reactome	R-HSA-4420332	1	20	0.0666117	0.216488	HSPG2	http://www.reactome.org/cgi-bin/eventbrowser_st_id?ST_ID=R-HSA-4420332
Developmental Biology	Reactome	R-HSA-1266738	7	1082	0.0675769	0.217041	KRT72|NRCAM|IL6R|MED7|LEF1|NELL2|DSCAML1	http://www.reactome.org/cgi-bin/eventbrowser_st_id?ST_ID=R-HSA-1266738
VxPx cargo-targeting to cilium	Reactome	R-HSA-5620916	1	21	0.0696715	0.218164	CNGA4	http://www.reactome.org/cgi-bin/eventbrowser_st_id?ST_ID=R-HSA-5620916
RNA Polymerase III Transcription Termination	Reactome	R-HSA-73980	1	22	0.0727212	0.218164	NFIA	http://www.reactome.org/cgi-bin/eventbrowser_st_id?ST_ID=R-HSA-73980
HS-GAG degradation	Reactome	R-HSA-2024096	1	22	0.0727212	0.218164	HSPG2	http://www.reactome.org/cgi-bin/eventbrowser_st_id?ST_ID=R-HSA-2024096
Dopamine Neurotransmitter Release Cycle	Reactome	R-HSA-212676	1	22	0.0727212	0.218164	PPFIA4	http://www.reactome.org/cgi-bin/eventbrowser_st_id?ST_ID=R-HSA-212676
mTORC1-mediated signalling	Reactome	R-HSA-166208	1	22	0.0727212	0.218164	RRAGD	http://www.reactome.org/cgi-bin/eventbrowser_st_id?ST_ID=R-HSA-166208
Initial triggering of complement	Reactome	R-HSA-166663	1	22	0.0727212	0.218164	CFP	http://www.reactome.org/cgi-bin/eventbrowser_st_id?ST_ID=R-HSA-166663
Thromboxane signalling through TP receptor	Reactome	R-HSA-428930	1	23	0.0757611	0.218455	TBXA2R	http://www.reactome.org/cgi-bin/eventbrowser_st_id?ST_ID=R-HSA-428930
Nephrin family interactions	Reactome	R-HSA-373753	1	23	0.0757611	0.218455	ACTN1	http://www.reactome.org/cgi-bin/eventbrowser_st_id?ST_ID=R-HSA-373753
Glutamate Neurotransmitter Release Cycle	Reactome	R-HSA-210500	1	23	0.0757611	0.218455	PPFIA4	http://www.reactome.org/cgi-bin/eventbrowser_st_id?ST_ID=R-HSA-210500
TRAF6 mediated NF-kB activation	Reactome	R-HSA-933542	1	24	0.0787911	0.218455	S100A12	http://www.reactome.org/cgi-bin/eventbrowser_st_id?ST_ID=R-HSA-933542
Degradation of the extracellular matrix	Reactome	R-HSA-1474228	2	140	0.0793114	0.218455	CTSK|HSPG2	http://www.reactome.org/cgi-bin/eventbrowser_st_id?ST_ID=R-HSA-1474228
Death Receptor Signalling	Reactome	R-HSA-73887	2	140	0.0793114	0.218455	BEX3|NGFR	http://www.reactome.org/cgi-bin/eventbrowser_st_id?ST_ID=R-HSA-73887
Cardiac conduction	Reactome	R-HSA-5576891	2	141	0.0802697	0.218455	KCNJ2|FGF11	http://www.reactome.org/cgi-bin/eventbrowser_st_id?ST_ID=R-HSA-5576891
Activation of G protein gated Potassium channels	Reactome	R-HSA-1296041	1	25	0.0818112	0.218455	KCNJ2	http://www.reactome.org/cgi-bin/eventbrowser_st_id?ST_ID=R-HSA-1296041
G protein gated Potassium channels	Reactome	R-HSA-1296059	1	25	0.0818112	0.218455	KCNJ2	http://www.reactome.org/cgi-bin/eventbrowser_st_id?ST_ID=R-HSA-1296059
Inhibition of voltage gated Ca2+ channels via Gbeta/gamma subunits	Reactome	R-HSA-997272	1	25	0.0818112	0.218455	KCNJ2	http://www.reactome.org/cgi-bin/eventbrowser_st_id?ST_ID=R-HSA-997272
Diseases of glycosylation	Reactome	R-HSA-3781865	2	143	0.0821971	0.218455	HSPG2|CFP	http://www.reactome.org/cgi-bin/eventbrowser_st_id?ST_ID=R-HSA-3781865
Beta-catenin independent WNT signaling	Reactome	R-HSA-3858494	2	144	0.0831662	0.218455	LEF1|FZD3	http://www.reactome.org/cgi-bin/eventbrowser_st_id?ST_ID=R-HSA-3858494
Integrin signaling	Reactome	R-HSA-9006921	1	26	0.0848215	0.218455	RAPGEF4	http://www.reactome.org/cgi-bin/eventbrowser_st_id?ST_ID=R-HSA-9006921
A tetrasaccharide linker sequence is required for GAG synthesis	Reactome	R-HSA-1971475	1	26	0.0848215	0.218455	HSPG2	http://www.reactome.org/cgi-bin/eventbrowser_st_id?ST_ID=R-HSA-1971475
Integrin alphaIIb beta3 signaling	Reactome	R-HSA-354192	1	26	0.0848215	0.218455	RAPGEF4	http://www.reactome.org/cgi-bin/eventbrowser_st_id?ST_ID=R-HSA-354192
Syndecan interactions	Reactome	R-HSA-3000170	1	27	0.087822	0.221995	ACTN1	http://www.reactome.org/cgi-bin/eventbrowser_st_id?ST_ID=R-HSA-3000170
Insulin processing	Reactome	R-HSA-264876	1	27	0.087822	0.221995	CLTRN	http://www.reactome.org/cgi-bin/eventbrowser_st_id?ST_ID=R-HSA-264876
Interconversion of nucleotide di- and triphosphates	Reactome	R-HSA-499943	1	28	0.0908128	0.225136	GLRX	http://www.reactome.org/cgi-bin/eventbrowser_st_id?ST_ID=R-HSA-499943
Energy dependent regulation of mTOR by LKB1-AMPK	Reactome	R-HSA-380972	1	28	0.0908128	0.225136	RRAGD	http://www.reactome.org/cgi-bin/eventbrowser_st_id?ST_ID=R-HSA-380972
Class A/1 (Rhodopsin-like receptors)	Reactome	R-HSA-373076	3	322	0.091539	0.225136	TBXA2R|NMUR1|C5AR1	http://www.reactome.org/cgi-bin/eventbrowser_st_id?ST_ID=R-HSA-373076
Toll-like Receptor Cascades	Reactome	R-HSA-168898	2	154	0.0930453	0.226798	CTSK|S100A12	http://www.reactome.org/cgi-bin/eventbrowser_st_id?ST_ID=R-HSA-168898
Laminin interactions	Reactome	R-HSA-3000157	1	30	0.0967651	0.228785	HSPG2	http://www.reactome.org/cgi-bin/eventbrowser_st_id?ST_ID=R-HSA-3000157
Pyruvate metabolism	Reactome	R-HSA-70268	1	30	0.0967651	0.228785	PDK1	http://www.reactome.org/cgi-bin/eventbrowser_st_id?ST_ID=R-HSA-70268
EGFR downregulation	Reactome	R-HSA-182971	1	30	0.0967651	0.228785	PTPRK	http://www.reactome.org/cgi-bin/eventbrowser_st_id?ST_ID=R-HSA-182971
Inwardly rectifying K+ channels	Reactome	R-HSA-1296065	1	31	0.0997268	0.228785	KCNJ2	http://www.reactome.org/cgi-bin/eventbrowser_st_id?ST_ID=R-HSA-1296065
Signal amplification	Reactome	R-HSA-392518	1	31	0.0997268	0.228785	TBXA2R	http://www.reactome.org/cgi-bin/eventbrowser_st_id?ST_ID=R-HSA-392518
HS-GAG biosynthesis	Reactome	R-HSA-2022928	1	31	0.0997268	0.228785	HSPG2	http://www.reactome.org/cgi-bin/eventbrowser_st_id?ST_ID=R-HSA-2022928
Interaction between L1 and Ankyrins	Reactome	R-HSA-445095	1	31	0.0997268	0.228785	NRCAM	http://www.reactome.org/cgi-bin/eventbrowser_st_id?ST_ID=R-HSA-445095
Amino acid transport across the plasma membrane	Reactome	R-HSA-352230	1	32	0.102679	0.233594	SLC16A10	http://www.reactome.org/cgi-bin/eventbrowser_st_id?ST_ID=R-HSA-352230
Activation of Matrix Metalloproteinases	Reactome	R-HSA-1592389	1	33	0.105621	0.236349	CTSK	http://www.reactome.org/cgi-bin/eventbrowser_st_id?ST_ID=R-HSA-1592389
TAK1 activates NFkB by phosphorylation and activation of IKKs complex	Reactome	R-HSA-445989	1	33	0.105621	0.236349	S100A12	http://www.reactome.org/cgi-bin/eventbrowser_st_id?ST_ID=R-HSA-445989
Transcriptional Regulation by TP53	Reactome	R-HSA-3700989	3	359	0.116398	0.252629	RRAGD|BNIP3L|GPI	http://www.reactome.org/cgi-bin/eventbrowser_st_id?ST_ID=R-HSA-3700989
Defective B3GALTL causes Peters-plus syndrome (PpS)	Reactome	R-HSA-5083635	1	37	0.117295	0.252629	CFP	http://www.reactome.org/cgi-bin/eventbrowser_st_id?ST_ID=R-HSA-5083635
Gene and protein expression by JAK-STAT signaling after Interleukin-12 stimulation	Reactome	R-HSA-8950505	1	38	0.12019	0.252629	BOLA2B	http://www.reactome.org/cgi-bin/eventbrowser_st_id?ST_ID=R-HSA-8950505
O-glycosylation of TSR domain-containing proteins	Reactome	R-HSA-5173214	1	38	0.12019	0.252629	CFP	http://www.reactome.org/cgi-bin/eventbrowser_st_id?ST_ID=R-HSA-5173214
Ovarian tumor domain proteases	Reactome	R-HSA-5689896	1	38	0.12019	0.252629	OTUD7A	http://www.reactome.org/cgi-bin/eventbrowser_st_id?ST_ID=R-HSA-5689896
Platelet Aggregation (Plug Formation)	Reactome	R-HSA-76009	1	38	0.12019	0.252629	RAPGEF4	http://www.reactome.org/cgi-bin/eventbrowser_st_id?ST_ID=R-HSA-76009
Activation of GABAB receptors	Reactome	R-HSA-991365	1	39	0.123076	0.252629	KCNJ2	http://www.reactome.org/cgi-bin/eventbrowser_st_id?ST_ID=R-HSA-991365
GABA B receptor activation	Reactome	R-HSA-977444	1	39	0.123076	0.252629	KCNJ2	http://www.reactome.org/cgi-bin/eventbrowser_st_id?ST_ID=R-HSA-977444
mTOR signalling	Reactome	R-HSA-165159	1	39	0.123076	0.252629	RRAGD	http://www.reactome.org/cgi-bin/eventbrowser_st_id?ST_ID=R-HSA-165159
Carboxyterminal post-translational modifications of tubulin	Reactome	R-HSA-8955332	1	39	0.123076	0.252629	AGBL3	http://www.reactome.org/cgi-bin/eventbrowser_st_id?ST_ID=R-HSA-8955332
Formation of Fibrin Clot (Clotting Cascade)	Reactome	R-HSA-140877	1	39	0.123076	0.252629	TFPI	http://www.reactome.org/cgi-bin/eventbrowser_st_id?ST_ID=R-HSA-140877
RNA Polymerase III Transcription	Reactome	R-HSA-74158	1	40	0.125952	0.254702	NFIA	http://www.reactome.org/cgi-bin/eventbrowser_st_id?ST_ID=R-HSA-74158
RNA Polymerase III Abortive And Retractive Initiation	Reactome	R-HSA-749476	1	40	0.125952	0.254702	NFIA	http://www.reactome.org/cgi-bin/eventbrowser_st_id?ST_ID=R-HSA-749476
Diseases associated with glycosaminoglycan metabolism	Reactome	R-HSA-3560782	1	41	0.128818	0.25676	HSPG2	http://www.reactome.org/cgi-bin/eventbrowser_st_id?ST_ID=R-HSA-3560782
Peptide ligand-binding receptors	Reactome	R-HSA-375276	2	188	0.12885	0.25676	NMUR1|C5AR1	http://www.reactome.org/cgi-bin/eventbrowser_st_id?ST_ID=R-HSA-375276
Glucagon-like Peptide-1 (GLP1) regulates insulin secretion	Reactome	R-HSA-381676	1	42	0.131676	0.258615	RAPGEF4	http://www.reactome.org/cgi-bin/eventbrowser_st_id?ST_ID=R-HSA-381676
Deactivation of the beta-catenin transactivating complex	Reactome	R-HSA-3769402	1	42	0.131676	0.258615	LEF1	http://www.reactome.org/cgi-bin/eventbrowser_st_id?ST_ID=R-HSA-3769402
Retinoid metabolism and transport	Reactome	R-HSA-975634	1	43	0.134524	0.260461	HSPG2	http://www.reactome.org/cgi-bin/eventbrowser_st_id?ST_ID=R-HSA-975634
Signaling by Retinoic Acid	Reactome	R-HSA-5362517	1	43	0.134524	0.260461	PDK1	http://www.reactome.org/cgi-bin/eventbrowser_st_id?ST_ID=R-HSA-5362517
TP53 Regulates Transcription of Cell Death Genes	Reactome	R-HSA-5633008	1	44	0.137363	0.264084	BNIP3L	http://www.reactome.org/cgi-bin/eventbrowser_st_id?ST_ID=R-HSA-5633008
Phase 0 - rapid depolarisation	Reactome	R-HSA-5576892	1	46	0.143012	0.270815	FGF11	http://www.reactome.org/cgi-bin/eventbrowser_st_id?ST_ID=R-HSA-5576892
Cytokine Signaling in Immune system	Reactome	R-HSA-1280215	5	836	0.143063	0.270815	RASA4|IL6|S100A12|BOLA2B|IL6R	http://www.reactome.org/cgi-bin/eventbrowser_st_id?ST_ID=R-HSA-1280215
Interleukin-12 signaling	Reactome	R-HSA-9020591	1	47	0.145824	0.270815	BOLA2B	http://www.reactome.org/cgi-bin/eventbrowser_st_id?ST_ID=R-HSA-9020591
Interleukin-10 signaling	Reactome	R-HSA-6783783	1	47	0.145824	0.270815	IL6	http://www.reactome.org/cgi-bin/eventbrowser_st_id?ST_ID=R-HSA-6783783
Metabolism of fat-soluble vitamins	Reactome	R-HSA-6806667	1	47	0.145824	0.270815	HSPG2	http://www.reactome.org/cgi-bin/eventbrowser_st_id?ST_ID=R-HSA-6806667
Signaling by EGFR	Reactome	R-HSA-177929	1	48	0.148626	0.273579	PTPRK	http://www.reactome.org/cgi-bin/eventbrowser_st_id?ST_ID=R-HSA-177929
G alpha (i) signalling events	Reactome	R-HSA-418594	3	405	0.150358	0.273579	NMUR1|C5AR1|HSPG2	http://www.reactome.org/cgi-bin/eventbrowser_st_id?ST_ID=R-HSA-418594
Netrin-1 signaling	Reactome	R-HSA-373752	1	49	0.151419	0.273579	DSCAML1	http://www.reactome.org/cgi-bin/eventbrowser_st_id?ST_ID=R-HSA-373752
Chondroitin sulfate/dermatan sulfate metabolism	Reactome	R-HSA-1793185	1	49	0.151419	0.273579	HSPG2	http://www.reactome.org/cgi-bin/eventbrowser_st_id?ST_ID=R-HSA-1793185
Muscle contraction	Reactome	R-HSA-397014	2	209	0.152322	0.273579	KCNJ2|FGF11	http://www.reactome.org/cgi-bin/eventbrowser_st_id?ST_ID=R-HSA-397014
Neurotransmitter release cycle	Reactome	R-HSA-112310	1	50	0.154202	0.275145	PPFIA4	http://www.reactome.org/cgi-bin/eventbrowser_st_id?ST_ID=R-HSA-112310
Cargo trafficking to the periciliary membrane	Reactome	R-HSA-5620920	1	51	0.156977	0.278277	CNGA4	http://www.reactome.org/cgi-bin/eventbrowser_st_id?ST_ID=R-HSA-5620920
G alpha (q) signalling events	Reactome	R-HSA-416476	2	214	0.15803	0.278337	TBXA2R|NMUR1	http://www.reactome.org/cgi-bin/eventbrowser_st_id?ST_ID=R-HSA-416476
Synthesis of PIPs at the plasma membrane	Reactome	R-HSA-1660499	1	53	0.162499	0.284374	SBF2	http://www.reactome.org/cgi-bin/eventbrowser_st_id?ST_ID=R-HSA-1660499
Pyruvate metabolism and Citric Acid (TCA) cycle	Reactome	R-HSA-71406	1	54	0.165247	0.287341	PDK1	http://www.reactome.org/cgi-bin/eventbrowser_st_id?ST_ID=R-HSA-71406
Heparan sulfate/heparin (HS-GAG) metabolism	Reactome	R-HSA-1638091	1	55	0.167986	0.290254	HSPG2	http://www.reactome.org/cgi-bin/eventbrowser_st_id?ST_ID=R-HSA-1638091
GABA receptor activation	Reactome	R-HSA-977443	1	56	0.170716	0.293116	KCNJ2	http://www.reactome.org/cgi-bin/eventbrowser_st_id?ST_ID=R-HSA-977443
Ion transport by P-type ATPases	Reactome	R-HSA-936837	1	57	0.173437	0.294088	ATP8A2	http://www.reactome.org/cgi-bin/eventbrowser_st_id?ST_ID=R-HSA-936837
Interleukin-12 family signaling	Reactome	R-HSA-447115	1	57	0.173437	0.294088	BOLA2B	http://www.reactome.org/cgi-bin/eventbrowser_st_id?ST_ID=R-HSA-447115
NRAGE signals death through JNK	Reactome	R-HSA-193648	1	59	0.178852	0.29955	NGFR	http://www.reactome.org/cgi-bin/eventbrowser_st_id?ST_ID=R-HSA-193648
Regulation of PTEN gene transcription	Reactome	R-HSA-8943724	1	59	0.178852	0.29955	RRAGD	http://www.reactome.org/cgi-bin/eventbrowser_st_id?ST_ID=R-HSA-8943724
Signaling by RAS mutants	Reactome	R-HSA-6802949	1	60	0.181547	0.302209	RASA4	http://www.reactome.org/cgi-bin/eventbrowser_st_id?ST_ID=R-HSA-6802949
Asymmetric localization of PCP proteins	Reactome	R-HSA-4608870	1	63	0.189578	0.313665	FZD3	http://www.reactome.org/cgi-bin/eventbrowser_st_id?ST_ID=R-HSA-4608870
Collagen degradation	Reactome	R-HSA-1442490	1	64	0.192237	0.316149	CTSK	http://www.reactome.org/cgi-bin/eventbrowser_st_id?ST_ID=R-HSA-1442490
Regulation of HSF1-mediated heat shock response	Reactome	R-HSA-3371453	1	66	0.19753	0.322909	HSPA12A	http://www.reactome.org/cgi-bin/eventbrowser_st_id?ST_ID=R-HSA-3371453
Regulation of RAS by GAPs	Reactome	R-HSA-5658442	1	67	0.200164	0.323342	RASA4	http://www.reactome.org/cgi-bin/eventbrowser_st_id?ST_ID=R-HSA-5658442
Collagen biosynthesis and modifying enzymes	Reactome	R-HSA-1650814	1	67	0.200164	0.323342	P4HA1	http://www.reactome.org/cgi-bin/eventbrowser_st_id?ST_ID=R-HSA-1650814
Diseases associated with O-glycosylation of proteins	Reactome	R-HSA-3906995	1	68	0.202789	0.325655	CFP	http://www.reactome.org/cgi-bin/eventbrowser_st_id?ST_ID=R-HSA-3906995
Transmission across Chemical Synapses	Reactome	R-HSA-112315	2	261	0.213273	0.339693	KCNJ2|PPFIA4	http://www.reactome.org/cgi-bin/eventbrowser_st_id?ST_ID=R-HSA-112315
Transport of small molecules	Reactome	R-HSA-382551	4	720	0.214019	0.339693	ATP8A2|SLC9B1|SLC16A10|WNK4	http://www.reactome.org/cgi-bin/eventbrowser_st_id?ST_ID=R-HSA-382551
RNA polymerase II transcribes snRNA genes	Reactome	R-HSA-6807505	1	74	0.218361	0.344581	ELL2	http://www.reactome.org/cgi-bin/eventbrowser_st_id?ST_ID=R-HSA-6807505
ECM proteoglycans	Reactome	R-HSA-3000178	1	76	0.223484	0.350639	HSPG2	http://www.reactome.org/cgi-bin/eventbrowser_st_id?ST_ID=R-HSA-3000178
DDX58/IFIH1-mediated induction of interferon-alpha/beta	Reactome	R-HSA-168928	1	78	0.228574	0.35455	S100A12	http://www.reactome.org/cgi-bin/eventbrowser_st_id?ST_ID=R-HSA-168928
Regulation of insulin secretion	Reactome	R-HSA-422356	1	78	0.228574	0.35455	RAPGEF4	http://www.reactome.org/cgi-bin/eventbrowser_st_id?ST_ID=R-HSA-422356
G alpha (12/13) signalling events	Reactome	R-HSA-416482	1	80	0.233631	0.360346	TBXA2R	http://www.reactome.org/cgi-bin/eventbrowser_st_id?ST_ID=R-HSA-416482
Degradation of beta-catenin by the destruction complex	Reactome	R-HSA-195253	1	81	0.236147	0.360994	LEF1	http://www.reactome.org/cgi-bin/eventbrowser_st_id?ST_ID=R-HSA-195253
Oncogenic MAPK signaling	Reactome	R-HSA-6802957	1	83	0.241155	0.360994	RASA4	http://www.reactome.org/cgi-bin/eventbrowser_st_id?ST_ID=R-HSA-6802957
Transcriptional regulation of white adipocyte differentiation	Reactome	R-HSA-381340	1	83	0.241155	0.360994	MED7	http://www.reactome.org/cgi-bin/eventbrowser_st_id?ST_ID=R-HSA-381340
Cellular responses to external stimuli	Reactome	R-HSA-8953897	3	516	0.242223	0.360994	IL6|RRAGD|HSPA12A	http://www.reactome.org/cgi-bin/eventbrowser_st_id?ST_ID=R-HSA-8953897
Integrin cell surface interactions	Reactome	R-HSA-216083	1	84	0.243646	0.360994	HSPG2	http://www.reactome.org/cgi-bin/eventbrowser_st_id?ST_ID=R-HSA-216083
PI Metabolism	Reactome	R-HSA-1483255	1	84	0.243646	0.360994	SBF2	http://www.reactome.org/cgi-bin/eventbrowser_st_id?ST_ID=R-HSA-1483255
Toll Like Receptor 5 (TLR5) Cascade	Reactome	R-HSA-168176	1	85	0.24613	0.360994	S100A12	http://www.reactome.org/cgi-bin/eventbrowser_st_id?ST_ID=R-HSA-168176
MyD88 cascade initiated on plasma membrane	Reactome	R-HSA-975871	1	85	0.24613	0.360994	S100A12	http://www.reactome.org/cgi-bin/eventbrowser_st_id?ST_ID=R-HSA-975871
Toll Like Receptor 10 (TLR10) Cascade	Reactome	R-HSA-168142	1	85	0.24613	0.360994	S100A12	http://www.reactome.org/cgi-bin/eventbrowser_st_id?ST_ID=R-HSA-168142
Cellular response to heat stress	Reactome	R-HSA-3371556	1	86	0.248605	0.360994	HSPA12A	http://www.reactome.org/cgi-bin/eventbrowser_st_id?ST_ID=R-HSA-3371556
Protein-protein interactions at synapses	Reactome	R-HSA-6794362	1	86	0.248605	0.360994	PPFIA4	http://www.reactome.org/cgi-bin/eventbrowser_st_id?ST_ID=R-HSA-6794362
RAB GEFs exchange GTP for GDP on RABs	Reactome	R-HSA-8876198	1	89	0.255983	0.360994	SBF2	http://www.reactome.org/cgi-bin/eventbrowser_st_id?ST_ID=R-HSA-8876198
Peptide hormone metabolism	Reactome	R-HSA-2980736	1	89	0.255983	0.360994	CLTRN	http://www.reactome.org/cgi-bin/eventbrowser_st_id?ST_ID=R-HSA-2980736
Collagen formation	Reactome	R-HSA-1474290	1	89	0.255983	0.360994	P4HA1	http://www.reactome.org/cgi-bin/eventbrowser_st_id?ST_ID=R-HSA-1474290
Macroautophagy	Reactome	R-HSA-1632852	1	89	0.255983	0.360994	RRAGD	http://www.reactome.org/cgi-bin/eventbrowser_st_id?ST_ID=R-HSA-1632852
PCP/CE pathway	Reactome	R-HSA-4086400	1	91	0.260861	0.360994	FZD3	http://www.reactome.org/cgi-bin/eventbrowser_st_id?ST_ID=R-HSA-4086400
Formation of the beta-catenin:TCF transactivating complex	Reactome	R-HSA-201722	1	91	0.260861	0.360994	LEF1	http://www.reactome.org/cgi-bin/eventbrowser_st_id?ST_ID=R-HSA-201722
TRAF6 mediated induction of NFkB and MAP kinases upon TLR7/8 or 9 activation	Reactome	R-HSA-975138	1	92	0.263289	0.360994	S100A12	http://www.reactome.org/cgi-bin/eventbrowser_st_id?ST_ID=R-HSA-975138
Toll Like Receptor 3 (TLR3) Cascade	Reactome	R-HSA-168164	1	93	0.265708	0.360994	S100A12	http://www.reactome.org/cgi-bin/eventbrowser_st_id?ST_ID=R-HSA-168164
Transcriptional regulation by RUNX3	Reactome	R-HSA-8878159	1	93	0.265708	0.360994	LEF1	http://www.reactome.org/cgi-bin/eventbrowser_st_id?ST_ID=R-HSA-8878159
Toll Like Receptor 7/8 (TLR7/8) Cascade	Reactome	R-HSA-168181	1	93	0.265708	0.360994	S100A12	http://www.reactome.org/cgi-bin/eventbrowser_st_id?ST_ID=R-HSA-168181
MyD88 dependent cascade initiated on endosome	Reactome	R-HSA-975155	1	93	0.265708	0.360994	S100A12	http://www.reactome.org/cgi-bin/eventbrowser_st_id?ST_ID=R-HSA-975155
Class B/2 (Secretin family receptors)	Reactome	R-HSA-373080	1	94	0.26812	0.360994	FZD3	http://www.reactome.org/cgi-bin/eventbrowser_st_id?ST_ID=R-HSA-373080
Antigen processing: Ubiquitination & Proteasome degradation	Reactome	R-HSA-983168	2	308	0.270031	0.360994	DZIP3|UBE2E2	http://www.reactome.org/cgi-bin/eventbrowser_st_id?ST_ID=R-HSA-983168
MyD88:MAL(TIRAP) cascade initiated on plasma membrane	Reactome	R-HSA-166058	1	95	0.270523	0.360994	S100A12	http://www.reactome.org/cgi-bin/eventbrowser_st_id?ST_ID=R-HSA-166058
Metabolism of nucleotides	Reactome	R-HSA-15869	1	95	0.270523	0.360994	GLRX	http://www.reactome.org/cgi-bin/eventbrowser_st_id?ST_ID=R-HSA-15869
Toll Like Receptor TLR6:TLR2 Cascade	Reactome	R-HSA-168188	1	95	0.270523	0.360994	S100A12	http://www.reactome.org/cgi-bin/eventbrowser_st_id?ST_ID=R-HSA-168188
Axon guidance	Reactome	R-HSA-422475	3	549	0.27121	0.360994	NRCAM|NELL2|DSCAML1	http://www.reactome.org/cgi-bin/eventbrowser_st_id?ST_ID=R-HSA-422475
Toll Like Receptor 9 (TLR9) Cascade	Reactome	R-HSA-168138	1	97	0.275307	0.360994	S100A12	http://www.reactome.org/cgi-bin/eventbrowser_st_id?ST_ID=R-HSA-168138
MyD88-independent TLR4 cascade	Reactome	R-HSA-166166	1	98	0.277688	0.360994	S100A12	http://www.reactome.org/cgi-bin/eventbrowser_st_id?ST_ID=R-HSA-166166
TRIF(TICAM1)-mediated TLR4 signaling	Reactome	R-HSA-937061	1	98	0.277688	0.360994	S100A12	http://www.reactome.org/cgi-bin/eventbrowser_st_id?ST_ID=R-HSA-937061
Toll Like Receptor TLR1:TLR2 Cascade	Reactome	R-HSA-168179	1	98	0.277688	0.360994	S100A12	http://www.reactome.org/cgi-bin/eventbrowser_st_id?ST_ID=R-HSA-168179
Toll Like Receptor 2 (TLR2) Cascade	Reactome	R-HSA-181438	1	98	0.277688	0.360994	S100A12	http://www.reactome.org/cgi-bin/eventbrowser_st_id?ST_ID=R-HSA-181438
Potassium Channels	Reactome	R-HSA-1296071	1	99	0.28006	0.362353	KCNJ2	http://www.reactome.org/cgi-bin/eventbrowser_st_id?ST_ID=R-HSA-1296071
Visual phototransduction	Reactome	R-HSA-2187338	1	100	0.282425	0.363689	HSPG2	http://www.reactome.org/cgi-bin/eventbrowser_st_id?ST_ID=R-HSA-2187338
Interleukin-1 signaling	Reactome	R-HSA-9020702	1	101	0.284782	0.365002	S100A12	http://www.reactome.org/cgi-bin/eventbrowser_st_id?ST_ID=R-HSA-9020702
Cargo recognition for clathrin-mediated endocytosis	Reactome	R-HSA-8856825	#N/A	105	0.294134	0.375161	#N/A	http://www.reactome.org/cgi-bin/eventbrowser_st_id?ST_ID=R-HSA-8856825
Signaling by WNT	Reactome	R-HSA-195721	2	329	0.295457	0.375161	LEF1|FZD3	http://www.reactome.org/cgi-bin/eventbrowser_st_id?ST_ID=R-HSA-195721
Transport of inorganic cations/anions and amino acids/oligopeptides	Reactome	R-HSA-425393	1	107	0.298764	0.375304	SLC16A10	http://www.reactome.org/cgi-bin/eventbrowser_st_id?ST_ID=R-HSA-425393
Integration of energy metabolism	Reactome	R-HSA-163685	1	107	0.298764	0.375304	RAPGEF4	http://www.reactome.org/cgi-bin/eventbrowser_st_id?ST_ID=R-HSA-163685
Autophagy	Reactome	R-HSA-9612973	1	108	0.301068	0.375304	RRAGD	http://www.reactome.org/cgi-bin/eventbrowser_st_id?ST_ID=R-HSA-9612973
Post-translational protein phosphorylation	Reactome	R-HSA-8957275	1	108	0.301068	0.375304	IL6	http://www.reactome.org/cgi-bin/eventbrowser_st_id?ST_ID=R-HSA-8957275
Amyloid fiber formation	Reactome	R-HSA-977225	1	109	0.303364	0.376447	HSPG2	http://www.reactome.org/cgi-bin/eventbrowser_st_id?ST_ID=R-HSA-977225
Senescence-Associated Secretory Phenotype (SASP)	Reactome	R-HSA-2559582	1	110	0.305653	0.377571	IL6	http://www.reactome.org/cgi-bin/eventbrowser_st_id?ST_ID=R-HSA-2559582
O-linked glycosylation	Reactome	R-HSA-5173105	1	111	0.307934	0.378676	CFP	http://www.reactome.org/cgi-bin/eventbrowser_st_id?ST_ID=R-HSA-5173105
PPARA activates gene expression	Reactome	R-HSA-1989781	1	114	0.314734	0.385302	MED7	http://www.reactome.org/cgi-bin/eventbrowser_st_id?ST_ID=R-HSA-1989781
Regulation of lipid metabolism by Peroxisome proliferator-activated receptor alpha (PPARalpha)	Reactome	R-HSA-400206	1	115	0.316986	0.386326	MED7	http://www.reactome.org/cgi-bin/eventbrowser_st_id?ST_ID=R-HSA-400206
L1CAM interactions	Reactome	R-HSA-373760	1	117	0.321467	0.390047	NRCAM	http://www.reactome.org/cgi-bin/eventbrowser_st_id?ST_ID=R-HSA-373760
Rab regulation of trafficking	Reactome	R-HSA-9007101	1	123	0.334737	0.40257	SBF2	http://www.reactome.org/cgi-bin/eventbrowser_st_id?ST_ID=R-HSA-9007101
Glycosaminoglycan metabolism	Reactome	R-HSA-1630316	1	123	0.334737	0.40257	HSPG2	http://www.reactome.org/cgi-bin/eventbrowser_st_id?ST_ID=R-HSA-1630316
Regulation of Insulin-like Growth Factor (IGF) transport and uptake by Insulin-like Growth Factor Binding Proteins (IGFBPs)	Reactome	R-HSA-381426	1	125	0.339103	0.404929	IL6	http://www.reactome.org/cgi-bin/eventbrowser_st_id?ST_ID=R-HSA-381426
Signaling by GPCR	Reactome	R-HSA-372790	5	1170	0.34131	0.404929	FZD3|NMUR1|C5AR1|HSPG2|TBXA2R	http://www.reactome.org/cgi-bin/eventbrowser_st_id?ST_ID=R-HSA-372790
Class I MHC mediated antigen processing & presentation	Reactome	R-HSA-983169	2	370	0.344655	0.404929	DZIP3|UBE2E2	http://www.reactome.org/cgi-bin/eventbrowser_st_id?ST_ID=R-HSA-983169
Toll Like Receptor 4 (TLR4) Cascade	Reactome	R-HSA-166016	1	128	0.345599	0.404929	S100A12	http://www.reactome.org/cgi-bin/eventbrowser_st_id?ST_ID=R-HSA-166016
Platelet degranulation	Reactome	R-HSA-114608	1	128	0.345599	0.404929	ACTN1	http://www.reactome.org/cgi-bin/eventbrowser_st_id?ST_ID=R-HSA-114608
Immunoregulatory interactions between a Lymphoid and a non-Lymphoid cell	Reactome	R-HSA-198933	1	128	0.345599	0.404929	LILRA2	http://www.reactome.org/cgi-bin/eventbrowser_st_id?ST_ID=R-HSA-198933
Formation of the cornified envelope	Reactome	R-HSA-6809371	1	129	0.34775	0.405708	KRT72	http://www.reactome.org/cgi-bin/eventbrowser_st_id?ST_ID=R-HSA-6809371
Response to elevated platelet cytosolic Ca2+	Reactome	R-HSA-76005	1	133	0.356284	0.413896	ACTN1	http://www.reactome.org/cgi-bin/eventbrowser_st_id?ST_ID=R-HSA-76005
Cell surface interactions at the vascular wall	Reactome	R-HSA-202733	1	135	0.36051	0.417031	SIRPG	http://www.reactome.org/cgi-bin/eventbrowser_st_id?ST_ID=R-HSA-202733
PTEN Regulation	Reactome	R-HSA-6807070	1	137	0.364708	0.420107	RRAGD	http://www.reactome.org/cgi-bin/eventbrowser_st_id?ST_ID=R-HSA-6807070
Interleukin-1 family signaling	Reactome	R-HSA-446652	1	138	0.366797	0.420738	S100A12	http://www.reactome.org/cgi-bin/eventbrowser_st_id?ST_ID=R-HSA-446652
Clathrin-mediated endocytosis	Reactome	R-HSA-8856828	#N/A	145	0.381229	0.434867	#N/A	http://www.reactome.org/cgi-bin/eventbrowser_st_id?ST_ID=R-HSA-8856828
Neuronal System	Reactome	R-HSA-112316	2	402	0.382301	0.434867	KCNJ2|PPFIA4	http://www.reactome.org/cgi-bin/eventbrowser_st_id?ST_ID=R-HSA-112316
Cellular responses to stress	Reactome	R-HSA-2262752	2	422	0.40537	0.459195	IL6|HSPA12A	http://www.reactome.org/cgi-bin/eventbrowser_st_id?ST_ID=R-HSA-2262752
Metabolism of lipids	Reactome	R-HSA-556833	3	728	0.430117	0.485215	SBF2|MED7|HILPDA	http://www.reactome.org/cgi-bin/eventbrowser_st_id?ST_ID=R-HSA-556833
The citric acid (TCA) cycle and respiratory electron transport	Reactome	R-HSA-1428517	1	173	0.435764	0.489562	PDK1	http://www.reactome.org/cgi-bin/eventbrowser_st_id?ST_ID=R-HSA-1428517
Metabolism of vitamins and cofactors	Reactome	R-HSA-196854	1	186	0.459435	0.51404	HSPG2	http://www.reactome.org/cgi-bin/eventbrowser_st_id?ST_ID=R-HSA-196854
Cellular Senescence	Reactome	R-HSA-2559583	1	194	0.47351	0.527625	IL6	http://www.reactome.org/cgi-bin/eventbrowser_st_id?ST_ID=R-HSA-2559583
Mitotic Prometaphase	Reactome	R-HSA-68877	1	196	0.476971	0.529082	NCAPH	http://www.reactome.org/cgi-bin/eventbrowser_st_id?ST_ID=R-HSA-68877
Neurotransmitter receptors and postsynaptic signal transmission	Reactome	R-HSA-112314	1	197	0.478694	0.529082	KCNJ2	http://www.reactome.org/cgi-bin/eventbrowser_st_id?ST_ID=R-HSA-112314
Cilium Assembly	Reactome	R-HSA-5617833	1	200	0.483827	0.5326	CNGA4	http://www.reactome.org/cgi-bin/eventbrowser_st_id?ST_ID=R-HSA-5617833
GPCR downstream signalling	Reactome	R-HSA-388396	4	1108	0.496111	0.543929	TBXA2R|NMUR1|C5AR1|HSPG2	http://www.reactome.org/cgi-bin/eventbrowser_st_id?ST_ID=R-HSA-388396
Phospholipid metabolism	Reactome	R-HSA-1483257	1	212	0.503862	0.549803	SBF2	http://www.reactome.org/cgi-bin/eventbrowser_st_id?ST_ID=R-HSA-1483257
Keratinization	Reactome	R-HSA-6805567	1	213	0.505497	0.549803	KRT72	http://www.reactome.org/cgi-bin/eventbrowser_st_id?ST_ID=R-HSA-6805567
Signaling by ROBO receptors	Reactome	R-HSA-376176	1	216	0.510368	0.552898	NELL2	http://www.reactome.org/cgi-bin/eventbrowser_st_id?ST_ID=R-HSA-376176
TCF dependent signaling in response to WNT	Reactome	R-HSA-201681	1	232	0.535554	0.57789	LEF1	http://www.reactome.org/cgi-bin/eventbrowser_st_id?ST_ID=R-HSA-201681
RAF/MAP kinase cascade	Reactome	R-HSA-5673001	1	234	0.53861	0.578258	RASA4	http://www.reactome.org/cgi-bin/eventbrowser_st_id?ST_ID=R-HSA-5673001
Transcriptional regulation by RUNX1	Reactome	R-HSA-8878171	1	235	0.540131	0.578258	CTSK	http://www.reactome.org/cgi-bin/eventbrowser_st_id?ST_ID=R-HSA-8878171
PIP3 activates AKT signaling	Reactome	R-HSA-1257604	1	247	0.557997	0.595051	RRAGD	http://www.reactome.org/cgi-bin/eventbrowser_st_id?ST_ID=R-HSA-1257604
SLC-mediated transmembrane transport	Reactome	R-HSA-425407	1	249	0.560907	0.595827	SLC16A10	http://www.reactome.org/cgi-bin/eventbrowser_st_id?ST_ID=R-HSA-425407
FLT3 Signaling	Reactome	R-HSA-9607240	1	252	0.565236	0.598099	RASA4	http://www.reactome.org/cgi-bin/eventbrowser_st_id?ST_ID=R-HSA-9607240
Signaling by Nuclear Receptors	Reactome	R-HSA-9006931	1	264	0.582134	0.6136	PDK1	http://www.reactome.org/cgi-bin/eventbrowser_st_id?ST_ID=R-HSA-9006931
Other interleukin signaling	Reactome	R-HSA-449836	1	275	0.59705	0.626902	RASA4	http://www.reactome.org/cgi-bin/eventbrowser_st_id?ST_ID=R-HSA-449836
Intracellular signaling by second messengers	Reactome	R-HSA-9006925	1	288	0.613998	0.642228	RRAGD	http://www.reactome.org/cgi-bin/eventbrowser_st_id?ST_ID=R-HSA-9006925
Membrane Trafficking	Reactome	R-HSA-199991	1	631	0.616361	0.642238	SBF2	http://www.reactome.org/cgi-bin/eventbrowser_st_id?ST_ID=R-HSA-199991
Organelle biogenesis and maintenance	Reactome	R-HSA-1852241	1	294	0.62158	0.645214	CNGA4	http://www.reactome.org/cgi-bin/eventbrowser_st_id?ST_ID=R-HSA-1852241
Deubiquitination	Reactome	R-HSA-5688426	1	296	0.624074	0.64535	OTUD7A	http://www.reactome.org/cgi-bin/eventbrowser_st_id?ST_ID=R-HSA-5688426
Vesicle-mediated transport	Reactome	R-HSA-5653656	1	669	0.648037	0.6676	SBF2	http://www.reactome.org/cgi-bin/eventbrowser_st_id?ST_ID=R-HSA-5653656
Metabolism of proteins	Reactome	R-HSA-392499	6	2012	0.653374	0.670568	OTUD7A|CLTRN|AGBL3|HSPG2|IL6|CFP	http://www.reactome.org/cgi-bin/eventbrowser_st_id?ST_ID=R-HSA-392499
Disease	Reactome	R-HSA-1643685	3	1049	0.673338	0.68847	RASA4|HSPG2|CFP	http://www.reactome.org/cgi-bin/eventbrowser_st_id?ST_ID=R-HSA-1643685
Post-translational protein modification	Reactome	R-HSA-597592	4	1412	0.685921	0.698718	OTUD7A|IL6|AGBL3|CFP	http://www.reactome.org/cgi-bin/eventbrowser_st_id?ST_ID=R-HSA-597592
Diseases of signal transduction	Reactome	R-HSA-5663202	1	374	0.709614	0.720166	RASA4	http://www.reactome.org/cgi-bin/eventbrowser_st_id?ST_ID=R-HSA-5663202
M Phase	Reactome	R-HSA-68886	1	384	0.719079	0.727068	NCAPH	http://www.reactome.org/cgi-bin/eventbrowser_st_id?ST_ID=R-HSA-68886
Signaling by Receptor Tyrosine Kinases	Reactome	R-HSA-9006934	1	458	0.780227	0.785985	PTPRK	http://www.reactome.org/cgi-bin/eventbrowser_st_id?ST_ID=R-HSA-9006934
Cell Cycle, Mitotic	Reactome	R-HSA-69278	1	525	0.824097	0.827127	NCAPH	http://www.reactome.org/cgi-bin/eventbrowser_st_id?ST_ID=R-HSA-69278
Cell Cycle	Reactome	R-HSA-1640170	1	629	0.875595	0.875595	NCAPH	http://www.reactome.org/cgi-bin/eventbrowser_st_id?ST_ID=R-HSA-1640170
