# Supplementary material for: IFNγ-secreting T cells that highly express IL-2 potently inhibit the growth of intracellular M. tuberculosis in macrophages
Source: Front Immunol. 2024 Nov 7;15:1469118. doi: 10.3389/fimmu.2024.1469118 (PMC11578947; doi:10.3389/fimmu.2024.1469118)
Supplement: Supplementary file 3 [file Table2.xlsx]

## Sheet: culter1-reactome
ID	Description	GeneRatio	BgRatio	pvalue	p.adjust	qvalue	geneID	Count
R-HSA-6783783	Interleukin-10 signaling	14/186	47/11091	1.79e-14	1.12e-11	1.06e-11	CCL4/CXCL8/IL1B/CCL3L3/CSF2/CXCL2/IL6/IL1A/CCR1/CXCL1/FCER2/IL10/PTAFR/CSF3	14
R-HSA-380108	Chemokine receptors bind chemokines	10/186	59/11091	4.26e-08	1.34e-05	1.26e-05	CCL4/XCL2/CXCL8/CCL3L3/CXCR6/CXCL2/CCR1/CXCL1/CXCL3/CXCL5	10
R-HSA-449147	Signaling by Interleukins	26/186	473/11091	8.51e-08	1.78e-05	1.67e-05	IFNG/CCL4/CXCL8/SOD2/IL1B/CCL3L3/CSF2/IL12RB2/CXCL2/IL6/HCK/IL23R/IL1A/CCR1/CXCL1/CSF2RB/FCER2/IL10/PTAFR/CSF3/IRAK3/EBI3/IL36G/IL13RA1/MEF2C/BLNK	26
R-HSA-983695	Antigen activates B Cell Receptor (BCR) leading to generation of second messengers	7/186	32/11091	7.87e-07	0.000123332	0.00011595	CD79A/CD79B/BLK/CD19/CD22/BTK/BLNK	7
R-HSA-3000171	Non-integrin membrane-ECM interactions	8/186	59/11091	5.75e-06	0.000720613	0.000677484	SDC4/THBS1/COL5A3/SDC3/ITGB3/LAMA2/DMD/COL4A4	8
R-HSA-373076	Class A/1 (Rhodopsin-like receptors)	18/186	334/11091	1.25e-05	0.00131124	0.00123277	CCL4/XCL2/CXCL8/CCL3L3/CXCR6/CXCL2/PTGIR/CCR1/CXCL1/CXCL3/OPN3/PTAFR/CXCL5/AVP/FPR2/SSTR2/CNR1/HTR1F	18
R-HSA-375276	Peptide ligand-binding receptors	13/186	201/11091	3.3e-05	0.00295547	0.00277858	CCL4/XCL2/CXCL8/CCL3L3/CXCR6/CXCL2/CCR1/CXCL1/CXCL3/CXCL5/AVP/FPR2/SSTR2	13
R-HSA-3000170	Syndecan interactions	5/186	27/11091	7.52e-05	0.00589301	0.00554031	SDC4/THBS1/COL5A3/SDC3/ITGB3	5
R-HSA-216083	Integrin cell surface interactions	8/186	85/11091	8.61e-05	0.00599491	0.00563612	THBS1/ITGB8/COL5A3/COL9A3/SPP1/ITGB3/COL4A4/COL23A1	8
R-HSA-500792	GPCR ligand binding	20/186	468/11091	0.000112593	0.00705961	0.00663709	CCL4/XCL2/CXCL8/CCL3L3/CXCR6/CXCL2/PTGIR/CCR1/CXCL1/CXCL3/OPN3/CALCRL/PTAFR/CXCL5/WNT3/AVP/FPR2/SSTR2/CNR1/HTR1F	20
R-HSA-1474244	Extracellular matrix organization	15/186	300/11091	0.000157624	0.00898459	0.00844685	SDC4/THBS1/MMP14/ITGB8/COL5A3/COL9A3/SPP1/SDC3/ITGB3/LAMA2/DMD/TPSAB1/COL4A4/COL23A1/COL19A1	15
R-HSA-418594	G alpha (i) signalling events	15/186	318/11091	0.000296384	0.0154861	0.0145592	CCL4/CXCL8/CCL4L2/CXCR6/CXCL2/CCR1/CXCL1/CXCL3/OPN3/ADCY6/CXCL5/FPR2/SSTR2/CNR1/HTR1F	15
R-HSA-447115	Interleukin-12 family signaling	6/186	57/11091	0.000366089	0.0176568	0.0166	IFNG/SOD2/IL12RB2/IL23R/IL10/EBI3	6
R-HSA-6785807	Interleukin-4 and Interleukin-13 signaling	8/186	108/11091	0.000453841	0.0203256	0.0191091	CXCL8/IL1B/IL6/IL23R/IL1A/FCER2/IL10/IL13RA1	8
R-HSA-1442490	Collagen degradation	6/186	64/11091	0.000686561	0.0286982	0.0269806	MMP14/COL5A3/COL9A3/COL4A4/COL23A1/COL19A1	6
R-HSA-8948216	Collagen chain trimerization	5/186	44/11091	0.000803236	0.0314768	0.0295929	COL5A3/COL9A3/COL4A4/COL23A1/COL19A1	5
R-HSA-9658195	Leishmania infection	9/186	164/11091	0.00176042	0.0564224	0.0530454	IL1B/IL6/HCK/IL1A/IL10/FCGR2A/BTK/ADCY6/GGT5	9
R-HSA-9824443	Parasitic Infection Pathways	9/186	164/11091	0.00176042	0.0564224	0.0530454	IL1B/IL6/HCK/IL1A/IL10/FCGR2A/BTK/ADCY6/GGT5	9
R-HSA-198933	Immunoregulatory interactions between a Lymphoid and a non-Lymphoid cell	8/186	133/11091	0.00177254	0.0564224	0.0530454	KLRC1/CD40/NECTIN2/CD19/CD22/LILRA1/LILRA4/CD300LF	8
R-HSA-5260271	Diseases of Immune System	4/186	32/11091	0.00190746	0.0564224	0.0530454	TLR6/BTK/TLR4/TLR10	4
R-HSA-5602358	Diseases associated with the TLR signaling cascade	4/186	32/11091	0.00190746	0.0564224	0.0530454	TLR6/BTK/TLR4/TLR10	4
R-HSA-9662851	Anti-inflammatory response favouring Leishmania parasite infection	6/186	79/11091	0.00206972	0.0564224	0.0530454	IL6/HCK/IL10/FCGR2A/ADCY6/GGT5	6
R-HSA-9664433	Leishmania parasite growth and survival	6/186	79/11091	0.00206972	0.0564224	0.0530454	IL6/HCK/IL10/FCGR2A/ADCY6/GGT5	6
R-HSA-1474228	Degradation of the extracellular matrix	8/186	140/11091	0.00244681	0.063923	0.0600972	MMP14/COL5A3/COL9A3/SPP1/TPSAB1/COL4A4/COL23A1/COL19A1	8
R-HSA-5602498	MyD88 deficiency (TLR2/4)	3/186	17/11091	0.00265381	0.0651638	0.0612637	TLR6/BTK/TLR4	3
R-HSA-983705	Signaling by the B Cell Receptor (BCR)	7/186	112/11091	0.00274726	0.0651638	0.0612637	CD79A/CD79B/BLK/CD19/CD22/BTK/BLNK	7
R-HSA-186797	Signaling by PDGF	5/186	58/11091	0.0028061	0.0651638	0.0612637	THBS1/COL5A3/COL9A3/SPP1/COL4A4	5
R-HSA-5603041	IRAK4 deficiency (TLR2/4)	3/186	18/11091	0.00314558	0.0704385	0.0662227	TLR6/BTK/TLR4	3
R-HSA-9664323	FCGR3A-mediated IL10 synthesis	4/186	40/11091	0.00436861	0.0944524	0.0887994	HCK/IL10/FCGR2A/ADCY6	4
R-HSA-8875878	MET promotes cell motility	4/186	41/11091	0.00477849	0.0998705	0.0938932	COL5A3/TNS3/GAB1/LAMA2	4
R-HSA-1650814	Collagen biosynthesis and modifying enzymes	5/186	67/11091	0.00524141	0.106012	0.0996669	COL5A3/COL9A3/COL4A4/COL23A1/COL19A1	5
R-HSA-5686938	Regulation of TLR by endogenous ligand	3/186	22/11091	0.00565165	0.110737	0.104109	GSDME/TLR6/TLR4	3
R-HSA-9820960	Respiratory syncytial virus (RSV) attachment and entry	3/186	23/11091	0.00642015	0.121983	0.114682	SDC4/SDC3/TLR4	3
R-HSA-168898	Toll-like Receptor Cascades	8/186	169/11091	0.00759852	0.139501	0.131152	GSDME/TLR6/IRAK3/TLR8/BTK/TLR4/MEF2C/TLR10	8
R-HSA-9020591	Interleukin-12 signaling	4/186	47/11091	0.00778713	0.139501	0.131152	IFNG/SOD2/IL12RB2/IL10	4
R-HSA-512988	Interleukin-3, Interleukin-5 and GM-CSF signaling	4/186	48/11091	0.00838598	0.146056	0.137314	CSF2/HCK/CSF2RB/BLNK	4
R-HSA-3000178	ECM proteoglycans	5/186	76/11091	0.00888978	0.150646	0.141629	COL5A3/COL9A3/ITGB3/LAMA2/COL4A4	5
R-HSA-445717	Aquaporin-mediated transport	4/186	52/11091	0.0110807	0.179598	0.168849	AQP9/ADCY6/AVP/MYO5B	4
R-HSA-5620971	Pyroptosis	3/186	28/11091	0.0111711	0.179598	0.168849	IL1B/IL1A/GSDME	3
R-HSA-1989781	PPARA activates gene expression	6/186	117/11091	0.0138468	0.217049	0.204058	G0S2/ME1/TIAM2/AHRR/PPARG/ABCB4	6
R-HSA-400206	Regulation of lipid metabolism by PPARalpha	6/186	119/11091	0.0149512	0.228644	0.21496	G0S2/ME1/TIAM2/AHRR/PPARG/ABCB4	6
R-HSA-2029481	FCGR activation	2/186	12/11091	0.0165314	0.241051	0.226624	HCK/FCGR2A	2
R-HSA-8984722	Interleukin-35 Signalling	2/186	12/11091	0.0165314	0.241051	0.226624	IL12RB2/EBI3	2
R-HSA-1474290	Collagen formation	5/186	90/11091	0.0175532	0.250133	0.235163	COL5A3/COL9A3/COL4A4/COL23A1/COL19A1	5
R-HSA-1237044	Erythrocytes take up carbon dioxide and release oxygen	2/186	13/11091	0.0193239	0.263393	0.247629	CA2/CYB5R2	2
R-HSA-1480926	O2/CO2 exchange in erythrocytes	2/186	13/11091	0.0193239	0.263393	0.247629	CA2/CYB5R2	2
R-HSA-3656237	Defective EXT2 causes exostoses 2	2/186	14/11091	0.0222989	0.285335	0.268257	SDC4/SDC3	2
R-HSA-3656253	Defective EXT1 causes exostoses 1, TRPS2 and CHDS	2/186	14/11091	0.0222989	0.285335	0.268257	SDC4/SDC3	2
R-HSA-71240	Tryptophan catabolism	2/186	14/11091	0.0222989	0.285335	0.268257	KYNU/KMO	2
R-HSA-8950505	Gene and protein expression by JAK-STAT signaling after Interleukin-12 stimulation	3/186	38/11091	0.0254732	0.319434	0.300315	IFNG/SOD2/IL10	3
R-HSA-1963642	PI3K events in ERBB2 signaling	2/186	16/11091	0.028769	0.35369	0.332521	EREG/GAB1	2
R-HSA-180292	GAB1 signalosome	2/186	17/11091	0.032251	0.388873	0.365599	EREG/GAB1	2
R-HSA-419037	NCAM1 interactions	3/186	42/11091	0.033029	0.390739	0.367353	COL5A3/COL9A3/COL4A4	3
R-HSA-432040	Vasopressin regulates renal water homeostasis via Aquaporins	3/186	43/11091	0.0350806	0.407325	0.382946	ADCY6/AVP/MYO5B	3
R-HSA-9013149	RAC1 GTPase cycle	7/186	185/11091	0.0362584	0.413346	0.388607	SWAP70/DOCK4/NCF1/TIAM2/BUB1B-PAK6/SRGAP1/ARHGAP24	7
R-HSA-9012999	RHO GTPase cycle	13/186	449/11091	0.0390297	0.434019	0.408043	SWAP70/DOCK4/NCF1/JUP/CDC42EP2/FGD2/TIAM2/SH3RF1/MUC13/BUB1B-PAK6/SRGAP1/RHOBTB1/ARHGAP24	13
R-HSA-9694614	Attachment and Entry	2/186	19/11091	0.0396774	0.434019	0.408043	SDC4/SDC3	2
R-HSA-166058	MyD88:MAL(TIRAP) cascade initiated on plasma membrane	5/186	113/11091	0.0413865	0.434019	0.408043	TLR6/IRAK3/BTK/TLR4/MEF2C	5
R-HSA-168188	Toll Like Receptor TLR6:TLR2 Cascade	5/186	113/11091	0.0413865	0.434019	0.408043	TLR6/IRAK3/BTK/TLR4/MEF2C	5
R-HSA-6806834	Signaling by MET	4/186	79/11091	0.0435453	0.434019	0.408043	COL5A3/TNS3/GAB1/LAMA2	4
R-HSA-3560783	Defective B4GALT7 causes EDS, progeroid type	2/186	20/11091	0.0436096	0.434019	0.408043	SDC4/SDC3	2
R-HSA-3560801	Defective B3GAT3 causes JDSSDHD	2/186	20/11091	0.0436096	0.434019	0.408043	SDC4/SDC3	2
R-HSA-4420332	Defective B3GALT6 causes EDSP2 and SEMDJL1	2/186	20/11091	0.0436096	0.434019	0.408043	SDC4/SDC3	2
R-HSA-168179	Toll Like Receptor TLR1:TLR2 Cascade	5/186	116/11091	0.0454666	0.438578	0.412329	TLR6/IRAK3/BTK/TLR4/MEF2C	5
R-HSA-181438	Toll Like Receptor 2 (TLR2) Cascade	5/186	116/11091	0.0454666	0.438578	0.412329	TLR6/IRAK3/BTK/TLR4/MEF2C	5
R-HSA-9013148	CDC42 GTPase cycle	6/186	155/11091	0.0462786	0.439647	0.413334	JUP/CDC42EP2/FGD2/BUB1B-PAK6/SRGAP1/ARHGAP24	6
R-HSA-189200	Cellular hexose transport	2/186	21/11091	0.0476799	0.446199	0.419494	SLC2A6/SLC5A10	2
R-HSA-912631	Regulation of signaling by CBL	2/186	22/11091	0.0518828	0.47839	0.449758	HCK/BLNK	2
R-HSA-5668914	Diseases of metabolism	8/186	250/11091	0.0596541	0.535722	0.503659	SDC4/THBS1/CSF2RB/SRD5A3/NHLRC1/SDC3/MUC13/CYP27A1	8
R-HSA-6798695	Neutrophil degranulation	13/186	480/11091	0.060332	0.535722	0.503659	CD68/CTSH/SERPINA1/CXCL1/JUP/SIRPA/PTAFR/FCGR2A/HVCN1/PYGL/FPR2/TNFAIP6/CLEC5A	13
R-HSA-2024096	HS-GAG degradation	2/186	24/11091	0.0606639	0.535722	0.503659	SDC4/SDC3	2
R-HSA-1643713	Signaling by EGFR in Cancer	2/186	25/11091	0.0652315	0.552705	0.519625	EREG/GAB1	2
R-HSA-9664565	Signaling by ERBB2 KD Mutants	2/186	25/11091	0.0652315	0.552705	0.519625	EREG/GAB1	2
R-HSA-9705462	Inactivation of CSF3 (G-CSF) signaling	2/186	25/11091	0.0652315	0.552705	0.519625	HCK/CSF3	2
R-HSA-1227990	Signaling by ERBB2 in Cancer	2/186	26/11091	0.0699104	0.558237	0.524826	EREG/GAB1	2
R-HSA-1971475	A tetrasaccharide linker sequence is required for GAG synthesis	2/186	26/11091	0.0699104	0.558237	0.524826	SDC4/SDC3	2
R-HSA-9660826	Purinergic signaling in leishmaniasis infection	2/186	26/11091	0.0699104	0.558237	0.524826	IL1B/IL1A	2
R-HSA-9664424	Cell recruitment (pro-inflammatory response)	2/186	26/11091	0.0699104	0.558237	0.524826	IL1B/IL1A	2
R-HSA-418990	Adherens junctions interactions	3/186	57/11091	0.0703361	0.558237	0.524826	NECTIN2/JUP/BHLHE22	3
R-HSA-1368108	BMAL1:CLOCK,NPAS2 activates circadian gene expression	2/186	27/11091	0.0746954	0.558599	0.525166	BMAL2/AVP	2
R-HSA-211976	Endogenous sterols	2/186	27/11091	0.0746954	0.558599	0.525166	AHRR/CYP27A1	2
R-HSA-8982491	Glycogen metabolism	2/186	27/11091	0.0746954	0.558599	0.525166	NHLRC1/PYGL	2
R-HSA-912526	Interleukin receptor SHC signaling	2/186	27/11091	0.0746954	0.558599	0.525166	CSF2/CSF2RB	2
R-HSA-166520	Signaling by NTRKs	5/186	134/11091	0.0748362	0.558599	0.525166	F3/LYL1/MEF2C/GAB1/SHC3	5
R-HSA-5218859	Regulated Necrosis	3/186	60/11091	0.0793789	0.565698	0.531841	IL1B/IL1A/GSDME	3
R-HSA-3295583	TRP channels	2/186	28/11091	0.0795819	0.565698	0.531841	TRPV3/TRPM4	2
R-HSA-9759475	Regulation of CDH11 Expression and Function	2/186	28/11091	0.0795819	0.565698	0.531841	JUP/BHLHE22	2
R-HSA-202733	Cell surface interactions at the vascular wall	5/186	137/11091	0.0805405	0.565698	0.531841	SDC4/SLC7A11/SIRPA/SDC3/ITGB3	5
R-HSA-9833110	RSV-host interactions	4/186	98/11091	0.0824075	0.565698	0.531841	SDC4/TLR6/SDC3/TLR4	4
R-HSA-198725	Nuclear Events (kinase and transcription factor activation)	3/186	61/11091	0.0825006	0.565698	0.531841	F3/LYL1/MEF2C	3
R-HSA-2022090	Assembly of collagen fibrils and other multimeric structures	3/186	61/11091	0.0825006	0.565698	0.531841	COL5A3/COL9A3/COL4A4	3
R-HSA-5669034	TNFs bind their physiological receptors	2/186	29/11091	0.0845651	0.565698	0.531841	CD70/TNFRSF13B	2
R-HSA-5683826	Surfactant metabolism	2/186	29/11091	0.0845651	0.565698	0.531841	CTSH/CSF2RB	2
R-HSA-9679191	Potential therapeutics for SARS	4/186	99/11091	0.0848096	0.565698	0.531841	CD79A/CD79B/BTK/BLNK	4
R-HSA-375165	NCAM signaling for neurite out-growth	3/186	63/11091	0.0888999	0.567723	0.533744	COL5A3/COL9A3/COL4A4	3
R-HSA-3000157	Laminin interactions	2/186	30/11091	0.0896404	0.567723	0.533744	LAMA2/COL4A4	2
R-HSA-525793	Myogenesis	2/186	30/11091	0.0896404	0.567723	0.533744	TCF4/MEF2C	2
R-HSA-8874081	MET activates PTK2 signaling	2/186	30/11091	0.0896404	0.567723	0.533744	COL5A3/LAMA2	2
R-HSA-9674555	Signaling by CSF3 (G-CSF)	2/186	30/11091	0.0896404	0.567723	0.533744	HCK/CSF3	2
R-HSA-3781865	Diseases of glycosylation	5/186	144/11091	0.0947255	0.571555	0.537347	SDC4/THBS1/SRD5A3/SDC3/MUC13	5
R-HSA-201451	Signaling by BMP	2/186	31/11091	0.0948034	0.571555	0.537347	INHBA/GREM2	2
R-HSA-2022928	HS-GAG biosynthesis	2/186	31/11091	0.0948034	0.571555	0.537347	SDC4/SDC3	2
R-HSA-9759476	Regulation of Homotypic Cell-Cell Adhesion	2/186	31/11091	0.0948034	0.571555	0.537347	JUP/BHLHE22	2
R-HSA-9764260	Regulation of Expression and Function of Type II Classical Cadherins	2/186	31/11091	0.0948034	0.571555	0.537347	JUP/BHLHE22	2
R-HSA-1236975	Antigen processing-Cross presentation	4/186	105/11091	0.0999267	0.596705	0.560992	NCF1/TLR6/BTK/TLR4	4
R-HSA-166016	Toll Like Receptor 4 (TLR4) Cascade	5/186	147/11091	0.101172	0.598441	0.562624	TLR6/IRAK3/BTK/TLR4/MEF2C	5
R-HSA-1592389	Activation of Matrix Metalloproteinases	2/186	33/11091	0.105375	0.617479	0.580522	MMP14/TPSAB1	2
R-HSA-194138	Signaling by VEGF	4/186	108/11091	0.107924	0.626557	0.589057	NCF1/JUP/NRP2/ITGB3	4
R-HSA-400253	Circadian Clock	3/186	70/11091	0.112839	0.631624	0.593821	BMAL2/MEF2C/AVP	3
R-HSA-1222556	ROS and RNS production in phagocytes	2/186	36/11091	0.121786	0.631624	0.593821	NCF1/HVCN1	2
R-HSA-390522	Striated Muscle Contraction	2/186	36/11091	0.121786	0.631624	0.593821	DMD/MYBPC3	2
R-HSA-418555	G alpha (s) signalling events	5/186	158/11091	0.126608	0.631624	0.593821	PTGIR/CALCRL/GPR25/ADCY6/AVP	5
R-HSA-2129379	Molecules associated with elastic fibres	2/186	37/11091	0.127388	0.631624	0.593821	ITGB8/ITGB3	2
R-HSA-3299685	Detoxification of Reactive Oxygen Species	2/186	37/11091	0.127388	0.631624	0.593821	SOD2/NCF1	2
R-HSA-8979227	Triglyceride metabolism	2/186	37/11091	0.127388	0.631624	0.593821	MGLL/LPIN3	2
R-HSA-187037	Signaling by NTRK1 (TRKA)	4/186	115/11091	0.127654	0.631624	0.593821	F3/LYL1/MEF2C/SHC3	4
R-HSA-9013407	RHOH GTPase cycle	2/186	38/11091	0.13305	0.631624	0.593821	JUP/BUB1B-PAK6	2
R-HSA-9013424	RHOV GTPase cycle	2/186	38/11091	0.13305	0.631624	0.593821	SH3RF1/BUB1B-PAK6	2
R-HSA-9772572	Early SARS-CoV-2 Infection Events	2/186	38/11091	0.13305	0.631624	0.593821	SDC4/SDC3	2
R-HSA-140877	Formation of Fibrin Clot (Clotting Cascade)	2/186	39/11091	0.138768	0.631624	0.593821	F3/TFPI	2
R-HSA-9031628	NGF-stimulated transcription	2/186	39/11091	0.138768	0.631624	0.593821	F3/LYL1	2
R-HSA-9820952	Respiratory Syncytial Virus Infection Pathway	4/186	120/11091	0.142605	0.631624	0.593821	SDC4/TLR6/SDC3/TLR4	4
R-HSA-2219530	Constitutive Signaling by Aberrant PI3K in Cancer	3/186	78/11091	0.142807	0.631624	0.593821	EREG/CD19/GAB1	3
R-HSA-8853659	RET signaling	2/186	40/11091	0.144539	0.631624	0.593821	GAB1/SHC3	2
R-HSA-3560782	Diseases associated with glycosaminoglycan metabolism	2/186	41/11091	0.15036	0.631624	0.593821	SDC4/SDC3	2
R-HSA-416482	G alpha (12/13) signalling events	3/186	80/11091	0.150678	0.631624	0.593821	FGD2/TIAM2/BTK	3
R-HSA-983231	Factors involved in megakaryocyte development and platelet production	5/186	168/11091	0.152024	0.631624	0.593821	TUBA8/SH2B2/DOCK4/GATA1/HBD	5
R-HSA-9006936	Signaling by TGFB family members	4/186	124/11091	0.155042	0.631624	0.593821	INHBA/GREM2/ITGB8/ITGB3	4
R-HSA-416476	G alpha (q) signalling events	6/186	216/11091	0.155435	0.631624	0.593821	XCL2/MGLL/PTAFR/BTK/AVP/FPR2	6
R-HSA-110056	MAPK3 (ERK1) activation	1/186	10/11091	0.155656	0.631624	0.593821	IL6	1
R-HSA-1250342	PI3K events in ERBB4 signaling	1/186	10/11091	0.155656	0.631624	0.593821	EREG	1
R-HSA-170660	Adenylate cyclase activating pathway	1/186	10/11091	0.155656	0.631624	0.593821	ADCY6	1
R-HSA-2562578	TRIF-mediated programmed cell death	1/186	10/11091	0.155656	0.631624	0.593821	TLR4	1
R-HSA-399997	Acetylcholine regulates insulin secretion	1/186	10/11091	0.155656	0.631624	0.593821	MARCKS	1
R-HSA-419771	Opsins	1/186	10/11091	0.155656	0.631624	0.593821	OPN3	1
R-HSA-419812	Calcitonin-like ligand receptors	1/186	10/11091	0.155656	0.631624	0.593821	CALCRL	1
R-HSA-8875656	MET receptor recycling	1/186	10/11091	0.155656	0.631624	0.593821	GAB1	1
R-HSA-8877330	RUNX1 and FOXP3 control the development of regulatory T lymphocytes (Tregs)	1/186	10/11091	0.155656	0.631624	0.593821	IFNG	1
R-HSA-9832991	Formation of the posterior neural plate	1/186	10/11091	0.155656	0.631624	0.593821	ZNF521	1
R-HSA-9660821	ADORA2B mediated anti-inflammatory cytokines production	2/186	43/11091	0.162136	0.631624	0.593821	IL6/ADCY6	2
R-HSA-977444	GABA B receptor activation	2/186	43/11091	0.162136	0.631624	0.593821	KCNJ2/ADCY6	2
R-HSA-991365	Activation of GABAB receptors	2/186	43/11091	0.162136	0.631624	0.593821	KCNJ2/ADCY6	2
R-HSA-1566948	Elastic fibre formation	2/186	44/11091	0.168085	0.631624	0.593821	ITGB8/ITGB3	2
R-HSA-451927	Interleukin-2 family signaling	2/186	44/11091	0.168085	0.631624	0.593821	CSF2/CSF2RB	2
R-HSA-975634	Retinoid metabolism and transport	2/186	44/11091	0.168085	0.631624	0.593821	SDC4/SDC3	2
R-HSA-1059683	Interleukin-6 signaling	1/186	11/11091	0.169828	0.631624	0.593821	IL6	1
R-HSA-193048	Androgen biosynthesis	1/186	11/11091	0.169828	0.631624	0.593821	SRD5A3	1
R-HSA-390247	Beta-oxidation of very long chain fatty acids	1/186	11/11091	0.169828	0.631624	0.593821	EHHADH	1
R-HSA-5655291	Signaling by FGFR4 in disease	1/186	11/11091	0.169828	0.631624	0.593821	GAB1	1
R-HSA-71288	Creatine metabolism	1/186	11/11091	0.169828	0.631624	0.593821	GATM	1
R-HSA-73614	Pyrimidine salvage	1/186	11/11091	0.169828	0.631624	0.593821	TYMP	1
R-HSA-879518	Transport of organic anions	1/186	11/11091	0.169828	0.631624	0.593821	AVP	1
R-HSA-8875555	MET activates RAP1 and RAC1	1/186	11/11091	0.169828	0.631624	0.593821	GAB1	1
R-HSA-9020956	Interleukin-27 signaling	1/186	11/11091	0.169828	0.631624	0.593821	EBI3	1
R-HSA-9762292	Regulation of CDH11 function	1/186	11/11091	0.169828	0.631624	0.593821	JUP	1
R-HSA-9823739	Formation of the anterior neural plate	1/186	11/11091	0.169828	0.631624	0.593821	ZNF521	1
R-HSA-9845614	Sphingolipid catabolism	1/186	11/11091	0.169828	0.631624	0.593821	PLPP3	1
R-HSA-114608	Platelet degranulation	4/186	129/11091	0.171136	0.631624	0.593821	THBS1/SERPINA1/LHFPL2/ITGB3	4
R-HSA-1483206	Glycerophospholipid biosynthesis	4/186	129/11091	0.171136	0.631624	0.593821	MGLL/PLAAT5/OSBPL10/LPIN3	4
R-HSA-2172127	DAP12 interactions	2/186	45/11091	0.174071	0.631624	0.593821	BTK/CLEC5A	2
R-HSA-2029480	Fcgamma receptor (FCGR) dependent phagocytosis	3/186	86/11091	0.175076	0.631624	0.593821	HCK/FCGR2A/BTK	3
R-HSA-5683057	MAPK family signaling cascades	8/186	325/11091	0.179959	0.631624	0.593821	CSF2/SPRED2/IL6/EREG/CSF2RB/CDC42EP2/ITGB3/SHC3	8
R-HSA-421270	Cell-cell junction organization	3/186	88/11091	0.183444	0.631624	0.593821	NECTIN2/JUP/BHLHE22	3
R-HSA-9013404	RAC2 GTPase cycle	3/186	88/11091	0.183444	0.631624	0.593821	SWAP70/DOCK4/NCF1	3
R-HSA-1475029	Reversible hydration of carbon dioxide	1/186	12/11091	0.183765	0.631624	0.593821	CA2	1
R-HSA-174403	Glutathione synthesis and recycling	1/186	12/11091	0.183765	0.631624	0.593821	GGT5	1
R-HSA-209822	Glycoprotein hormones	1/186	12/11091	0.183765	0.631624	0.593821	INHBA	1
R-HSA-210990	PECAM1 interactions	1/186	12/11091	0.183765	0.631624	0.593821	ITGB3	1
R-HSA-2197563	NOTCH2 intracellular domain regulates transcription	1/186	12/11091	0.183765	0.631624	0.593821	FCER2	1
R-HSA-390666	Serotonin receptors	1/186	12/11091	0.183765	0.631624	0.593821	HTR1F	1
R-HSA-73621	Pyrimidine catabolism	1/186	12/11091	0.183765	0.631624	0.593821	TYMP	1
R-HSA-9027276	Erythropoietin activates Phosphoinositide-3-kinase (PI3K)	1/186	12/11091	0.183765	0.631624	0.593821	GAB1	1
R-HSA-9700645	ALK mutants bind TKIs	1/186	12/11091	0.183765	0.631624	0.593821	BCL11A	1
R-HSA-2173789	TGF-beta receptor signaling activates SMADs	2/186	47/11091	0.186144	0.631624	0.593821	ITGB8/ITGB3	2
R-HSA-9717189	Sensory perception of taste	2/186	47/11091	0.186144	0.631624	0.593821	KCNJ2/TRPM4	2
R-HSA-977606	Regulation of Complement cascade	2/186	47/11091	0.186144	0.631624	0.593821	CD19/C1QB	2
R-HSA-76005	Response to elevated platelet cytosolic Ca2+	4/186	134/11091	0.187785	0.631624	0.593821	THBS1/SERPINA1/LHFPL2/ITGB3	4
R-HSA-1236974	ER-Phagosome pathway	3/186	90/11091	0.191917	0.631624	0.593821	TLR6/BTK/TLR4	3
R-HSA-6806667	Metabolism of fat-soluble vitamins	2/186	48/11091	0.192224	0.631624	0.593821	SDC4/SDC3	2
R-HSA-9707616	Heme signaling	2/186	48/11091	0.192224	0.631624	0.593821	TLR4/MEF2C	2
R-HSA-9700206	Signaling by ALK in cancer	3/186	91/11091	0.19619	0.631624	0.593821	BCL2A1/IL10/BCL11A	3
R-HSA-9725370	Signaling by ALK fusions and activated point mutants	3/186	91/11091	0.19619	0.631624	0.593821	BCL2A1/IL10/BCL11A	3
R-HSA-1483213	Synthesis of PE	1/186	13/11091	0.197468	0.631624	0.593821	LPIN3	1
R-HSA-1679131	Trafficking and processing of endosomal TLR	1/186	13/11091	0.197468	0.631624	0.593821	TLR8	1
R-HSA-179812	GRB2 events in EGFR signaling	1/186	13/11091	0.197468	0.631624	0.593821	EREG	1
R-HSA-425561	Sodium/Calcium exchangers	1/186	13/11091	0.197468	0.631624	0.593821	SLC24A3	1
R-HSA-432047	Passive transport by Aquaporins	1/186	13/11091	0.197468	0.631624	0.593821	AQP9	1
R-HSA-5658623	FGFRL1 modulation of FGFR1 signaling	1/186	13/11091	0.197468	0.631624	0.593821	SPRED2	1
R-HSA-75109	Triglyceride biosynthesis	1/186	13/11091	0.197468	0.631624	0.593821	LPIN3	1
R-HSA-8847993	ERBB2 Activates PTK6 Signaling	1/186	13/11091	0.197468	0.631624	0.593821	EREG	1
R-HSA-1227986	Signaling by ERBB2	2/186	50/11091	0.20446	0.631624	0.593821	EREG/GAB1	2
R-HSA-1793185	Chondroitin sulfate/dermatan sulfate metabolism	2/186	50/11091	0.20446	0.631624	0.593821	SDC4/SDC3	2
R-HSA-5684996	MAPK1/MAPK3 signaling	7/186	286/11091	0.204995	0.631624	0.593821	CSF2/SPRED2/IL6/EREG/CSF2RB/ITGB3/SHC3	7
R-HSA-8878171	Transcriptional regulation by RUNX1	6/186	236/11091	0.205156	0.631624	0.593821	IFNG/CSF2/THBS1/BLK/PAX5/GATA1	6
R-HSA-1250347	SHC1 events in ERBB4 signaling	1/186	14/11091	0.210942	0.631624	0.593821	EREG	1
R-HSA-166786	Creation of C4 and C2 activators	1/186	14/11091	0.210942	0.631624	0.593821	C1QB	1
R-HSA-170670	Adenylate cyclase inhibitory pathway	1/186	14/11091	0.210942	0.631624	0.593821	ADCY6	1
R-HSA-180336	SHC1 events in EGFR signaling	1/186	14/11091	0.210942	0.631624	0.593821	EREG	1
R-HSA-189451	Heme biosynthesis	1/186	14/11091	0.210942	0.631624	0.593821	ALAS2	1
R-HSA-193775	Synthesis of bile acids and bile salts via 24-hydroxycholesterol	1/186	14/11091	0.210942	0.631624	0.593821	CYP27A1	1
R-HSA-209952	Peptide hormone biosynthesis	1/186	14/11091	0.210942	0.631624	0.593821	INHBA	1
R-HSA-3322077	Glycogen synthesis	1/186	14/11091	0.210942	0.631624	0.593821	NHLRC1	1
R-HSA-428540	Activation of RAC1	1/186	14/11091	0.210942	0.631624	0.593821	BUB1B-PAK6	1
R-HSA-6804116	TP53 Regulates Transcription of Genes Involved in G1 Cell Cycle Arrest	1/186	14/11091	0.210942	0.631624	0.593821	E2F7	1
R-HSA-877312	Regulation of IFNG signaling	1/186	14/11091	0.210942	0.631624	0.593821	IFNG	1
R-HSA-5654736	Signaling by FGFR1	2/186	52/11091	0.216779	0.631624	0.593821	SPRED2/GAB1	2
R-HSA-877300	Interferon gamma signaling	3/186	96/11091	0.217888	0.631624	0.593821	IFNG/IRF5/PTAFR	3
R-HSA-177929	Signaling by EGFR	2/186	53/11091	0.222964	0.631624	0.593821	EREG/GAB1	2
R-HSA-193807	Synthesis of bile acids and bile salts via 27-hydroxycholesterol	1/186	15/11091	0.224192	0.631624	0.593821	CYP27A1	1
R-HSA-2214320	Anchoring fibril formation	1/186	15/11091	0.224192	0.631624	0.593821	COL4A4	1
R-HSA-354194	GRB2:SOS provides linkage to MAPK signaling for Integrins	1/186	15/11091	0.224192	0.631624	0.593821	ITGB3	1
R-HSA-372708	p130Cas linkage to MAPK signaling for integrins	1/186	15/11091	0.224192	0.631624	0.593821	ITGB3	1
R-HSA-3772470	Negative regulation of TCF-dependent signaling by WNT ligand antagonists	1/186	15/11091	0.224192	0.631624	0.593821	KREMEN1	1
R-HSA-391903	Eicosanoid ligand-binding receptors	1/186	15/11091	0.224192	0.631624	0.593821	PTGIR	1
R-HSA-435354	Zinc transporters	1/186	15/11091	0.224192	0.631624	0.593821	SLC30A3	1
R-HSA-4419969	Depolymerization of the Nuclear Lamina	1/186	15/11091	0.224192	0.631624	0.593821	LPIN3	1
R-HSA-5609975	Diseases associated with glycosylation precursor biosynthesis	1/186	15/11091	0.224192	0.631624	0.593821	SRD5A3	1
R-HSA-5637810	Constitutive Signaling by EGFRvIII	1/186	15/11091	0.224192	0.631624	0.593821	GAB1	1
R-HSA-5637812	Signaling by EGFRvIII in Cancer	1/186	15/11091	0.224192	0.631624	0.593821	GAB1	1
R-HSA-6785631	ERBB2 Regulates Cell Motility	1/186	15/11091	0.224192	0.631624	0.593821	EREG	1
R-HSA-9824878	Regulation of TBK1, IKK蔚 (IKBKE)-mediated activation of IRF3, IRF7	1/186	15/11091	0.224192	0.631624	0.593821	TLR4	1
R-HSA-4420097	VEGFA-VEGFR2 Pathway	3/186	99/11091	0.231139	0.631624	0.593821	NCF1/JUP/ITGB3	3
R-HSA-1433559	Regulation of KIT signaling	1/186	16/11091	0.23722	0.631624	0.593821	SH2B2	1
R-HSA-1963640	GRB2 events in ERBB2 signaling	1/186	16/11091	0.23722	0.631624	0.593821	EREG	1
R-HSA-3229121	Glycogen storage diseases	1/186	16/11091	0.23722	0.631624	0.593821	NHLRC1	1
R-HSA-391160	Signal regulatory protein family interactions	1/186	16/11091	0.23722	0.631624	0.593821	SIRPA	1
R-HSA-70221	Glycogen breakdown (glycogenolysis)	1/186	16/11091	0.23722	0.631624	0.593821	PYGL	1
R-HSA-9665348	Signaling by ERBB2 ECD mutants	1/186	16/11091	0.23722	0.631624	0.593821	GAB1	1
R-HSA-975163	IRAK2 mediated activation of TAK1 complex upon TLR7/8 or 9 stimulation	1/186	16/11091	0.23722	0.631624	0.593821	TLR4	1
R-HSA-425407	SLC-mediated transmembrane transport	6/186	249/11091	0.240199	0.631624	0.593821	SLC2A6/SLC7A11/SLC5A10/SLC30A3/AVP/SLC24A3	6
R-HSA-2151201	Transcriptional activation of mitochondrial biogenesis	2/186	56/11091	0.241593	0.631624	0.593821	SOD2/MEF2C	2
R-HSA-5668541	TNFR2 non-canonical NF-kB pathway	3/186	102/11091	0.244534	0.631624	0.593821	CD40/CD70/TNFRSF13B	3
R-HSA-1638091	Heparan sulfate/heparin (HS-GAG) metabolism	2/186	57/11091	0.247821	0.631624	0.593821	SDC4/SDC3	2
R-HSA-140534	Caspase activation via Death Receptors in the presence of ligand	1/186	17/11091	0.250031	0.631624	0.593821	TLR4	1
R-HSA-1502540	Signaling by Activin	1/186	17/11091	0.250031	0.631624	0.593821	INHBA	1
R-HSA-164378	PKA activation in glucagon signalling	1/186	17/11091	0.250031	0.631624	0.593821	ADCY6	1
R-HSA-937072	TRAF6-mediated induction of TAK1 complex within TLR4 complex	1/186	17/11091	0.250031	0.631624	0.593821	TLR4	1
R-HSA-9834899	Specification of the neural plate border	1/186	17/11091	0.250031	0.631624	0.593821	MSX1	1
R-HSA-2187338	Visual phototransduction	3/186	104/11091	0.253534	0.631624	0.593821	SDC4/SDC3/RGS9BP	3
R-HSA-2219528	PI3K/AKT Signaling in Cancer	3/186	104/11091	0.253534	0.631624	0.593821	EREG/CD19/GAB1	3
R-HSA-166658	Complement cascade	2/186	58/11091	0.254054	0.631624	0.593821	CD19/C1QB	2
R-HSA-1500931	Cell-Cell communication	4/186	153/11091	0.2551	0.631624	0.593821	NECTIN2/JUP/SIRPA/BHLHE22	4
R-HSA-446652	Interleukin-1 family signaling	4/186	153/11091	0.2551	0.631624	0.593821	IL1B/IL1A/IRAK3/IL36G	4
R-HSA-168181	Toll Like Receptor 7/8 (TLR7/8) Cascade	3/186	105/11091	0.258052	0.631624	0.593821	TLR8/TLR4/MEF2C	3
R-HSA-193648	NRAGE signals death through JNK	2/186	59/11091	0.260291	0.631624	0.593821	FGD2/TIAM2	2
R-HSA-2142753	Arachidonic acid metabolism	2/186	59/11091	0.260291	0.631624	0.593821	ALOX15B/GGT5	2
R-HSA-9013406	RHOQ GTPase cycle	2/186	59/11091	0.260291	0.631624	0.593821	JUP/CDC42EP2	2
R-HSA-9664407	Parasite infection	2/186	59/11091	0.260291	0.631624	0.593821	HCK/BTK	2
R-HSA-9664417	Leishmania phagocytosis	2/186	59/11091	0.260291	0.631624	0.593821	HCK/BTK	2
R-HSA-9664422	FCGR3A-mediated phagocytosis	2/186	59/11091	0.260291	0.631624	0.593821	HCK/BTK	2
R-HSA-6811558	PI5P, PP2A and IER3 Regulate PI3K/AKT Signaling	3/186	106/11091	0.26258	0.631624	0.593821	EREG/CD19/GAB1	3
R-HSA-8856825	Cargo recognition for clathrin-mediated endocytosis	3/186	106/11091	0.26258	0.631624	0.593821	EREG/KIAA0319/AVP	3
R-HSA-190840	Microtubule-dependent trafficking of connexons from Golgi to the plasma membrane	1/186	18/11091	0.262627	0.631624	0.593821	TUBA8	1
R-HSA-2243919	Crosslinking of collagen fibrils	1/186	18/11091	0.262627	0.631624	0.593821	COL4A4	1
R-HSA-5083625	Defective GALNT3 causes HFTC	1/186	18/11091	0.262627	0.631624	0.593821	MUC13	1
R-HSA-5083636	Defective GALNT12 causes CRCS1	1/186	18/11091	0.262627	0.631624	0.593821	MUC13	1
R-HSA-5654710	PI-3K cascade:FGFR3	1/186	18/11091	0.262627	0.631624	0.593821	GAB1	1
R-HSA-5676594	TNF receptor superfamily (TNFSF) members mediating non-canonical NF-kB pathway	1/186	18/11091	0.262627	0.631624	0.593821	CD40	1
R-HSA-8964315	G beta:gamma signalling through BTK	1/186	18/11091	0.262627	0.631624	0.593821	BTK	1
R-HSA-9824594	Regulation of MITF-M-dependent genes involved in apoptosis	1/186	18/11091	0.262627	0.631624	0.593821	BCL2A1	1
R-HSA-977443	GABA receptor activation	2/186	60/11091	0.266529	0.631624	0.593821	KCNJ2/ADCY6	2
R-HSA-8957275	Post-translational protein phosphorylation	3/186	108/11091	0.271668	0.631624	0.593821	IL6/SERPINA1/SPP1	3
R-HSA-2029482	Regulation of actin dynamics for phagocytic cup formation	2/186	61/11091	0.272767	0.631624	0.593821	FCGR2A/BTK	2
R-HSA-1236382	Constitutive Signaling by Ligand-Responsive EGFR Cancer Variants	1/186	19/11091	0.275013	0.631624	0.593821	GAB1	1
R-HSA-190872	Transport of connexons to the plasma membrane	1/186	19/11091	0.275013	0.631624	0.593821	TUBA8	1
R-HSA-392851	Prostacyclin signalling through prostacyclin receptor	1/186	19/11091	0.275013	0.631624	0.593821	PTGIR	1
R-HSA-5083632	Defective C1GALT1C1 causes TNPS	1/186	19/11091	0.275013	0.631624	0.593821	MUC13	1
R-HSA-5423646	Aflatoxin activation and detoxification	1/186	19/11091	0.275013	0.631624	0.593821	GGT5	1
R-HSA-5576886	Phase 4 - resting membrane potential	1/186	19/11091	0.275013	0.631624	0.593821	KCNJ2	1
R-HSA-5637815	Signaling by Ligand-Responsive EGFR Variants in Cancer	1/186	19/11091	0.275013	0.631624	0.593821	GAB1	1
R-HSA-936964	Activation of IRF3, IRF7 mediated by TBK1, IKK蔚 (IKBKE)	1/186	19/11091	0.275013	0.631624	0.593821	TLR4	1
R-HSA-9818027	NFE2L2 regulating anti-oxidant/detoxification enzymes	1/186	19/11091	0.275013	0.631624	0.593821	SLC7A11	1
R-HSA-9840309	Glycosphingolipid biosynthesis	1/186	19/11091	0.275013	0.631624	0.593821	UGT8	1
R-HSA-8986944	Transcriptional Regulation by MECP2	2/186	62/11091	0.279004	0.63845	0.600238	PPARG/MEF2C	2
R-HSA-2559582	Senescence-Associated Secretory Phenotype (SASP)	3/186	110/11091	0.28079	0.640201	0.601884	CXCL8/IL6/IL1A	3
R-HSA-111471	Apoptotic factor-mediated response	1/186	20/11091	0.287193	0.645411	0.606783	GSDME	1
R-HSA-163615	PKA activation	1/186	20/11091	0.287193	0.645411	0.606783	ADCY6	1
R-HSA-167044	Signalling to RAS	1/186	20/11091	0.287193	0.645411	0.606783	SHC3	1
R-HSA-5654720	PI-3K cascade:FGFR4	1/186	20/11091	0.287193	0.645411	0.606783	GAB1	1
R-HSA-5173105	O-linked glycosylation	3/186	112/11091	0.28994	0.649258	0.6104	THBS1/LARGE2/MUC13	3
R-HSA-199418	Negative regulation of the PI3K/AKT network	3/186	113/11091	0.294524	0.656437	0.617148	EREG/CD19/GAB1	3
R-HSA-2142691	Synthesis of Leukotrienes (LT) and Eoxins (EX)	1/186	21/11091	0.299168	0.656437	0.617148	GGT5	1
R-HSA-445144	Signal transduction by L1	1/186	21/11091	0.299168	0.656437	0.617148	ITGB3	1
R-HSA-5654689	PI-3K cascade:FGFR1	1/186	21/11091	0.299168	0.656437	0.617148	GAB1	1
R-HSA-446728	Cell junction organization	3/186	115/11091	0.303705	0.656437	0.617148	NECTIN2/JUP/BHLHE22	3
R-HSA-9020702	Interleukin-1 signaling	3/186	115/11091	0.303705	0.656437	0.617148	IL1B/IL1A/IRAK3	3
R-HSA-211897	Cytochrome P450 - arranged by substrate type	2/186	66/11091	0.303898	0.656437	0.617148	AHRR/CYP27A1	2
R-HSA-111931	PKA-mediated phosphorylation of CREB	1/186	22/11091	0.310944	0.656437	0.617148	ADCY6	1
R-HSA-1250196	SHC1 events in ERBB2 signaling	1/186	22/11091	0.310944	0.656437	0.617148	EREG	1
R-HSA-198753	ERK/MAPK targets	1/186	22/11091	0.310944	0.656437	0.617148	MEF2C	1
R-HSA-389977	Post-chaperonin tubulin folding pathway	1/186	22/11091	0.310944	0.656437	0.617148	TUBA8	1
R-HSA-392154	Nitric oxide stimulates guanylate cyclase	1/186	22/11091	0.310944	0.656437	0.617148	GUCY1B1	1
R-HSA-5655332	Signaling by FGFR3 in disease	1/186	22/11091	0.310944	0.656437	0.617148	GAB1	1
R-HSA-8862803	Deregulated CDK5 triggers multiple neurodegenerative pathways in Alzheimer's disease models	1/186	22/11091	0.310944	0.656437	0.617148	SOD2	1
R-HSA-8863678	Neurodegenerative Diseases	1/186	22/11091	0.310944	0.656437	0.617148	SOD2	1
R-HSA-9033658	Blood group systems biosynthesis	1/186	22/11091	0.310944	0.656437	0.617148	ABO	1
R-HSA-9665686	Signaling by ERBB2 TMD/JMD mutants	1/186	22/11091	0.310944	0.656437	0.617148	EREG	1
R-HSA-373760	L1CAM interactions	3/186	119/11091	0.322102	0.66171	0.622106	TUBA8/NRP2/ITGB3	3
R-HSA-3906995	Diseases associated with O-glycosylation of proteins	2/186	69/11091	0.322473	0.66171	0.622106	THBS1/MUC13	2
R-HSA-112409	RAF-independent MAPK1/3 activation	1/186	23/11091	0.322522	0.66171	0.622106	IL6	1
R-HSA-1482801	Acyl chain remodelling of PS	1/186	23/11091	0.322522	0.66171	0.622106	OSBPL10	1
R-HSA-166663	Initial triggering of complement	1/186	23/11091	0.322522	0.66171	0.622106	C1QB	1
R-HSA-5654695	PI-3K cascade:FGFR2	1/186	23/11091	0.322522	0.66171	0.622106	GAB1	1
R-HSA-8956321	Nucleotide salvage	1/186	23/11091	0.322522	0.66171	0.622106	TYMP	1
R-HSA-9013422	RHOBTB1 GTPase cycle	1/186	23/11091	0.322522	0.66171	0.622106	RHOBTB1	1
R-HSA-5673001	RAF/MAP kinase cascade	6/186	280/11091	0.329627	0.66171	0.622106	CSF2/SPRED2/EREG/CSF2RB/ITGB3/SHC3	6
R-HSA-163560	Triglyceride catabolism	1/186	24/11091	0.333907	0.66171	0.622106	MGLL	1
R-HSA-193368	Synthesis of bile acids and bile salts via 7alpha-hydroxycholesterol	1/186	24/11091	0.333907	0.66171	0.622106	CYP27A1	1
R-HSA-425410	Metal ion SLC transporters	1/186	24/11091	0.333907	0.66171	0.622106	SLC30A3	1
R-HSA-449836	Other interleukin signaling	1/186	24/11091	0.333907	0.66171	0.622106	CSF3	1
R-HSA-5668599	RHO GTPases Activate NADPH Oxidases	1/186	24/11091	0.333907	0.66171	0.622106	NCF1	1
R-HSA-6783589	Interleukin-6 family signaling	1/186	24/11091	0.333907	0.66171	0.622106	IL6	1
R-HSA-75876	Synthesis of very long-chain fatty acyl-CoAs	1/186	24/11091	0.333907	0.66171	0.622106	ELOVL7	1
R-HSA-8940973	RUNX2 regulates osteoblast differentiation	1/186	24/11091	0.333907	0.66171	0.622106	ZNF521	1
R-HSA-9634638	Estrogen-dependent nuclear events downstream of ESR-membrane signaling	1/186	24/11091	0.333907	0.66171	0.622106	EREG	1
R-HSA-8978868	Fatty acid metabolism	4/186	176/11091	0.341702	0.66171	0.622106	ELOVL7/EHHADH/ALOX15B/GGT5	4
R-HSA-1187000	Fertilization	1/186	25/11091	0.345102	0.66171	0.622106	HVCN1	1
R-HSA-2029485	Role of phospholipids in phagocytosis	1/186	25/11091	0.345102	0.66171	0.622106	FCGR2A	1
R-HSA-210991	Basigin interactions	1/186	25/11091	0.345102	0.66171	0.622106	SLC7A11	1
R-HSA-211981	Xenobiotics	1/186	25/11091	0.345102	0.66171	0.622106	AHRR	1
R-HSA-389960	Formation of tubulin folding intermediates by CCT/TriC	1/186	25/11091	0.345102	0.66171	0.622106	TUBA8	1
R-HSA-5654708	Downstream signaling of activated FGFR3	1/186	25/11091	0.345102	0.66171	0.622106	GAB1	1
R-HSA-9006115	Signaling by NTRK2 (TRKB)	1/186	25/11091	0.345102	0.66171	0.622106	GAB1	1
R-HSA-9006335	Signaling by Erythropoietin	1/186	25/11091	0.345102	0.66171	0.622106	GAB1	1
R-HSA-937041	IKK complex recruitment mediated by RIP1	1/186	25/11091	0.345102	0.66171	0.622106	TLR4	1
R-HSA-9734009	Defective Intrinsic Pathway for Apoptosis	1/186	25/11091	0.345102	0.66171	0.622106	SOD2	1
R-HSA-977068	Termination of O-glycan biosynthesis	1/186	25/11091	0.345102	0.66171	0.622106	MUC13	1
R-HSA-381426	Regulation of Insulin-like Growth Factor (IGF) transport and uptake by Insulin-like Growth Factor Binding Proteins (IGFBPs)	3/186	125/11091	0.349703	0.668487	0.628478	IL6/SERPINA1/SPP1	3
R-HSA-3238698	WNT ligand biogenesis and trafficking	1/186	26/11091	0.35611	0.676609	0.636114	WNT3	1
R-HSA-70263	Gluconeogenesis	1/186	26/11091	0.35611	0.676609	0.636114	SLC37A2	1
R-HSA-71387	Metabolism of carbohydrates	6/186	290/11091	0.359507	0.676669	0.63617	SDC4/NHLRC1/PYGL/SDC3/SLC37A2/ABO	6
R-HSA-5663202	Diseases of signal transduction by growth factor receptors and second messengers	9/186	459/11091	0.363988	0.676669	0.63617	BCL2A1/SPRED2/EREG/IL10/CD19/ITGB3/GAB1/BCL11A/KREMEN1	9
R-HSA-204998	Cell death signalling via NRAGE, NRIF and NADE	2/186	76/11091	0.365275	0.676669	0.63617	FGD2/TIAM2	2
R-HSA-114508	Effects of PIP2 hydrolysis	1/186	27/11091	0.366934	0.676669	0.63617	MGLL	1
R-HSA-189445	Metabolism of porphyrins	1/186	27/11091	0.366934	0.676669	0.63617	ALAS2	1
R-HSA-354192	Integrin signaling	1/186	27/11091	0.366934	0.676669	0.63617	ITGB3	1
R-HSA-380994	ATF4 activates genes in response to endoplasmic reticulum stress	1/186	27/11091	0.366934	0.676669	0.63617	CXCL8	1
R-HSA-5357769	Caspase activation via extrinsic apoptotic signalling pathway	1/186	27/11091	0.366934	0.676669	0.63617	TLR4	1
R-HSA-5654716	Downstream signaling of activated FGFR4	1/186	27/11091	0.366934	0.676669	0.63617	GAB1	1
R-HSA-9733709	Cardiogenesis	1/186	27/11091	0.366934	0.676669	0.63617	MEF2C	1
R-HSA-422356	Regulation of insulin secretion	2/186	78/11091	0.377324	0.684221	0.64327	MARCKS/ADCY6	2
R-HSA-1483191	Synthesis of PC	1/186	28/11091	0.377576	0.684221	0.64327	LPIN3	1
R-HSA-164952	The role of Nef in HIV-1 replication and disease pathogenesis	1/186	28/11091	0.377576	0.684221	0.64327	HCK	1
R-HSA-400042	Adrenaline,noradrenaline inhibits insulin secretion	1/186	28/11091	0.377576	0.684221	0.64327	ADCY6	1
R-HSA-5621480	Dectin-2 family	1/186	28/11091	0.377576	0.684221	0.64327	MUC13	1
R-HSA-9619665	EGR2 and SOX10-mediated initiation of Schwann cell myelination	1/186	28/11091	0.377576	0.684221	0.64327	LAMA2	1
R-HSA-1296041	Activation of G protein gated Potassium channels	1/186	29/11091	0.388041	0.685357	0.644338	KCNJ2	1
R-HSA-1296059	G protein gated Potassium channels	1/186	29/11091	0.388041	0.685357	0.644338	KCNJ2	1
R-HSA-390918	Peroxisomal lipid metabolism	1/186	29/11091	0.388041	0.685357	0.644338	EHHADH	1
R-HSA-5218920	VEGFR2 mediated vascular permeability	1/186	29/11091	0.388041	0.685357	0.644338	JUP	1
R-HSA-8863795	Downregulation of ERBB2 signaling	1/186	29/11091	0.388041	0.685357	0.644338	EREG	1
R-HSA-9615017	FOXO-mediated transcription of oxidative stress, metabolic and neuronal genes	1/186	29/11091	0.388041	0.685357	0.644338	SOD2	1
R-HSA-9619483	Activation of AMPK downstream of NMDARs	1/186	29/11091	0.388041	0.685357	0.644338	TUBA8	1
R-HSA-9753281	Paracetamol ADME	1/186	29/11091	0.388041	0.685357	0.644338	GGT5	1
R-HSA-997272	Inhibition of voltage gated Ca2+ channels via Gbeta/gamma subunits	1/186	29/11091	0.388041	0.685357	0.644338	KCNJ2	1
R-HSA-1482839	Acyl chain remodelling of PE	1/186	30/11091	0.398331	0.691837	0.650431	PLAAT5	1
R-HSA-2424491	DAP12 signaling	1/186	30/11091	0.398331	0.691837	0.650431	BTK	1
R-HSA-4090294	SUMOylation of intracellular receptors	1/186	30/11091	0.398331	0.691837	0.650431	PPARG	1
R-HSA-5654696	Downstream signaling of activated FGFR2	1/186	30/11091	0.398331	0.691837	0.650431	GAB1	1
R-HSA-9843743	Transcriptional regulation of brown and beige adipocyte differentiation	1/186	30/11091	0.398331	0.691837	0.650431	PPARG	1
R-HSA-9844594	Transcriptional regulation of brown and beige adipocyte differentiation by EBF2	1/186	30/11091	0.398331	0.691837	0.650431	PPARG	1
R-HSA-182971	EGFR downregulation	1/186	31/11091	0.408448	0.699719	0.65784	EREG	1
R-HSA-450282	MAPK targets/ Nuclear events mediated by MAP kinases	1/186	31/11091	0.408448	0.699719	0.65784	MEF2C	1
R-HSA-5654687	Downstream signaling of activated FGFR1	1/186	31/11091	0.408448	0.699719	0.65784	GAB1	1
R-HSA-9668328	Sealing of the nuclear envelope (NE) by ESCRT-III	1/186	31/11091	0.408448	0.699719	0.65784	TUBA8	1
R-HSA-9680350	Signaling by CSF1 (M-CSF) in myeloid cells	1/186	31/11091	0.408448	0.699719	0.65784	HCK	1
R-HSA-381340	Transcriptional regulation of white adipocyte differentiation	2/186	84/11091	0.412877	0.70143	0.659449	PPARG/EBF1	2
R-HSA-6802957	Oncogenic MAPK signaling	2/186	84/11091	0.412877	0.70143	0.659449	SPRED2/ITGB3	2
R-HSA-1251985	Nuclear signaling by ERBB4	1/186	32/11091	0.418397	0.70143	0.659449	EREG	1
R-HSA-381042	PERK regulates gene expression	1/186	32/11091	0.418397	0.70143	0.659449	CXCL8	1
R-HSA-389958	Cooperation of Prefoldin and TriC/CCT in actin and tubulin folding	1/186	32/11091	0.418397	0.70143	0.659449	TUBA8	1
R-HSA-397795	G-protein beta:gamma signalling	1/186	32/11091	0.418397	0.70143	0.659449	BTK	1
R-HSA-5626467	RHO GTPases activate IQGAPs	1/186	32/11091	0.418397	0.70143	0.659449	TUBA8	1
R-HSA-8941326	RUNX2 regulates bone development	1/186	32/11091	0.418397	0.70143	0.659449	ZNF521	1
R-HSA-163359	Glucagon signaling in metabolic regulation	1/186	33/11091	0.428178	0.70464	0.662467	ADCY6	1
R-HSA-1980145	Signaling by NOTCH2	1/186	33/11091	0.428178	0.70464	0.662467	FCER2	1
R-HSA-2871809	FCERI mediated Ca+2 mobilization	1/186	33/11091	0.428178	0.70464	0.662467	BTK	1
R-HSA-352230	Amino acid transport across the plasma membrane	1/186	33/11091	0.428178	0.70464	0.662467	SLC7A11	1
R-HSA-5694530	Cargo concentration in the ER	1/186	33/11091	0.428178	0.70464	0.662467	SERPINA1	1
R-HSA-9725371	Nuclear events stimulated by ALK signaling in cancer	1/186	33/11091	0.428178	0.70464	0.662467	BCL2A1	1
R-HSA-9861718	Regulation of pyruvate metabolism	1/186	33/11091	0.428178	0.70464	0.662467	ME1	1
R-HSA-418346	Platelet homeostasis	2/186	88/11091	0.436018	0.709299	0.666847	PTGIR/GUCY1B1	2
R-HSA-187687	Signalling to ERKs	1/186	34/11091	0.437797	0.709299	0.666847	SHC3	1
R-HSA-192105	Synthesis of bile acids and bile salts	1/186	34/11091	0.437797	0.709299	0.666847	CYP27A1	1
R-HSA-4791275	Signaling by WNT in cancer	1/186	34/11091	0.437797	0.709299	0.666847	KREMEN1	1
R-HSA-5579029	Metabolic disorders of biological oxidation enzymes	1/186	34/11091	0.437797	0.709299	0.666847	CYP27A1	1
R-HSA-5663084	Diseases of carbohydrate metabolism	1/186	34/11091	0.437797	0.709299	0.666847	NHLRC1	1
R-HSA-190236	Signaling by FGFR	2/186	89/11091	0.441728	0.713823	0.6711	SPRED2/GAB1	2
R-HSA-8856828	Clathrin-mediated endocytosis	3/186	146/11091	0.444631	0.713862	0.671137	EREG/KIAA0319/AVP	3
R-HSA-1296065	Inwardly rectifying K+ channels	1/186	35/11091	0.447254	0.713862	0.671137	KCNJ2	1
R-HSA-9706574	RHOBTB GTPase Cycle	1/186	35/11091	0.447254	0.713862	0.671137	RHOBTB1	1
R-HSA-8980692	RHOA GTPase cycle	3/186	147/11091	0.449034	0.713862	0.671137	JUP/SRGAP1/ARHGAP24	3
R-HSA-397014	Muscle contraction	4/186	205/11091	0.45158	0.713862	0.671137	KCNJ2/DMD/GUCY1B1/MYBPC3	4
R-HSA-76002	Platelet activation, signaling and aggregation	5/186	263/11091	0.452422	0.713862	0.671137	THBS1/SERPINA1/MGLL/LHFPL2/ITGB3	5
R-HSA-156590	Glutathione conjugation	1/186	36/11091	0.456553	0.713862	0.671137	GGT5	1
R-HSA-190861	Gap junction assembly	1/186	36/11091	0.456553	0.713862	0.671137	TUBA8	1
R-HSA-196071	Metabolism of steroid hormones	1/186	36/11091	0.456553	0.713862	0.671137	SRD5A3	1
R-HSA-2514859	Inactivation, recovery and regulation of the phototransduction cascade	1/186	36/11091	0.456553	0.713862	0.671137	RGS9BP	1
R-HSA-5663213	RHO GTPases Activate WASPs and WAVEs	1/186	36/11091	0.456553	0.713862	0.671137	BTK	1
R-HSA-6802948	Signaling by high-kinase activity BRAF mutants	1/186	36/11091	0.456553	0.713862	0.671137	ITGB3	1
R-HSA-8956319	Nucleotide catabolism	1/186	36/11091	0.456553	0.713862	0.671137	TYMP	1
R-HSA-111933	Calmodulin induced events	1/186	37/11091	0.465697	0.717314	0.674383	ADCY6	1
R-HSA-111997	CaM pathway	1/186	37/11091	0.465697	0.717314	0.674383	ADCY6	1
R-HSA-2514856	The phototransduction cascade	1/186	37/11091	0.465697	0.717314	0.674383	RGS9BP	1
R-HSA-5083635	Defective B3GALTL causes PpS	1/186	37/11091	0.465697	0.717314	0.674383	THBS1	1
R-HSA-75105	Fatty acyl-CoA biosynthesis	1/186	37/11091	0.465697	0.717314	0.674383	ELOVL7	1
R-HSA-170834	Signaling by TGF-beta Receptor Complex	2/186	94/11091	0.469788	0.717314	0.674383	ITGB8/ITGB3	2
R-HSA-8936459	RUNX1 regulates genes involved in megakaryocyte differentiation and platelet function	2/186	94/11091	0.469788	0.717314	0.674383	THBS1/GATA1	2
R-HSA-9013423	RAC3 GTPase cycle	2/186	94/11091	0.469788	0.717314	0.674383	SWAP70/NCF1	2
R-HSA-5173214	O-glycosylation of TSR domain-containing proteins	1/186	38/11091	0.474687	0.717314	0.674383	THBS1	1
R-HSA-5655302	Signaling by FGFR1 in disease	1/186	38/11091	0.474687	0.717314	0.674383	GAB1	1
R-HSA-8853884	Transcriptional Regulation by VENTX	1/186	38/11091	0.474687	0.717314	0.674383	IL6	1
R-HSA-9607240	FLT3 Signaling	1/186	38/11091	0.474687	0.717314	0.674383	HCK	1
R-HSA-1592230	Mitochondrial biogenesis	2/186	95/11091	0.475299	0.717314	0.674383	SOD2/MEF2C	2
R-HSA-373080	Class B/2 (Secretin family receptors)	2/186	95/11091	0.475299	0.717314	0.674383	CALCRL/WNT3	2
R-HSA-1483257	Phospholipid metabolism	4/186	212/11091	0.477381	0.717314	0.674383	MGLL/PLAAT5/OSBPL10/LPIN3	4
R-HSA-5357801	Programmed Cell Death	4/186	213/11091	0.48103	0.717314	0.674383	IL1B/IL1A/GSDME/TLR4	4
R-HSA-111996	Ca-dependent events	1/186	39/11091	0.483527	0.717314	0.674383	ADCY6	1
R-HSA-76009	Platelet Aggregation (Plug Formation)	1/186	39/11091	0.483527	0.717314	0.674383	ITGB3	1
R-HSA-9856649	Transcriptional and post-translational regulation of MITF-M expression and activity	1/186	39/11091	0.483527	0.717314	0.674383	TFEC	1
R-HSA-168142	Toll Like Receptor 10 (TLR10) Cascade	2/186	97/11091	0.486218	0.717314	0.674383	MEF2C/TLR10	2
R-HSA-168176	Toll Like Receptor 5 (TLR5) Cascade	2/186	97/11091	0.486218	0.717314	0.674383	MEF2C/TLR10	2
R-HSA-193704	p75 NTR receptor-mediated signalling	2/186	97/11091	0.486218	0.717314	0.674383	FGD2/TIAM2	2
R-HSA-975871	MyD88 cascade initiated on plasma membrane	2/186	97/11091	0.486218	0.717314	0.674383	MEF2C/TLR10	2
R-HSA-9759194	Nuclear events mediated by NFE2L2	2/186	97/11091	0.486218	0.717314	0.674383	SLC7A11/ME1	2
R-HSA-9711123	Cellular response to chemical stress	4/186	215/11091	0.4883	0.718694	0.67568	SOD2/SLC7A11/ME1/NCF1	4
R-HSA-5654741	Signaling by FGFR3	1/186	40/11091	0.492219	0.721078	0.677921	GAB1	1
R-HSA-5674135	MAP2K and MAPK activation	1/186	40/11091	0.492219	0.721078	0.677921	ITGB3	1
R-HSA-5654743	Signaling by FGFR4	1/186	41/11091	0.500766	0.728382	0.684788	GAB1	1
R-HSA-9609736	Assembly and cell surface presentation of NMDA receptors	1/186	41/11091	0.500766	0.728382	0.684788	TUBA8	1
R-HSA-9717207	Sensory perception of sweet, bitter, and umami (glutamate) taste	1/186	41/11091	0.500766	0.728382	0.684788	TRPM4	1
R-HSA-375280	Amine ligand-binding receptors	1/186	42/11091	0.509169	0.728382	0.684788	HTR1F	1
R-HSA-381676	Glucagon-like Peptide-1 (GLP1) regulates insulin secretion	1/186	42/11091	0.509169	0.728382	0.684788	ADCY6	1
R-HSA-425397	Transport of vitamins, nucleosides, and related molecules	1/186	42/11091	0.509169	0.728382	0.684788	AVP	1
R-HSA-8955332	Carboxyterminal post-translational modifications of tubulin	1/186	42/11091	0.509169	0.728382	0.684788	TUBA8	1
R-HSA-9696264	RND3 GTPase cycle	1/186	42/11091	0.509169	0.728382	0.684788	MUC13	1
R-HSA-9696273	RND1 GTPase cycle	1/186	42/11091	0.509169	0.728382	0.684788	MUC13	1
R-HSA-1296072	Voltage gated Potassium channels	1/186	43/11091	0.517432	0.728382	0.684788	KCNH8	1
R-HSA-1433557	Signaling by SCF-KIT	1/186	43/11091	0.517432	0.728382	0.684788	SH2B2	1
R-HSA-1489509	DAG and IP3 signaling	1/186	43/11091	0.517432	0.728382	0.684788	ADCY6	1
R-HSA-5655253	Signaling by FGFR2 in disease	1/186	43/11091	0.517432	0.728382	0.684788	GAB1	1
R-HSA-9646399	Aggrephagy	1/186	43/11091	0.517432	0.728382	0.684788	TUBA8	1
R-HSA-9656223	Signaling by RAF1 mutants	1/186	43/11091	0.517432	0.728382	0.684788	ITGB3	1
R-HSA-9696270	RND2 GTPase cycle	1/186	43/11091	0.517432	0.728382	0.684788	MUC13	1
R-HSA-1296071	Potassium Channels	2/186	103/11091	0.518116	0.728382	0.684788	KCNJ2/KCNH8	2
R-HSA-975138	TRAF6 mediated induction of NFkB and MAP kinases upon TLR7/8 or 9 activation	2/186	103/11091	0.518116	0.728382	0.684788	TLR4/MEF2C	2
R-HSA-9645723	Diseases of programmed cell death	2/186	104/11091	0.523303	0.732391	0.688557	SOD2/GSDME	2
R-HSA-975155	MyD88 dependent cascade initiated on endosome	2/186	104/11091	0.523303	0.732391	0.688557	TLR4/MEF2C	2
R-HSA-109704	PI3K Cascade	1/186	44/11091	0.525556	0.733906	0.689981	GAB1	1
R-HSA-194068	Bile acid and bile salt metabolism	1/186	45/11091	0.533544	0.736886	0.692783	CYP27A1	1
R-HSA-445355	Smooth Muscle Contraction	1/186	45/11091	0.533544	0.736886	0.692783	GUCY1B1	1
R-HSA-9634597	GPER1 signaling	1/186	45/11091	0.533544	0.736886	0.692783	ADCY6	1
R-HSA-211945	Phase I - Functionalization of compounds	2/186	106/11091	0.533567	0.736886	0.692783	AHRR/CYP27A1	2
R-HSA-428157	Sphingolipid metabolism	2/186	106/11091	0.533567	0.736886	0.692783	PLPP3/UGT8	2
R-HSA-8854214	TBC/RABGAPs	1/186	46/11091	0.541399	0.73884	0.69462	TBC1D3	1
R-HSA-163685	Integration of energy metabolism	2/186	108/11091	0.543679	0.73884	0.69462	MARCKS/ADCY6	2
R-HSA-168138	Toll Like Receptor 9 (TLR9) Cascade	2/186	108/11091	0.543679	0.73884	0.69462	TLR4/MEF2C	2
R-HSA-9679506	SARS-CoV Infections	7/186	414/11091	0.545624	0.73884	0.69462	SDC4/CD79A/CD79B/SDC3/TLR8/BTK/BLNK	7
R-HSA-2672351	Stimuli-sensing channels	2/186	109/11091	0.548678	0.73884	0.69462	TRPV3/TRPM4	2
R-HSA-9843745	Adipogenesis	2/186	109/11091	0.548678	0.73884	0.69462	PPARG/EBF1	2
R-HSA-190828	Gap junction trafficking	1/186	47/11091	0.549122	0.73884	0.69462	TUBA8	1
R-HSA-437239	Recycling pathway of L1	1/186	47/11091	0.549122	0.73884	0.69462	TUBA8	1
R-HSA-6802946	Signaling by moderate kinase activity BRAF mutants	1/186	47/11091	0.549122	0.73884	0.69462	ITGB3	1
R-HSA-6802949	Signaling by RAS mutants	1/186	47/11091	0.549122	0.73884	0.69462	ITGB3	1
R-HSA-6802955	Paradoxical activation of RAF signaling by kinase inactive BRAF	1/186	47/11091	0.549122	0.73884	0.69462	ITGB3	1
R-HSA-9649948	Signaling downstream of RAS mutants	1/186	47/11091	0.549122	0.73884	0.69462	ITGB3	1
R-HSA-425393	Transport of inorganic cations/anions and amino acids/oligopeptides	2/186	110/11091	0.553639	0.741988	0.69758	SLC7A11/SLC24A3	2
R-HSA-112399	IRS-mediated signalling	1/186	48/11091	0.556715	0.741988	0.69758	GAB1	1
R-HSA-418597	G alpha (z) signalling events	1/186	48/11091	0.556715	0.741988	0.69758	ADCY6	1
R-HSA-6791312	TP53 Regulates Transcription of Cell Cycle Genes	1/186	48/11091	0.556715	0.741988	0.69758	E2F7	1
R-HSA-166166	MyD88-independent TLR4 cascade	2/186	111/11091	0.558562	0.741988	0.69758	TLR4/MEF2C	2
R-HSA-937061	TRIF (TICAM1)-mediated TLR4 signaling	2/186	111/11091	0.558562	0.741988	0.69758	TLR4/MEF2C	2
R-HSA-157858	Gap junction trafficking and regulation	1/186	49/11091	0.564182	0.746291	0.701625	TUBA8	1
R-HSA-70268	Pyruvate metabolism	1/186	49/11091	0.564182	0.746291	0.701625	ME1	1
R-HSA-9730414	MITF-M-regulated melanocyte development	2/186	114/11091	0.573098	0.75649	0.711213	BCL2A1/TFEC	2
R-HSA-112043	PLC beta mediated events	1/186	51/11091	0.578741	0.760735	0.715205	ADCY6	1
R-HSA-6811436	COPI-independent Golgi-to-ER retrograde traffic	1/186	51/11091	0.578741	0.760735	0.715205	TUBA8	1
R-HSA-2428928	IRS-related events triggered by IGF1R	1/186	52/11091	0.585838	0.765251	0.719451	GAB1	1
R-HSA-2980766	Nuclear Envelope Breakdown	1/186	52/11091	0.585838	0.765251	0.719451	LPIN3	1
R-HSA-383280	Nuclear Receptor transcription pathway	1/186	52/11091	0.585838	0.765251	0.719451	PPARG	1
R-HSA-2428924	IGF1R signaling cascade	1/186	53/11091	0.592817	0.77207	0.725861	GAB1	1
R-HSA-9006925	Intracellular signaling by second messengers	5/186	310/11091	0.598222	0.77207	0.725861	EREG/CD19/ADCY6/PPARG/GAB1	5
R-HSA-2404192	Signaling by Type 1 Insulin-like Growth Factor 1 Receptor (IGF1R)	1/186	54/11091	0.599678	0.77207	0.725861	GAB1	1
R-HSA-74751	Insulin receptor signalling cascade	1/186	54/11091	0.599678	0.77207	0.725861	GAB1	1
R-HSA-8848021	Signaling by PTK6	1/186	54/11091	0.599678	0.77207	0.725861	EREG	1
R-HSA-9006927	Signaling by Non-Receptor Tyrosine Kinases	1/186	54/11091	0.599678	0.77207	0.725861	EREG	1
R-HSA-9013405	RHOD GTPase cycle	1/186	54/11091	0.599678	0.77207	0.725861	BUB1B-PAK6	1
R-HSA-109606	Intrinsic Pathway for Apoptosis	1/186	55/11091	0.606425	0.775976	0.729533	GSDME	1
R-HSA-3371497	HSP90 chaperone cycle for steroid hormone receptors (SHR) in the presence of ligand	1/186	55/11091	0.606425	0.775976	0.729533	TUBA8	1
R-HSA-9013409	RHOJ GTPase cycle	1/186	55/11091	0.606425	0.775976	0.729533	JUP	1
R-HSA-112040	G-protein mediated events	1/186	56/11091	0.613058	0.782866	0.736011	ADCY6	1
R-HSA-2132295	MHC class II antigen presentation	2/186	123/11091	0.614611	0.783254	0.736376	CTSH/TUBA8	2
R-HSA-983169	Class I MHC mediated antigen processing & presentation	6/186	381/11091	0.620058	0.788593	0.741395	RNF144B/NCF1/TLR6/SH3RF1/BTK/TLR4	6
R-HSA-9758941	Gastrulation	2/186	125/11091	0.623408	0.790358	0.743055	MSX1/ZNF521	2
R-HSA-1236394	Signaling by ERBB4	1/186	58/11091	0.625993	0.790358	0.743055	EREG	1
R-HSA-1660662	Glycosphingolipid metabolism	1/186	58/11091	0.625993	0.790358	0.743055	UGT8	1
R-HSA-1630316	Glycosaminoglycan metabolism	2/186	126/11091	0.627749	0.790358	0.743055	SDC4/SDC3	2
R-HSA-9755511	KEAP1-NFE2L2 pathway	2/186	126/11091	0.627749	0.790358	0.743055	SLC7A11/ME1	2
R-HSA-983189	Kinesins	1/186	59/11091	0.632298	0.794491	0.74694	TUBA8	1
R-HSA-2559583	Cellular Senescence	3/186	195/11091	0.639017	0.801327	0.753368	CXCL8/IL6/IL1A	3
R-HSA-6809371	Formation of the cornified envelope	2/186	129/11091	0.640539	0.801632	0.753654	JUP/LIPN	2
R-HSA-163841	Gamma carboxylation, hypusinylation, hydroxylation, and arylsulfatase activation	1/186	61/11091	0.644593	0.803498	0.755409	FN3K	1
R-HSA-8943724	Regulation of PTEN gene transcription	1/186	61/11091	0.644593	0.803498	0.755409	PPARG	1
R-HSA-196854	Metabolism of vitamins and cofactors	3/186	198/11091	0.649262	0.807712	0.75937	SDC4/ACP5/SDC3	3
R-HSA-1226099	Signaling by FGFR in disease	1/186	63/11091	0.656479	0.811859	0.763268	GAB1	1
R-HSA-446219	Synthesis of substrates in N-glycan biosythesis	1/186	63/11091	0.656479	0.811859	0.763268	SRD5A3	1
R-HSA-9033241	Peroxisomal protein import	1/186	63/11091	0.656479	0.811859	0.763268	EHHADH	1
R-HSA-1257604	PIP3 activates AKT signaling	4/186	268/11091	0.661983	0.814206	0.765475	EREG/CD19/PPARG/GAB1	4
R-HSA-450294	MAP kinase activation	1/186	64/11091	0.662273	0.814206	0.765475	MEF2C	1
R-HSA-913709	O-linked glycosylation of mucins	1/186	64/11091	0.662273	0.814206	0.765475	MUC13	1
R-HSA-913531	Interferon Signaling	4/186	269/11091	0.66485	0.815775	0.766951	IFNG/IRF5/TUBA8/PTAFR	4
R-HSA-9614085	FOXO-mediated transcription	1/186	65/11091	0.667969	0.818002	0.769044	SOD2	1
R-HSA-112314	Neurotransmitter receptors and postsynaptic signal transmission	3/186	205/11091	0.672362	0.821775	0.772592	TUBA8/KCNJ2/ADCY6	3
R-HSA-6802952	Signaling by BRAF and RAF1 fusions	1/186	67/11091	0.679078	0.828369	0.778791	ITGB3	1
R-HSA-204005	COPII-mediated vesicle transport	1/186	68/11091	0.684492	0.831738	0.781958	SERPINA1	1
R-HSA-5658442	Regulation of RAS by GAPs	1/186	68/11091	0.684492	0.831738	0.781958	SPRED2	1
R-HSA-3371453	Regulation of HSF1-mediated heat shock response	1/186	69/11091	0.689816	0.836586	0.786515	HSPA12A	1
R-HSA-9013026	RHOB GTPase cycle	1/186	70/11091	0.695051	0.840467	0.790165	JUP	1
R-HSA-5621481	C-type lectin receptors (CLRs)	2/186	143/11091	0.695698	0.840467	0.790165	IL1B/MUC13	2
R-HSA-1445148	Translocation of SLC2A4 (GLUT4) to the plasma membrane	1/186	72/11091	0.705257	0.84712	0.796419	TUBA8	1
R-HSA-448424	Interleukin-17 signaling	1/186	72/11091	0.705257	0.84712	0.796419	MEF2C	1
R-HSA-9710421	Defective pyroptosis	1/186	72/11091	0.705257	0.84712	0.796419	GSDME	1
R-HSA-5654738	Signaling by FGFR2	1/186	73/11091	0.710233	0.851464	0.800504	GAB1	1
R-HSA-9013106	RHOC GTPase cycle	1/186	74/11091	0.715124	0.852512	0.801489	JUP	1
R-HSA-9013408	RHOG GTPase cycle	1/186	74/11091	0.715124	0.852512	0.801489	DOCK4	1
R-HSA-376176	Signaling by ROBO receptors	3/186	219/11091	0.715186	0.852512	0.801489	BUB1B-PAK6/LHX4/SRGAP1	3
R-HSA-2995410	Nuclear Envelope (NE) Reassembly	1/186	75/11091	0.719934	0.854921	0.803754	TUBA8	1
R-HSA-9833482	PKR-mediated signaling	1/186	75/11091	0.719934	0.854921	0.803754	TUBA8	1
R-HSA-211859	Biological oxidations	3/186	222/11091	0.723782	0.857867	0.806523	AHRR/GGT5/CYP27A1	3
R-HSA-8852276	The role of GTSE1 in G2/M progression after G2 checkpoint	1/186	77/11091	0.729312	0.858613	0.807225	TUBA8	1
R-HSA-9009391	Extra-nuclear estrogen signaling	1/186	77/11091	0.729312	0.858613	0.807225	EREG	1
R-HSA-909733	Interferon alpha/beta signaling	1/186	77/11091	0.729312	0.858613	0.807225	IRF5	1
R-HSA-446193	Biosynthesis of the N-glycan precursor (dolichol lipid-linked oligosaccharide, LLO) and transfer to a nascent protein	1/186	78/11091	0.733883	0.858613	0.807225	SRD5A3	1
R-HSA-5619084	ABC transporter disorders	1/186	78/11091	0.733883	0.858613	0.807225	ABCB4	1
R-HSA-199977	ER to Golgi Anterograde Transport	2/186	154/11091	0.733998	0.858613	0.807225	TUBA8/SERPINA1	2
R-HSA-73887	Death Receptor Signaling	2/186	154/11091	0.733998	0.858613	0.807225	FGD2/TIAM2	2
R-HSA-8957322	Metabolism of steroids	2/186	155/11091	0.737269	0.860834	0.809313	SRD5A3/CYP27A1	2
R-HSA-438064	Post NMDA receptor activation events	1/186	80/11091	0.742797	0.865676	0.813865	TUBA8	1
R-HSA-9663891	Selective autophagy	1/186	81/11091	0.747141	0.869124	0.817106	TUBA8	1
R-HSA-74752	Signaling by Insulin receptor	1/186	82/11091	0.751413	0.870862	0.81874	GAB1	1
R-HSA-9856651	MITF-M-dependent gene expression	1/186	82/11091	0.751413	0.870862	0.81874	BCL2A1	1
R-HSA-425366	Transport of bile salts and organic acids, metal ions and amine compounds	1/186	83/11091	0.755613	0.874113	0.821797	SLC30A3	1
R-HSA-70326	Glucose metabolism	1/186	84/11091	0.759743	0.877272	0.824767	SLC37A2	1
R-HSA-2980736	Peptide hormone metabolism	1/186	88/11091	0.775577	0.89391	0.840409	INHBA	1
R-HSA-3371556	Cellular response to heat stress	1/186	89/11091	0.779371	0.894992	0.841426	HSPA12A	1
R-HSA-5687128	MAPK6/MAPK4 signaling	1/186	89/11091	0.779371	0.894992	0.841426	CDC42EP2	1
R-HSA-390466	Chaperonin-mediated protein folding	1/186	90/11091	0.783101	0.897631	0.843908	TUBA8	1
R-HSA-111885	Opioid Signalling	1/186	92/11091	0.790374	0.904315	0.850191	ADCY6	1
R-HSA-442755	Activation of NMDA receptors and postsynaptic events	1/186	93/11091	0.793919	0.906716	0.852449	TUBA8	1
R-HSA-380320	Recruitment of NuMA to mitotic centrosomes	1/186	94/11091	0.797404	0.908557	0.85418	TUBA8	1
R-HSA-5619115	Disorders of transmembrane transporters	2/186	176/11091	0.798429	0.908557	0.85418	AVP/ABCB4	2
R-HSA-381119	Unfolded Protein Response (UPR)	1/186	95/11091	0.800831	0.909639	0.855197	CXCL8	1
R-HSA-391251	Protein folding	1/186	96/11091	0.8042	0.910168	0.855694	TUBA8	1
R-HSA-8878159	Transcriptional regulation by RUNX3	1/186	96/11091	0.8042	0.910168	0.855694	SPP1	1
R-HSA-109581	Apoptosis	2/186	180/11091	0.808548	0.913441	0.858771	GSDME/TLR4	2
R-HSA-5619102	SLC transporter disorders	1/186	98/11091	0.810769	0.914302	0.85958	AVP	1
R-HSA-15869	Metabolism of nucleotides	1/186	99/11091	0.81397	0.914623	0.859882	TYMP	1
R-HSA-6811434	COPI-dependent Golgi-to-ER retrograde traffic	1/186	99/11091	0.81397	0.914623	0.859882	TUBA8	1
R-HSA-5607764	CLEC7A (Dectin-1) signaling	1/186	101/11091	0.820213	0.9171	0.862211	IL1B	1
R-HSA-6807878	COPI-mediated anterograde transport	1/186	101/11091	0.820213	0.9171	0.862211	TUBA8	1
R-HSA-948021	Transport to the Golgi and subsequent modification	2/186	185/11091	0.820563	0.9171	0.862211	TUBA8/SERPINA1	2
R-HSA-983712	Ion channel transport	2/186	186/11091	0.822884	0.918057	0.863111	TRPV3/TRPM4	2
R-HSA-382556	ABC-family proteins mediated transport	1/186	103/11091	0.826248	0.920173	0.8651	ABCB4	1
R-HSA-168164	Toll Like Receptor 3 (TLR3) Cascade	1/186	106/11091	0.834923	0.926986	0.871505	MEF2C	1
R-HSA-112315	Transmission across Chemical Synapses	3/186	270/11091	0.835322	0.926986	0.871505	TUBA8/KCNJ2/ADCY6	3
R-HSA-156580	Phase II - Conjugation of compounds	1/186	109/11091	0.843168	0.933683	0.877802	GGT5	1
R-HSA-9748784	Drug ADME	1/186	110/11091	0.845824	0.933683	0.877802	GGT5	1
R-HSA-977225	Amyloid fiber formation	1/186	110/11091	0.845824	0.933683	0.877802	TSPAN33	1
R-HSA-5610787	Hedgehog 'off' state	1/186	113/11091	0.853528	0.94053	0.884239	ADCY6	1
R-HSA-9648025	EML4 and NUDC in mitotic spindle formation	1/186	117/11091	0.863206	0.949527	0.892697	TUBA8	1
R-HSA-71291	Metabolism of amino acids and derivatives	4/186	367/11091	0.86859	0.952787	0.895762	KYNU/KMO/GATM/SDSL	4
R-HSA-8878166	Transcriptional regulation by RUNX2	1/186	120/11091	0.870045	0.952787	0.895762	ZNF521	1
R-HSA-5617472	Activation of anterior HOX genes in hindbrain development during early embryogenesis	1/186	121/11091	0.872248	0.952787	0.895762	HOXA3	1
R-HSA-5619507	Activation of HOX genes during differentiation	1/186	121/11091	0.872248	0.952787	0.895762	HOXA3	1
R-HSA-1852241	Organelle biogenesis and maintenance	3/186	296/11091	0.877833	0.954755	0.897612	SOD2/TUBA8/MEF2C	3
R-HSA-9007101	Rab regulation of trafficking	1/186	124/11091	0.878638	0.954755	0.897612	TBC1D3	1
R-HSA-6805567	Keratinization	2/186	215/11091	0.879475	0.954755	0.897612	JUP/LIPN	2
R-HSA-9694516	SARS-CoV-2 Infection	3/186	299/11091	0.882057	0.954755	0.897612	SDC4/SDC3/TLR8	3
R-HSA-9705671	SARS-CoV-2 activates/modulates innate and adaptive immune responses	1/186	126/11091	0.88272	0.954755	0.897612	TLR8	1
R-HSA-196849	Metabolism of water-soluble vitamins and cofactors	1/186	127/11091	0.884709	0.954755	0.897612	ACP5	1
R-HSA-2500257	Resolution of Sister Chromatid Cohesion	1/186	127/11091	0.884709	0.954755	0.897612	TUBA8	1
R-HSA-8939236	RUNX1 regulates transcription of genes involved in differentiation of HSCs	1/186	129/11091	0.888588	0.95589	0.898679	GATA1	1
R-HSA-446203	Asparagine N-linked glycosylation	3/186	304/11091	0.88881	0.95589	0.898679	TUBA8/SERPINA1/SRD5A3	3
R-HSA-162909	Host Interactions of HIV factors	1/186	130/11091	0.890478	0.956044	0.898824	HCK	1
R-HSA-5576891	Cardiac conduction	1/186	132/11091	0.894164	0.95836	0.901002	KCNJ2	1
R-HSA-8856688	Golgi-to-ER retrograde transport	1/186	133/11091	0.89596	0.958647	0.901271	TUBA8	1
R-HSA-2454202	Fc epsilon receptor (FCERI) signaling	1/186	134/11091	0.897726	0.9589	0.901509	BTK	1
R-HSA-9609690	HCMV Early Events	1/186	135/11091	0.899462	0.95912	0.901716	TUBA8	1
R-HSA-1632852	Macroautophagy	1/186	136/11091	0.901169	0.959309	0.901894	TUBA8	1
R-HSA-201681	TCF dependent signaling in response to WNT	2/186	232/11091	0.904398	0.959796	0.902352	WNT3/KREMEN1	2
R-HSA-5663220	RHO GTPases Activate Formins	1/186	140/11091	0.907713	0.959796	0.902352	TUBA8	1
R-HSA-6807070	PTEN Regulation	1/186	140/11091	0.907713	0.959796	0.902352	PPARG	1
R-HSA-3214847	HATs acetylate histones	1/186	141/11091	0.90928	0.959796	0.902352	JADE3	1
R-HSA-68875	Mitotic Prophase	1/186	141/11091	0.90928	0.959796	0.902352	LPIN3	1
R-HSA-195258	RHO GTPase Effectors	3/186	326/11091	0.914606	0.963795	0.906112	TUBA8/NCF1/BTK	3
R-HSA-112316	Neuronal System	4/186	410/11091	0.917338	0.965052	0.907293	TUBA8/KCNJ2/ADCY6/KCNH8	4
R-HSA-1169410	Antiviral mechanism by IFN-stimulated genes	1/186	149/11091	0.920903	0.965562	0.907773	TUBA8	1
R-HSA-5358351	Signaling by Hedgehog	1/186	149/11091	0.920903	0.965562	0.907773	ADCY6	1
R-HSA-9612973	Autophagy	1/186	151/11091	0.92357	0.966741	0.908881	TUBA8	1
R-HSA-1474165	Reproduction	1/186	154/11091	0.927402	0.969136	0.911132	HVCN1	1
R-HSA-9609646	HCMV Infection	1/186	160/11091	0.934504	0.974932	0.916581	TUBA8	1
R-HSA-9609507	Protein localization	1/186	164/11091	0.93885	0.977839	0.919314	EHHADH	1
R-HSA-9010553	Regulation of expression of SLITs and ROBOs	1/186	172/11091	0.9467	0.984379	0.925464	LHX4	1
R-HSA-3108232	SUMO E3 ligases SUMOylate target proteins	1/186	183/11091	0.955882	0.99194	0.932572	PPARG	1
R-HSA-2990846	SUMOylation	1/186	189/11091	0.960209	0.99194	0.932572	PPARG	1
R-HSA-2467813	Separation of Sister Chromatids	1/186	190/11091	0.960888	0.99194	0.932572	TUBA8	1
R-HSA-69275	G2/M Transition	1/186	197/11091	0.965328	0.99194	0.932572	TUBA8	1
R-HSA-453274	Mitotic G2-G2/M phases	1/186	199/11091	0.966502	0.99194	0.932572	TUBA8	1
R-HSA-5617833	Cilium Assembly	1/186	201/11091	0.967636	0.99194	0.932572	TUBA8	1
R-HSA-983168	Antigen processing: Ubiquitination & Proteasome degradation	2/186	309/11091	0.967954	0.99194	0.932572	RNF144B/SH3RF1	2
R-HSA-6811442	Intra-Golgi and retrograde Golgi-to-ER traffic	1/186	202/11091	0.968189	0.99194	0.932572	TUBA8	1
R-HSA-9705683	SARS-CoV-2-host interactions	1/186	203/11091	0.968732	0.99194	0.932572	TLR8	1
R-HSA-68877	Mitotic Prometaphase	1/186	205/11091	0.969792	0.99194	0.932572	TUBA8	1
R-HSA-1428517	Aerobic respiration and respiratory electron transport	1/186	215/11091	0.974576	0.993398	0.933943	ME1	1
R-HSA-195721	Signaling by WNT	2/186	331/11091	0.976801	0.993398	0.933943	WNT3/KREMEN1	2
R-HSA-8939211	ESR-mediated signaling	1/186	222/11091	0.977468	0.993398	0.933943	EREG	1
R-HSA-162906	HIV Infection	1/186	231/11091	0.980711	0.993398	0.933943	HCK	1
R-HSA-157118	Signaling by NOTCH	1/186	235/11091	0.981999	0.993398	0.933943	FCER2	1
R-HSA-68882	Mitotic Anaphase	1/186	235/11091	0.981999	0.993398	0.933943	TUBA8	1
R-HSA-2555396	Mitotic Metaphase and Anaphase	1/186	236/11091	0.982308	0.993398	0.933943	TUBA8	1
R-HSA-3247509	Chromatin modifying enzymes	1/186	270/11091	0.990178	0.998138	0.938399	JADE3	1
R-HSA-4839726	Chromatin organization	1/186	270/11091	0.990178	0.998138	0.938399	JADE3	1
R-HSA-68886	M Phase	2/186	417/11091	0.993666	0.998722	0.938948	TUBA8/LPIN3	2
R-HSA-9006931	Signaling by Nuclear Receptors	1/186	298/11091	0.993959	0.998722	0.938948	EREG	1
R-HSA-3700989	Transcriptional Regulation by TP53	1/186	362/11091	0.998021	0.998722	0.938948	E2F7	1
R-HSA-9752946	Expression and translocation of olfactory receptors	1/186	379/11091	0.99853	0.998722	0.938948	EBF1	1
R-HSA-381753	Olfactory Signaling Pathway	1/186	387/11091	0.998722	0.998722	0.938948	EBF1	1

## Sheet: culter2-reactome
ID	Description	GeneRatio	BgRatio	pvalue	p.adjust	qvalue	geneID	Count
R-HSA-380108	Chemokine receptors bind chemokines	3/56	59/11091	0.00324507	0.439123	0.435614	CCL20/PF4/PPBP	3
R-HSA-8963899	Plasma lipoprotein remodeling	2/56	34/11091	0.0126666	0.439123	0.435614	APOF/LPL	2
R-HSA-373076	Class A/1 (Rhodopsin-like receptors)	5/56	334/11091	0.0262204	0.439123	0.435614	CCL20/P2RY14/GPBAR1/PF4/PPBP	5
R-HSA-500792	GPCR ligand binding	6/56	468/11091	0.0298781	0.439123	0.435614	CCL20/P2RY14/GPBAR1/CALCB/PF4/PPBP	6
R-HSA-913709	O-linked glycosylation of mucins	2/56	64/11091	0.0413533	0.439123	0.435614	GALNT9/MUC12	2
R-HSA-194002	Glucocorticoid biosynthesis	1/56	10/11091	0.0493791	0.439123	0.435614	HSD11B2	1
R-HSA-419812	Calcitonin-like ligand receptors	1/56	10/11091	0.0493791	0.439123	0.435614	CALCB	1
R-HSA-425381	Bicarbonate transporters	1/56	10/11091	0.0493791	0.439123	0.435614	SLC4A10	1
R-HSA-8877330	RUNX1 and FOXP3 control the development of regulatory T lymphocytes (Tregs)	1/56	10/11091	0.0493791	0.439123	0.435614	IL2	1
R-HSA-8963901	Chylomicron remodeling	1/56	10/11091	0.0493791	0.439123	0.435614	LPL	1
R-HSA-9757110	Prednisone ADME	1/56	10/11091	0.0493791	0.439123	0.435614	HSD11B2	1
R-HSA-174824	Plasma lipoprotein assembly, remodeling, and clearance	2/56	75/11091	0.0549688	0.439123	0.435614	APOF/LPL	2
R-HSA-417957	P2Y receptors	1/56	12/11091	0.0589635	0.439123	0.435614	P2RY14	1
R-HSA-451306	Ionotropic activity of kainate receptors	1/56	12/11091	0.0589635	0.439123	0.435614	GRIK1	1
R-HSA-451308	Activation of Ca-permeable Kainate Receptor	1/56	12/11091	0.0589635	0.439123	0.435614	GRIK1	1
R-HSA-622323	Presynaptic nicotinic acetylcholine receptors	1/56	12/11091	0.0589635	0.439123	0.435614	CHRNA5	1
R-HSA-629594	Highly calcium permeable postsynaptic nicotinic acetylcholine receptors	1/56	12/11091	0.0589635	0.439123	0.435614	CHRNA5	1
R-HSA-9020558	Interleukin-2 signaling	1/56	12/11091	0.0589635	0.439123	0.435614	IL2	1
R-HSA-1679131	Trafficking and processing of endosomal TLR	1/56	13/11091	0.0637201	0.439123	0.435614	TLR9	1
R-HSA-75205	Dissolution of Fibrin Clot	1/56	13/11091	0.0637201	0.439123	0.435614	SERPINB2	1
R-HSA-193775	Synthesis of bile acids and bile salts via 24-hydroxycholesterol	1/56	14/11091	0.068453	0.439123	0.435614	SLC27A2	1
R-HSA-975110	TRAF6 mediated IRF7 activation in TLR7/8 or 9 signaling	1/56	14/11091	0.068453	0.439123	0.435614	TLR9	1
R-HSA-1170546	Prolactin receptor signaling	1/56	15/11091	0.0731625	0.439123	0.435614	PRL	1
R-HSA-181431	Acetylcholine binding and downstream events	1/56	15/11091	0.0731625	0.439123	0.435614	CHRNA5	1
R-HSA-2214320	Anchoring fibril formation	1/56	15/11091	0.0731625	0.439123	0.435614	TLL2	1
R-HSA-5609975	Diseases associated with glycosylation precursor biosynthesis	1/56	15/11091	0.0731625	0.439123	0.435614	DOLK	1
R-HSA-622327	Postsynaptic nicotinic acetylcholine receptors	1/56	15/11091	0.0731625	0.439123	0.435614	CHRNA5	1
R-HSA-5687128	MAPK6/MAPK4 signaling	2/56	89/11091	0.0742135	0.439123	0.435614	ETV4/KALRN	2
R-HSA-418594	G alpha (i) signalling events	4/56	318/11091	0.076271	0.439123	0.435614	CCL20/P2RY14/PF4/PPBP	4
R-HSA-418038	Nucleotide-like (purinergic) receptors	1/56	16/11091	0.0778486	0.439123	0.435614	P2RY14	1
R-HSA-375276	Peptide ligand-binding receptors	3/56	201/11091	0.0808929	0.439123	0.435614	CCL20/PF4/PPBP	3
R-HSA-2243919	Crosslinking of collagen fibrils	1/56	18/11091	0.087151	0.439123	0.435614	TLL2	1
R-HSA-446353	Cell-extracellular matrix interactions	1/56	18/11091	0.087151	0.439123	0.435614	FLNC	1
R-HSA-5083625	Defective GALNT3 causes HFTC	1/56	18/11091	0.087151	0.439123	0.435614	MUC12	1
R-HSA-5083636	Defective GALNT12 causes CRCS1	1/56	18/11091	0.087151	0.439123	0.435614	MUC12	1
R-HSA-416700	Other semaphorin interactions	1/56	19/11091	0.0917676	0.439123	0.435614	SEMA6A	1
R-HSA-5083632	Defective C1GALT1C1 causes TNPS	1/56	19/11091	0.0917676	0.439123	0.435614	MUC12	1
R-HSA-8963889	Assembly of active LPL and LIPC lipase complexes	1/56	19/11091	0.0917676	0.439123	0.435614	LPL	1
R-HSA-2028269	Signaling by Hippo	1/56	20/11091	0.0963613	0.439123	0.435614	AMOTL2	1
R-HSA-2187338	Visual phototransduction	2/56	104/11091	0.0968301	0.439123	0.435614	LPL/HSD17B6	2
R-HSA-9830674	Formation of the ureteric bud	1/56	21/11091	0.100932	0.439123	0.435614	GREM1	1
R-HSA-140875	Common Pathway of Fibrin Clot Formation	1/56	22/11091	0.10548	0.439123	0.435614	PF4	1
R-HSA-425393	Transport of inorganic cations/anions and amino acids/oligopeptides	2/56	110/11091	0.106366	0.439123	0.435614	SLC4A10/SLC26A4	2
R-HSA-5173105	O-linked glycosylation	2/56	112/11091	0.1096	0.439123	0.435614	GALNT9/MUC12	2
R-HSA-2453902	The canonical retinoid cycle in rods (twilight vision)	1/56	23/11091	0.110006	0.439123	0.435614	HSD17B6	1
R-HSA-373753	Nephrin family interactions	1/56	23/11091	0.110006	0.439123	0.435614	NPHS1	1
R-HSA-389948	PD-1 signaling	1/56	23/11091	0.110006	0.439123	0.435614	PDCD1LG2	1
R-HSA-193368	Synthesis of bile acids and bile salts via 7alpha-hydroxycholesterol	1/56	24/11091	0.114509	0.439123	0.435614	SLC27A2	1
R-HSA-982772	Growth hormone receptor signaling	1/56	24/11091	0.114509	0.439123	0.435614	PRL	1
R-HSA-977068	Termination of O-glycan biosynthesis	1/56	25/11091	0.118989	0.439123	0.435614	MUC12	1
R-HSA-5223345	Miscellaneous transport and binding events	1/56	26/11091	0.123448	0.439123	0.435614	NIPAL4	1
R-HSA-912526	Interleukin receptor SHC signaling	1/56	27/11091	0.127884	0.439123	0.435614	IL2	1
R-HSA-5621480	Dectin-2 family	1/56	28/11091	0.132298	0.439123	0.435614	MUC12	1
R-HSA-390918	Peroxisomal lipid metabolism	1/56	29/11091	0.136691	0.439123	0.435614	SLC27A2	1
R-HSA-114608	Platelet degranulation	2/56	129/11091	0.138067	0.439123	0.435614	PF4/PPBP	2
R-HSA-6809371	Formation of the cornified envelope	2/56	129/11091	0.138067	0.439123	0.435614	KLK14/LORICRIN	2
R-HSA-3000157	Laminin interactions	1/56	30/11091	0.141061	0.439123	0.435614	NID2	1
R-HSA-445095	Interaction between L1 and Ankyrins	1/56	31/11091	0.14541	0.439123	0.435614	KCNQ3	1
R-HSA-76005	Response to elevated platelet cytosolic Ca2+	2/56	134/11091	0.146729	0.439123	0.435614	PF4/PPBP	2
R-HSA-451326	Activation of kainate receptors upon glutamate binding	1/56	32/11091	0.149737	0.439123	0.435614	GRIK1	1
R-HSA-68962	Activation of the pre-replicative complex	1/56	33/11091	0.154042	0.439123	0.435614	RPA4	1
R-HSA-192105	Synthesis of bile acids and bile salts	1/56	34/11091	0.158326	0.439123	0.435614	SLC27A2	1
R-HSA-3781865	Diseases of glycosylation	2/56	144/11091	0.164377	0.439123	0.435614	DOLK/MUC12	2
R-HSA-196071	Metabolism of steroid hormones	1/56	36/11091	0.166831	0.439123	0.435614	HSD11B2	1
R-HSA-390522	Striated Muscle Contraction	1/56	36/11091	0.166831	0.439123	0.435614	NEB	1
R-HSA-2129379	Molecules associated with elastic fibres	1/56	37/11091	0.171051	0.439123	0.435614	EMILIN1	1
R-HSA-75105	Fatty acyl-CoA biosynthesis	1/56	37/11091	0.171051	0.439123	0.435614	SLC27A2	1
R-HSA-8950505	Gene and protein expression by JAK-STAT signaling after Interleukin-12 stimulation	1/56	38/11091	0.175251	0.439123	0.435614	SERPINB2	1
R-HSA-140877	Formation of Fibrin Clot (Clotting Cascade)	1/56	39/11091	0.179429	0.439123	0.435614	PF4	1
R-HSA-1500931	Cell-Cell communication	2/56	153/11091	0.180572	0.439123	0.435614	NPHS1/FLNC	2
R-HSA-9725554	Differentiation of keratinocytes in interfollicular epidermis in mammalian skin	1/56	40/11091	0.183587	0.439123	0.435614	LORICRIN	1
R-HSA-9734767	Developmental Cell Lineages	1/56	40/11091	0.183587	0.439123	0.435614	LORICRIN	1
R-HSA-8957322	Metabolism of steroids	2/56	155/11091	0.184205	0.439123	0.435614	SLC27A2/HSD11B2	2
R-HSA-9013148	CDC42 GTPase cycle	2/56	155/11091	0.184205	0.439123	0.435614	PLEKHG1/SYDE1	2
R-HSA-418555	G alpha (s) signalling events	2/56	158/11091	0.189674	0.439123	0.435614	GPBAR1/CALCB	2
R-HSA-9012999	RHO GTPase cycle	4/56	449/11091	0.19048	0.439123	0.435614	PLEKHG1/STMN2/SYDE1/KALRN	4
R-HSA-3928662	EPHB-mediated forward signaling	1/56	42/11091	0.191841	0.439123	0.435614	KALRN	1
R-HSA-419037	NCAM1 interactions	1/56	42/11091	0.191841	0.439123	0.435614	CACNA1S	1
R-HSA-9035034	RHOF GTPase cycle	1/56	42/11091	0.191841	0.439123	0.435614	SYDE1	1
R-HSA-9696273	RND1 GTPase cycle	1/56	42/11091	0.191841	0.439123	0.435614	STMN2	1
R-HSA-1474244	Extracellular matrix organization	3/56	300/11091	0.192822	0.439123	0.435614	EMILIN1/NID2/TLL2	3
R-HSA-1296072	Voltage gated Potassium channels	1/56	43/11091	0.195937	0.439123	0.435614	KCNQ3	1
R-HSA-109704	PI3K Cascade	1/56	44/11091	0.200012	0.439123	0.435614	TLR9	1
R-HSA-1566948	Elastic fibre formation	1/56	44/11091	0.200012	0.439123	0.435614	EMILIN1	1
R-HSA-451927	Interleukin-2 family signaling	1/56	44/11091	0.200012	0.439123	0.435614	IL2	1
R-HSA-975634	Retinoid metabolism and transport	1/56	44/11091	0.200012	0.439123	0.435614	LPL	1
R-HSA-194068	Bile acid and bile salt metabolism	1/56	45/11091	0.204068	0.439123	0.435614	SLC27A2	1
R-HSA-9830369	Kidney development	1/56	46/11091	0.208103	0.439123	0.435614	GREM1	1
R-HSA-6783783	Interleukin-10 signaling	1/56	47/11091	0.212118	0.439123	0.435614	CCL20	1
R-HSA-9020591	Interleukin-12 signaling	1/56	47/11091	0.212118	0.439123	0.435614	SERPINB2	1
R-HSA-449147	Signaling by Interleukins	4/56	473/11091	0.215625	0.439123	0.435614	CCL20/RORC/IL2/SERPINB2	4
R-HSA-112399	IRS-mediated signalling	1/56	48/11091	0.216113	0.439123	0.435614	TLR9	1
R-HSA-512988	Interleukin-3, Interleukin-5 and GM-CSF signaling	1/56	48/11091	0.216113	0.439123	0.435614	IL2	1
R-HSA-6806667	Metabolism of fat-soluble vitamins	1/56	48/11091	0.216113	0.439123	0.435614	LPL	1
R-HSA-5683057	MAPK family signaling cascades	3/56	325/11091	0.225594	0.448889	0.445302	IL2/ETV4/KALRN	3
R-HSA-2428928	IRS-related events triggered by IGF1R	1/56	52/11091	0.231895	0.448889	0.445302	TLR9	1
R-HSA-383280	Nuclear Receptor transcription pathway	1/56	52/11091	0.231895	0.448889	0.445302	RORC	1
R-HSA-2428924	IGF1R signaling cascade	1/56	53/11091	0.235792	0.448889	0.445302	TLR9	1
R-HSA-2404192	Signaling by Type 1 Insulin-like Growth Factor 1 Receptor (IGF1R)	1/56	54/11091	0.239669	0.448889	0.445302	TLR9	1
R-HSA-74751	Insulin receptor signalling cascade	1/56	54/11091	0.239669	0.448889	0.445302	TLR9	1
R-HSA-9662361	Sensory processing of sound by outer hair cells of the cochlea	1/56	54/11091	0.239669	0.448889	0.445302	XIRP2	1
R-HSA-9013149	RAC1 GTPase cycle	2/56	185/11091	0.239721	0.448889	0.445302	PLEKHG1/KALRN	2
R-HSA-9013409	RHOJ GTPase cycle	1/56	55/11091	0.243527	0.449969	0.446373	SYDE1	1
R-HSA-432722	Golgi Associated Vesicle Biogenesis	1/56	56/11091	0.247365	0.449969	0.446373	TPD52L1	1
R-HSA-5578775	Ion homeostasis	1/56	56/11091	0.247365	0.449969	0.446373	CASQ1	1
R-HSA-447115	Interleukin-12 family signaling	1/56	57/11091	0.251185	0.452606	0.448989	SERPINB2	1
R-HSA-193648	NRAGE signals death through JNK	1/56	59/11091	0.258766	0.453435	0.449811	KALRN	1
R-HSA-9013406	RHOQ GTPase cycle	1/56	59/11091	0.258766	0.453435	0.449811	SYDE1	1
R-HSA-983189	Kinesins	1/56	59/11091	0.258766	0.453435	0.449811	KIF26B	1
R-HSA-2022090	Assembly of collagen fibrils and other multimeric structures	1/56	61/11091	0.266273	0.45494	0.451305	TLL2	1
R-HSA-375165	NCAM signaling for neurite out-growth	1/56	63/11091	0.273705	0.45494	0.451305	CACNA1S	1
R-HSA-446219	Synthesis of substrates in N-glycan biosythesis	1/56	63/11091	0.273705	0.45494	0.451305	DOLK	1
R-HSA-9033241	Peroxisomal protein import	1/56	63/11091	0.273705	0.45494	0.451305	SLC27A2	1
R-HSA-112314	Neurotransmitter receptors and postsynaptic signal transmission	2/56	205/11091	0.277267	0.45494	0.451305	CHRNA5/GRIK1	2
R-HSA-397014	Muscle contraction	2/56	205/11091	0.277267	0.45494	0.451305	CASQ1/NEB	2
R-HSA-373755	Semaphorin interactions	1/56	65/11091	0.281062	0.45494	0.451305	SEMA6A	1
R-HSA-5358346	Hedgehog ligand biogenesis	1/56	65/11091	0.281062	0.45494	0.451305	SCUBE2	1
R-HSA-8873719	RAB geranylgeranylation	1/56	65/11091	0.281062	0.45494	0.451305	RAB23	1
R-HSA-1650814	Collagen biosynthesis and modifying enzymes	1/56	67/11091	0.288347	0.459706	0.456032	TLL2	1
R-HSA-388841	Costimulation by the CD28 family	1/56	69/11091	0.295559	0.459706	0.456032	PDCD1LG2	1
R-HSA-3906995	Diseases associated with O-glycosylation of proteins	1/56	69/11091	0.295559	0.459706	0.456032	MUC12	1
R-HSA-9662360	Sensory processing of sound by inner hair cells of the cochlea	1/56	69/11091	0.295559	0.459706	0.456032	XIRP2	1
R-HSA-6805567	Keratinization	2/56	215/11091	0.296041	0.459706	0.456032	KLK14/LORICRIN	2
R-HSA-199992	trans-Golgi Network Vesicle Budding	1/56	72/11091	0.306243	0.471713	0.467943	TPD52L1	1
R-HSA-9013408	RHOG GTPase cycle	1/56	74/11091	0.313277	0.478687	0.474862	KALRN	1
R-HSA-204998	Cell death signalling via NRAGE, NRIF and NADE	1/56	76/11091	0.320241	0.481622	0.477773	KALRN	1
R-HSA-9659379	Sensory processing of sound	1/56	76/11091	0.320241	0.481622	0.477773	XIRP2	1
R-HSA-446193	Biosynthesis of the N-glycan precursor (dolichol lipid-linked oligosaccharide, LLO) and transfer to a nascent protein	1/56	78/11091	0.327135	0.488147	0.484246	DOLK	1
R-HSA-416482	G alpha (12/13) signalling events	1/56	80/11091	0.333961	0.492528	0.488592	KALRN	1
R-HSA-8878171	Transcriptional regulation by RUNX1	2/56	236/11091	0.335229	0.492528	0.488592	IL2/PF4	2
R-HSA-74752	Signaling by Insulin receptor	1/56	82/11091	0.340719	0.495811	0.491849	TLR9	1
R-HSA-112316	Neuronal System	3/56	410/11091	0.342655	0.495811	0.491849	CHRNA5/KCNQ3/GRIK1	3
R-HSA-381340	Transcriptional regulation of white adipocyte differentiation	1/56	84/11091	0.347409	0.498911	0.494924	LPL	1
R-HSA-425407	SLC-mediated transmembrane transport	2/56	249/11091	0.359206	0.507047	0.502995	SLC4A10/SLC26A4	2
R-HSA-9013404	RAC2 GTPase cycle	1/56	88/11091	0.360591	0.507047	0.502995	SYDE1	1
R-HSA-5668914	Diseases of metabolism	2/56	250/11091	0.361039	0.507047	0.502995	DOLK/MUC12	2
R-HSA-1474290	Collagen formation	1/56	90/11091	0.367083	0.511773	0.507683	TLL2	1
R-HSA-2682334	EPH-Ephrin signaling	1/56	92/11091	0.373511	0.512706	0.508609	KALRN	1
R-HSA-8936459	RUNX1 regulates genes involved in megakaryocyte differentiation and platelet function	1/56	94/11091	0.379874	0.512706	0.508609	PF4	1
R-HSA-9013423	RAC3 GTPase cycle	1/56	94/11091	0.379874	0.512706	0.508609	SYDE1	1
R-HSA-373080	Class B/2 (Secretin family receptors)	1/56	95/11091	0.383032	0.512706	0.508609	CALCB	1
R-HSA-76002	Platelet activation, signaling and aggregation	2/56	263/11091	0.384691	0.512706	0.508609	PF4/PPBP	2
R-HSA-8878159	Transcriptional regulation by RUNX3	1/56	96/11091	0.386174	0.512706	0.508609	RORC	1
R-HSA-193704	p75 NTR receptor-mediated signalling	1/56	97/11091	0.3893	0.512706	0.508609	KALRN	1
R-HSA-5619102	SLC transporter disorders	1/56	98/11091	0.392411	0.512706	0.508609	SLC26A4	1
R-HSA-6811434	COPI-dependent Golgi-to-ER retrograde traffic	1/56	99/11091	0.395506	0.512706	0.508609	KIF26B	1
R-HSA-9679191	Potential therapeutics for SARS	1/56	99/11091	0.395506	0.512706	0.508609	TLR9	1
R-HSA-112315	Transmission across Chemical Synapses	2/56	270/11091	0.39728	0.512706	0.508609	CHRNA5/GRIK1	2
R-HSA-1296071	Potassium Channels	1/56	103/11091	0.407733	0.514796	0.510682	KCNQ3	1
R-HSA-382556	ABC-family proteins mediated transport	1/56	103/11091	0.407733	0.514796	0.510682	ABCC11	1
R-HSA-975138	TRAF6 mediated induction of NFkB and MAP kinases upon TLR7/8 or 9 activation	1/56	103/11091	0.407733	0.514796	0.510682	TLR9	1
R-HSA-975155	MyD88 dependent cascade initiated on endosome	1/56	104/11091	0.410751	0.514796	0.510682	TLR9	1
R-HSA-168181	Toll Like Receptor 7/8 (TLR7/8) Cascade	1/56	105/11091	0.413755	0.514796	0.510682	TLR9	1
R-HSA-168138	Toll Like Receptor 9 (TLR9) Cascade	1/56	108/11091	0.422675	0.514796	0.510682	TLR9	1
R-HSA-6785807	Interleukin-4 and Interleukin-13 signaling	1/56	108/11091	0.422675	0.514796	0.510682	RORC	1
R-HSA-2672351	Stimuli-sensing channels	1/56	109/11091	0.425618	0.514796	0.510682	CASQ1	1
R-HSA-9843745	Adipogenesis	1/56	109/11091	0.425618	0.514796	0.510682	LPL	1
R-HSA-9748784	Drug ADME	1/56	110/11091	0.428547	0.514796	0.510682	HSD11B2	1
R-HSA-977225	Amyloid fiber formation	1/56	110/11091	0.428547	0.514796	0.510682	PRL	1
R-HSA-446728	Cell junction organization	1/56	115/11091	0.442973	0.528799	0.524574	FLNC	1
R-HSA-373760	L1CAM interactions	1/56	119/11091	0.454256	0.5389	0.534593	KCNQ3	1
R-HSA-381426	Regulation of Insulin-like Growth Factor (IGF) transport and uptake by Insulin-like Growth Factor Binding Proteins (IGFBPs)	1/56	125/11091	0.47076	0.555032	0.550597	KLK1	1
R-HSA-69206	G1/S Transition	1/56	131/11091	0.486774	0.569534	0.564983	RPA4	1
R-HSA-5576891	Cardiac conduction	1/56	132/11091	0.489397	0.569534	0.564983	CASQ1	1
R-HSA-8856688	Golgi-to-ER retrograde transport	1/56	133/11091	0.492006	0.569534	0.564983	KIF26B	1
R-HSA-202733	Cell surface interactions at the vascular wall	1/56	137/11091	0.502312	0.577962	0.573343	PF4	1
R-HSA-1474228	Degradation of the extracellular matrix	1/56	140/11091	0.509907	0.583187	0.578527	TLL2	1
R-HSA-5621481	C-type lectin receptors (CLRs)	1/56	143/11091	0.517388	0.588221	0.58352	MUC12	1
R-HSA-8980692	RHOA GTPase cycle	1/56	147/11091	0.527188	0.594238	0.58949	KALRN	1
R-HSA-453279	Mitotic G1 phase and G1/S transition	1/56	149/11091	0.532015	0.594238	0.58949	RPA4	1
R-HSA-5358351	Signaling by Hedgehog	1/56	149/11091	0.532015	0.594238	0.58949	SCUBE2	1
R-HSA-73887	Death Receptor Signaling	1/56	154/11091	0.54387	0.603949	0.599123	KALRN	1
R-HSA-69002	DNA Replication Pre-Initiation	1/56	158/11091	0.553142	0.610694	0.605814	RPA4	1
R-HSA-9609507	Protein localization	1/56	164/11091	0.566703	0.622071	0.6171	SLC27A2	1
R-HSA-983231	Factors involved in megakaryocyte development and platelet production	1/56	168/11091	0.575519	0.626931	0.621921	KIF26B	1
R-HSA-168898	Toll-like Receptor Cascades	1/56	169/11091	0.577695	0.626931	0.621921	TLR9	1
R-HSA-5619115	Disorders of transmembrane transporters	1/56	176/11091	0.592625	0.635907	0.630825	SLC26A4	1
R-HSA-8978868	Fatty acid metabolism	1/56	176/11091	0.592625	0.635907	0.630825	SLC27A2	1
R-HSA-69306	DNA Replication	1/56	186/11091	0.613058	0.650523	0.645324	RPA4	1
R-HSA-983712	Ion channel transport	1/56	186/11091	0.613058	0.650523	0.645324	CASQ1	1
R-HSA-196854	Metabolism of vitamins and cofactors	1/56	198/11091	0.636252	0.671404	0.666038	LPL	1
R-HSA-6811442	Intra-Golgi and retrograde Golgi-to-ER traffic	1/56	202/11091	0.643675	0.675505	0.670107	KIF26B	1
R-HSA-416476	G alpha (q) signalling events	1/56	216/11091	0.668505	0.697729	0.692153	KALRN	1
R-HSA-6798695	Neutrophil degranulation	2/56	480/11091	0.704167	0.730956	0.725114	SLC27A2/PPBP	2
R-HSA-8951664	Neddylation	1/56	246/11091	0.716128	0.739353	0.733445	KLHL41	1
R-HSA-5673001	RAF/MAP kinase cascade	1/56	280/11091	0.762008	0.782492	0.776239	IL2	1
R-HSA-5684996	MAPK1/MAPK3 signaling	1/56	286/11091	0.769311	0.785767	0.779488	IL2	1
R-HSA-446203	Asparagine N-linked glycosylation	1/56	304/11091	0.789926	0.802531	0.796118	DOLK	1
R-HSA-983168	Antigen processing: Ubiquitination & Proteasome degradation	1/56	309/11091	0.795323	0.803739	0.797316	KLHL41	1
R-HSA-983169	Class I MHC mediated antigen processing & presentation	1/56	381/11091	0.859493	0.864017	0.857112	KLHL41	1
R-HSA-9679506	SARS-CoV Infections	1/56	414/11091	0.881845	0.881845	0.874798	TLR9	1

## Sheet: culter3-reactome
ID	Description	GeneRatio	BgRatio	pvalue	p.adjust	qvalue	geneID	Count
R-HSA-1237044	Erythrocytes take up carbon dioxide and release oxygen	3/46	13/11091	1.86e-05	0.00213947	0.00208284	HBB/HBA2/HBA1	3
R-HSA-1480926	O2/CO2 exchange in erythrocytes	3/46	13/11091	1.86e-05	0.00213947	0.00208284	HBB/HBA2/HBA1	3
R-HSA-2168880	Scavenging of heme from plasma	3/46	13/11091	1.86e-05	0.00213947	0.00208284	HBB/HBA2/HBA1	3
R-HSA-2173782	Binding and Uptake of Ligands by Scavenger Receptors	4/46	42/11091	2.58e-05	0.00223442	0.00217528	HBB/COL4A1/HBA2/HBA1	4
R-HSA-5661231	Metallothioneins bind metals	2/46	11/11091	0.000903834	0.0584427	0.0568959	MT1F/MT1G	2
R-HSA-9707616	Heme signaling	3/46	48/11091	0.00101346	0.0584427	0.0568959	HBB/HBA2/HBA1	3
R-HSA-5660526	Response to metal ions	2/46	14/11091	0.00148363	0.0733337	0.0713927	MT1F/MT1G	2
R-HSA-9707564	Cytoprotection by HMOX1	3/46	64/11091	0.00233086	0.10081	0.0981415	HBB/HBA2/HBA1	3
R-HSA-418594	G alpha (i) signalling events	5/46	318/11091	0.00983149	0.377966	0.367962	CCR2/CCL19/PTGDR2/GNG3/TAS2R3	5
R-HSA-500792	GPCR ligand binding	6/46	468/11091	0.0122335	0.396762	0.386261	CCR2/CCL19/PTGDR2/RXFP1/GNG3/TAS2R3	6
R-HSA-6783783	Interleukin-10 signaling	2/46	47/11091	0.0161597	0.396762	0.386261	CCR2/CCL19	2
R-HSA-977606	Regulation of Complement cascade	2/46	47/11091	0.0161597	0.396762	0.386261	SERPING1/C1QC	2
R-HSA-1474228	Degradation of the extracellular matrix	3/46	140/11091	0.0201251	0.396762	0.386261	MMP10/COL4A1/FBN2	3
R-HSA-166658	Complement cascade	2/46	58/11091	0.0240104	0.396762	0.386261	SERPING1/C1QC	2
R-HSA-380108	Chemokine receptors bind chemokines	2/46	59/11091	0.0247881	0.396762	0.386261	CCR2/CCL19	2
R-HSA-1442490	Collagen degradation	2/46	64/11091	0.0288286	0.396762	0.386261	MMP10/COL4A1	2
R-HSA-1474244	Extracellular matrix organization	4/46	300/11091	0.0351813	0.396762	0.386261	BGN/MMP10/COL4A1/FBN2	4
R-HSA-3000178	ECM proteoglycans	2/46	76/11091	0.0395029	0.396762	0.386261	BGN/COL4A1	2
R-HSA-428542	Regulation of commissural axon pathfinding by SLIT and ROBO	1/46	10/11091	0.0407257	0.396762	0.386261	ROBO1	1
R-HSA-416482	G alpha (12/13) signalling events	2/46	80/11091	0.0433476	0.396762	0.386261	ARHGEF33/GNG3	2
R-HSA-196025	Formation of annular gap junctions	1/46	11/11091	0.0447079	0.396762	0.386261	GJA1	1
R-HSA-2022923	Dermatan sulfate biosynthesis	1/46	11/11091	0.0447079	0.396762	0.386261	BGN	1
R-HSA-9013700	NOTCH4 Activation and Transmission of Signal to the Nucleus	1/46	11/11091	0.0447079	0.396762	0.386261	NOTCH4	1
R-HSA-449147	Signaling by Interleukins	5/46	473/11091	0.0450651	0.396762	0.386261	CCR2/IL13/IL1RL1/CCL19/IL31RA	5
R-HSA-190873	Gap junction degradation	1/46	12/11091	0.0486739	0.396762	0.386261	GJA1	1
R-HSA-373076	Class A/1 (Rhodopsin-like receptors)	4/46	334/11091	0.048966	0.396762	0.386261	CCR2/CCL19/PTGDR2/RXFP1	4
R-HSA-375276	Peptide ligand-binding receptors	3/46	201/11091	0.0503982	0.396762	0.386261	CCR2/CCL19/RXFP1	3
R-HSA-68877	Mitotic Prometaphase	3/46	205/11091	0.0528809	0.396762	0.386261	CENPE/SKA1/NEK2	3
R-HSA-1912408	Pre-NOTCH Transcription and Translation	2/46	92/11091	0.0556661	0.396762	0.386261	H4C9/NOTCH4	2
R-HSA-166786	Creation of C4 and C2 activators	1/46	14/11091	0.0565577	0.396762	0.386261	C1QC	1
R-HSA-2024101	CS/DS degradation	1/46	14/11091	0.0565577	0.396762	0.386261	BGN	1
R-HSA-428540	Activation of RAC1	1/46	14/11091	0.0565577	0.396762	0.386261	ROBO1	1
R-HSA-9711123	Cellular response to chemical stress	3/46	215/11091	0.0593434	0.396762	0.386261	HBB/HBA2/HBA1	3
R-HSA-141424	Amplification of signal from the kinetochores	2/46	96/11091	0.0600166	0.396762	0.386261	CENPE/SKA1	2
R-HSA-141444	Amplification of signal from unattached kinetochores via a MAD2 inhibitory signal	2/46	96/11091	0.0600166	0.396762	0.386261	CENPE/SKA1	2
R-HSA-2214320	Anchoring fibril formation	1/46	15/11091	0.0604756	0.396762	0.386261	COL4A1	1
R-HSA-2691230	Signaling by NOTCH1 HD Domain Mutants in Cancer	1/46	15/11091	0.0604756	0.396762	0.386261	NEURL1B	1
R-HSA-2691232	Constitutive Signaling by NOTCH1 HD Domain Mutants	1/46	15/11091	0.0604756	0.396762	0.386261	NEURL1B	1
R-HSA-391903	Eicosanoid ligand-binding receptors	1/46	15/11091	0.0604756	0.396762	0.386261	PTGDR2	1
R-HSA-71336	Pentose phosphate pathway	1/46	15/11091	0.0604756	0.396762	0.386261	RPEL1	1
R-HSA-9651496	Defects of contact activation system (CAS) and kallikrein/kinin system (KKS)	1/46	16/11091	0.0643775	0.396762	0.386261	SERPING1	1
R-HSA-6788467	IL-6-type cytokine receptor ligand interactions	1/46	17/11091	0.0682636	0.396762	0.386261	IL31RA	1
R-HSA-190840	Microtubule-dependent trafficking of connexons from Golgi to the plasma membrane	1/46	18/11091	0.0721339	0.396762	0.386261	GJA1	1
R-HSA-1912420	Pre-NOTCH Processing in Golgi	1/46	18/11091	0.0721339	0.396762	0.386261	NOTCH4	1
R-HSA-2243919	Crosslinking of collagen fibrils	1/46	18/11091	0.0721339	0.396762	0.386261	COL4A1	1
R-HSA-8964315	G beta:gamma signalling through BTK	1/46	18/11091	0.0721339	0.396762	0.386261	GNG3	1
R-HSA-9824594	Regulation of MITF-M-dependent genes involved in apoptosis	1/46	18/11091	0.0721339	0.396762	0.386261	BIRC7	1
R-HSA-157118	Signaling by NOTCH	3/46	235/11091	0.0733306	0.396762	0.386261	H4C9/NOTCH4/NEURL1B	3
R-HSA-1912422	Pre-NOTCH Expression and Processing	2/46	108/11091	0.0737329	0.396762	0.386261	H4C9/NOTCH4	2
R-HSA-190872	Transport of connexons to the plasma membrane	1/46	19/11091	0.0759885	0.396762	0.386261	GJA1	1
R-HSA-3000480	Scavenging by Class A Receptors	1/46	19/11091	0.0759885	0.396762	0.386261	COL4A1	1
R-HSA-392851	Prostacyclin signalling through prostacyclin receptor	1/46	19/11091	0.0759885	0.396762	0.386261	GNG3	1
R-HSA-9671793	Diseases of hemostasis	1/46	19/11091	0.0759885	0.396762	0.386261	SERPING1	1
R-HSA-69618	Mitotic Spindle Checkpoint	2/46	112/11091	0.0785111	0.396762	0.386261	CENPE/SKA1	2
R-HSA-2022870	Chondroitin sulfate biosynthesis	1/46	20/11091	0.0798274	0.396762	0.386261	BGN	1
R-HSA-3560783	Defective B4GALT7 causes EDS, progeroid type	1/46	20/11091	0.0798274	0.396762	0.386261	BGN	1
R-HSA-3560801	Defective B3GAT3 causes JDSSDHD	1/46	20/11091	0.0798274	0.396762	0.386261	BGN	1
R-HSA-418217	G beta:gamma signalling through PLC beta	1/46	20/11091	0.0798274	0.396762	0.386261	GNG3	1
R-HSA-4420332	Defective B3GALT6 causes EDSP2 and SEMDJL1	1/46	20/11091	0.0798274	0.396762	0.386261	BGN	1
R-HSA-6803204	TP53 Regulates Transcription of Genes Involved in Cytochrome C Release	1/46	20/11091	0.0798274	0.396762	0.386261	TP53AIP1	1
R-HSA-8964616	G beta:gamma signalling through CDC42	1/46	20/11091	0.0798274	0.396762	0.386261	GNG3	1
R-HSA-9013695	NOTCH4 Intracellular Domain Regulates Transcription	1/46	20/11091	0.0798274	0.396762	0.386261	NOTCH4	1
R-HSA-500657	Presynaptic function of Kainate receptors	1/46	21/11091	0.0836508	0.396762	0.386261	GNG3	1
R-HSA-9648025	EML4 and NUDC in mitotic spindle formation	2/46	117/11091	0.0846179	0.396762	0.386261	CENPE/SKA1	2
R-HSA-2979096	NOTCH2 Activation and Transmission of Signal to the Nucleus	1/46	22/11091	0.0874585	0.396762	0.386261	NEURL1B	1
R-HSA-392170	ADP signalling through P2Y purinoceptor 12	1/46	22/11091	0.0874585	0.396762	0.386261	GNG3	1
R-HSA-9613829	Chaperone Mediated Autophagy	1/46	22/11091	0.0874585	0.396762	0.386261	HBB	1
R-HSA-140837	Intrinsic Pathway of Fibrin Clot Formation	1/46	23/11091	0.0912508	0.396762	0.386261	SERPING1	1
R-HSA-166663	Initial triggering of complement	1/46	23/11091	0.0912508	0.396762	0.386261	C1QC	1
R-HSA-373753	Nephrin family interactions	1/46	23/11091	0.0912508	0.396762	0.386261	KIRREL2	1
R-HSA-68886	M Phase	4/46	417/11091	0.0934767	0.396762	0.386261	H4C9/CENPE/SKA1/NEK2	4
R-HSA-202040	G-protein activation	1/46	24/11091	0.0950277	0.396762	0.386261	GNG3	1
R-HSA-428930	Thromboxane signalling through TP receptor	1/46	24/11091	0.0950277	0.396762	0.386261	GNG3	1
R-HSA-6783589	Interleukin-6 family signaling	1/46	24/11091	0.0950277	0.396762	0.386261	IL31RA	1
R-HSA-9709603	Impaired BRCA2 binding to PALB2	1/46	24/11091	0.0950277	0.396762	0.386261	RAD51AP1	1
R-HSA-2500257	Resolution of Sister Chromatid Cohesion	2/46	127/11091	0.0972467	0.396762	0.386261	CENPE/SKA1	2
R-HSA-179409	APC-Cdc20 mediated degradation of Nek2A	1/46	25/11091	0.0987892	0.396762	0.386261	NEK2	1
R-HSA-392451	G beta:gamma signalling through PI3Kgamma	1/46	25/11091	0.0987892	0.396762	0.386261	GNG3	1
R-HSA-418592	ADP signalling through P2Y purinoceptor 1	1/46	25/11091	0.0987892	0.396762	0.386261	GNG3	1
R-HSA-9013507	NOTCH3 Activation and Transmission of Signal to the Nucleus	1/46	25/11091	0.0987892	0.396762	0.386261	NEURL1B	1
R-HSA-9701192	Defective homologous recombination repair (HRR) due to BRCA1 loss of function	1/46	25/11091	0.0987892	0.396762	0.386261	RAD51AP1	1
R-HSA-9701193	Defective homologous recombination repair (HRR) due to PALB2 loss of function	1/46	25/11091	0.0987892	0.396762	0.386261	RAD51AP1	1
R-HSA-9704331	Defective HDR through Homologous Recombination Repair (HRR) due to PALB2 loss of BRCA1 binding function	1/46	25/11091	0.0987892	0.396762	0.386261	RAD51AP1	1
R-HSA-9704646	Defective HDR through Homologous Recombination Repair (HRR) due to PALB2 loss of BRCA2/RAD51/RAD51C binding function	1/46	25/11091	0.0987892	0.396762	0.386261	RAD51AP1	1
R-HSA-1971475	A tetrasaccharide linker sequence is required for GAG synthesis	1/46	26/11091	0.102535	0.396762	0.386261	BGN	1
R-HSA-5693554	Resolution of D-loop Structures through Synthesis-Dependent Strand Annealing (SDSA)	1/46	27/11091	0.106266	0.396762	0.386261	RAD51AP1	1
R-HSA-5693567	HDR through Homologous Recombination (HRR) or Single Strand Annealing (SSA)	2/46	134/11091	0.106388	0.396762	0.386261	H4C9/RAD51AP1	2
R-HSA-350054	Notch-HLH transcription pathway	1/46	28/11091	0.109982	0.396762	0.386261	NOTCH4	1
R-HSA-400042	Adrenaline,noradrenaline inhibits insulin secretion	1/46	28/11091	0.109982	0.396762	0.386261	GNG3	1
R-HSA-211000	Gene Silencing by RNA	2/46	137/11091	0.110376	0.396762	0.386261	H4C9/TDRD9	2
R-HSA-1296041	Activation of G protein gated Potassium channels	1/46	29/11091	0.113683	0.396762	0.386261	GNG3	1
R-HSA-1296059	G protein gated Potassium channels	1/46	29/11091	0.113683	0.396762	0.386261	GNG3	1
R-HSA-5601884	PIWI-interacting RNA (piRNA) biogenesis	1/46	29/11091	0.113683	0.396762	0.386261	TDRD9	1
R-HSA-5669034	TNFs bind their physiological receptors	1/46	29/11091	0.113683	0.396762	0.386261	TNFSF15	1
R-HSA-997272	Inhibition of voltage gated Ca2+ channels via Gbeta/gamma subunits	1/46	29/11091	0.113683	0.396762	0.386261	GNG3	1
R-HSA-5663220	RHO GTPases Activate Formins	2/46	140/11091	0.114404	0.396762	0.386261	CENPE/SKA1	2
R-HSA-5693538	Homology Directed Repair	2/46	140/11091	0.114404	0.396762	0.386261	H4C9/RAD51AP1	2
R-HSA-3000157	Laminin interactions	1/46	30/11091	0.117369	0.396762	0.386261	COL4A1	1
R-HSA-3781865	Diseases of glycosylation	2/46	144/11091	0.119833	0.396762	0.386261	BGN/NOTCH4	2
R-HSA-69620	Cell Cycle Checkpoints	3/46	292/11091	0.120222	0.396762	0.386261	H4C9/CENPE/SKA1	3
R-HSA-182971	EGFR downregulation	1/46	31/11091	0.121039	0.396762	0.386261	PTPN3	1
R-HSA-201451	Signaling by BMP	1/46	31/11091	0.121039	0.396762	0.386261	ACVRL1	1
R-HSA-2122948	Activated NOTCH1 Transmits Signal to the Nucleus	1/46	31/11091	0.121039	0.396762	0.386261	NEURL1B	1
R-HSA-397795	G-protein beta:gamma signalling	1/46	32/11091	0.124695	0.396762	0.386261	GNG3	1
R-HSA-451326	Activation of kainate receptors upon glutamate binding	1/46	32/11091	0.124695	0.396762	0.386261	GNG3	1
R-HSA-456926	Thrombin signalling through proteinase activated receptors (PARs)	1/46	32/11091	0.124695	0.396762	0.386261	GNG3	1
R-HSA-1592389	Activation of Matrix Metalloproteinases	1/46	33/11091	0.128336	0.396762	0.386261	MMP10	1
R-HSA-163359	Glucagon signaling in metabolic regulation	1/46	33/11091	0.128336	0.396762	0.386261	GNG3	1
R-HSA-1980145	Signaling by NOTCH2	1/46	33/11091	0.128336	0.396762	0.386261	NEURL1B	1
R-HSA-392518	Signal amplification	1/46	33/11091	0.128336	0.396762	0.386261	GNG3	1
R-HSA-420092	Glucagon-type ligand receptors	1/46	33/11091	0.128336	0.396762	0.386261	GNG3	1
R-HSA-1500931	Cell-Cell communication	2/46	153/11091	0.132278	0.396762	0.386261	KIRREL2/CDH13	2
R-HSA-446652	Interleukin-1 family signaling	2/46	153/11091	0.132278	0.396762	0.386261	IL13/IL1RL1	2
R-HSA-1296065	Inwardly rectifying K+ channels	1/46	35/11091	0.135573	0.396762	0.386261	GNG3	1
R-HSA-9615710	Late endosomal microautophagy	1/46	35/11091	0.135573	0.396762	0.386261	HBB	1
R-HSA-190861	Gap junction assembly	1/46	36/11091	0.13917	0.396762	0.386261	GJA1	1
R-HSA-5693568	Resolution of D-loop Structures through Holliday Junction Intermediates	1/46	36/11091	0.13917	0.396762	0.386261	RAD51AP1	1
R-HSA-418555	G alpha (s) signalling events	2/46	158/11091	0.139319	0.396762	0.386261	RXFP1/GNG3	2
R-HSA-2129379	Molecules associated with elastic fibres	1/46	37/11091	0.142752	0.396762	0.386261	FBN2	1
R-HSA-5693537	Resolution of D-Loop Structures	1/46	37/11091	0.142752	0.396762	0.386261	RAD51AP1	1
R-HSA-77289	Mitochondrial Fatty Acid Beta-Oxidation	1/46	37/11091	0.142752	0.396762	0.386261	ACOT11	1
R-HSA-6814122	Cooperation of PDCL (PhLP1) and TRiC/CCT in G-protein beta folding	1/46	38/11091	0.146319	0.396762	0.386261	GNG3	1
R-HSA-140877	Formation of Fibrin Clot (Clotting Cascade)	1/46	39/11091	0.149872	0.396762	0.386261	SERPING1	1
R-HSA-420499	Class C/3 (Metabotropic glutamate/pheromone receptors)	1/46	39/11091	0.149872	0.396762	0.386261	TAS2R3	1
R-HSA-195258	RHO GTPase Effectors	3/46	326/11091	0.152386	0.396762	0.386261	H4C9/CENPE/SKA1	3
R-HSA-1461957	Beta defensins	1/46	40/11091	0.15341	0.396762	0.386261	CCR2	1
R-HSA-983231	Factors involved in megakaryocyte development and platelet production	2/46	168/11091	0.153639	0.396762	0.386261	HBB/CENPE	2
R-HSA-5693532	DNA Double-Strand Break Repair	2/46	170/11091	0.156539	0.396762	0.386261	H4C9/RAD51AP1	2
R-HSA-3560782	Diseases associated with glycosaminoglycan metabolism	1/46	41/11091	0.156934	0.396762	0.386261	BGN	1
R-HSA-9675136	Diseases of DNA Double-Strand Break Repair	1/46	41/11091	0.156934	0.396762	0.386261	RAD51AP1	1
R-HSA-9701190	Defective homologous recombination repair (HRR) due to BRCA2 loss of function	1/46	41/11091	0.156934	0.396762	0.386261	RAD51AP1	1
R-HSA-9717207	Sensory perception of sweet, bitter, and umami (glutamate) taste	1/46	41/11091	0.156934	0.396762	0.386261	TAS2R3	1
R-HSA-381676	Glucagon-like Peptide-1 (GLP1) regulates insulin secretion	1/46	42/11091	0.160444	0.396762	0.386261	GNG3	1
R-HSA-419037	NCAM1 interactions	1/46	42/11091	0.160444	0.396762	0.386261	COL4A1	1
R-HSA-9696264	RND3 GTPase cycle	1/46	42/11091	0.160444	0.396762	0.386261	RND3	1
R-HSA-9821993	Replacement of protamines by nucleosomes in the male pronucleus	1/46	42/11091	0.160444	0.396762	0.386261	H4C9	1
R-HSA-432040	Vasopressin regulates renal water homeostasis via Aquaporins	1/46	43/11091	0.163939	0.396762	0.386261	GNG3	1
R-HSA-5675221	Negative regulation of MAPK pathway	1/46	43/11091	0.163939	0.396762	0.386261	PTPN3	1
R-HSA-5693579	Homologous DNA Pairing and Strand Exchange	1/46	43/11091	0.163939	0.396762	0.386261	RAD51AP1	1
R-HSA-9660821	ADORA2B mediated anti-inflammatory cytokines production	1/46	43/11091	0.163939	0.396762	0.386261	GNG3	1
R-HSA-977444	GABA B receptor activation	1/46	43/11091	0.163939	0.396762	0.386261	GNG3	1
R-HSA-991365	Activation of GABAB receptors	1/46	43/11091	0.163939	0.396762	0.386261	GNG3	1
R-HSA-1566948	Elastic fibre formation	1/46	44/11091	0.16742	0.396762	0.386261	FBN2	1
R-HSA-373752	Netrin-1 signaling	1/46	44/11091	0.16742	0.396762	0.386261	ROBO1	1
R-HSA-5633008	TP53 Regulates Transcription of Cell Death Genes	1/46	44/11091	0.16742	0.396762	0.386261	TP53AIP1	1
R-HSA-8948216	Collagen chain trimerization	1/46	44/11091	0.16742	0.396762	0.386261	COL4A1	1
R-HSA-9634597	GPER1 signaling	1/46	45/11091	0.170887	0.402224	0.391578	GNG3	1
R-HSA-190828	Gap junction trafficking	1/46	47/11091	0.177778	0.412828	0.401901	GJA1	1
R-HSA-9717189	Sensory perception of taste	1/46	47/11091	0.177778	0.412828	0.401901	TAS2R3	1
R-HSA-418597	G alpha (z) signalling events	1/46	48/11091	0.181203	0.416998	0.405961	GNG3	1
R-HSA-157858	Gap junction trafficking and regulation	1/46	49/11091	0.184614	0.416998	0.405961	GJA1	1
R-HSA-9012852	Signaling by NOTCH3	1/46	49/11091	0.184614	0.416998	0.405961	NEURL1B	1
R-HSA-2467813	Separation of Sister Chromatids	2/46	190/11091	0.186067	0.416998	0.405961	CENPE/SKA1	2
R-HSA-1461973	Defensins	1/46	50/11091	0.188011	0.416998	0.405961	CCR2	1
R-HSA-1793185	Chondroitin sulfate/dermatan sulfate metabolism	1/46	50/11091	0.188011	0.416998	0.405961	BGN	1
R-HSA-3214842	HDMs demethylate histones	1/46	50/11091	0.188011	0.416998	0.405961	H4C9	1
R-HSA-171306	Packaging Of Telomere Ends	1/46	51/11091	0.191394	0.418275	0.407204	H4C9	1
R-HSA-9675135	Diseases of DNA repair	1/46	51/11091	0.191394	0.418275	0.407204	RAD51AP1	1
R-HSA-445717	Aquaporin-mediated transport	1/46	52/11091	0.194763	0.418275	0.407204	GNG3	1
R-HSA-177929	Signaling by EGFR	1/46	53/11091	0.198118	0.418275	0.407204	PTPN3	1
R-HSA-5620924	Intraflagellar transport	1/46	54/11091	0.20146	0.418275	0.407204	DYNLRB2	1
R-HSA-9604323	Negative regulation of NOTCH4 signaling	1/46	54/11091	0.20146	0.418275	0.407204	NOTCH4	1
R-HSA-5617833	Cilium Assembly	2/46	201/11091	0.202645	0.418275	0.407204	NEK2/DYNLRB2	2
R-HSA-110330	Recognition and association of DNA glycosylase with site containing an affected purine	1/46	55/11091	0.204788	0.418275	0.407204	H4C9	1
R-HSA-110331	Cleavage of the damaged purine	1/46	55/11091	0.204788	0.418275	0.407204	H4C9	1
R-HSA-73927	Depurination	1/46	55/11091	0.204788	0.418275	0.407204	H4C9	1
R-HSA-9013409	RHOJ GTPase cycle	1/46	55/11091	0.204788	0.418275	0.407204	GJA1	1
R-HSA-1638091	Heparan sulfate/heparin (HS-GAG) metabolism	1/46	57/11091	0.211404	0.418275	0.407204	BGN	1
R-HSA-418990	Adherens junctions interactions	1/46	57/11091	0.211404	0.418275	0.407204	CDH13	1
R-HSA-186797	Signaling by PDGF	1/46	58/11091	0.214691	0.418275	0.407204	COL4A1	1
R-HSA-2644602	Signaling by NOTCH1 PEST Domain Mutants in Cancer	1/46	58/11091	0.214691	0.418275	0.407204	NEURL1B	1
R-HSA-2644603	Signaling by NOTCH1 in Cancer	1/46	58/11091	0.214691	0.418275	0.407204	NEURL1B	1
R-HSA-2644606	Constitutive Signaling by NOTCH1 PEST Domain Mutants	1/46	58/11091	0.214691	0.418275	0.407204	NEURL1B	1
R-HSA-2894858	Signaling by NOTCH1 HD+PEST Domain Mutants in Cancer	1/46	58/11091	0.214691	0.418275	0.407204	NEURL1B	1
R-HSA-2894862	Constitutive Signaling by NOTCH1 HD+PEST Domain Mutants	1/46	58/11091	0.214691	0.418275	0.407204	NEURL1B	1
R-HSA-193648	NRAGE signals death through JNK	1/46	59/11091	0.217966	0.418275	0.407204	ARHGEF33	1
R-HSA-3000171	Non-integrin membrane-ECM interactions	1/46	59/11091	0.217966	0.418275	0.407204	COL4A1	1
R-HSA-9013406	RHOQ GTPase cycle	1/46	59/11091	0.217966	0.418275	0.407204	GJA1	1
R-HSA-983189	Kinesins	1/46	59/11091	0.217966	0.418275	0.407204	CENPE	1
R-HSA-110328	Recognition and association of DNA glycosylase with site containing an affected pyrimidine	1/46	60/11091	0.221226	0.418275	0.407204	H4C9	1
R-HSA-110329	Cleavage of the damaged pyrimidine	1/46	60/11091	0.221226	0.418275	0.407204	H4C9	1
R-HSA-73928	Depyrimidination	1/46	60/11091	0.221226	0.418275	0.407204	H4C9	1
R-HSA-977443	GABA receptor activation	1/46	60/11091	0.221226	0.418275	0.407204	GNG3	1
R-HSA-2022090	Assembly of collagen fibrils and other multimeric structures	1/46	61/11091	0.224474	0.421321	0.41017	COL4A1	1
R-HSA-4086398	Ca2+ pathway	1/46	62/11091	0.227708	0.421321	0.41017	GNG3	1
R-HSA-73728	RNA Polymerase I Promoter Opening	1/46	62/11091	0.227708	0.421321	0.41017	H4C9	1
R-HSA-73929	Base-Excision Repair, AP Site Formation	1/46	62/11091	0.227708	0.421321	0.41017	H4C9	1
R-HSA-375165	NCAM signaling for neurite out-growth	1/46	63/11091	0.230929	0.425008	0.413759	COL4A1	1
R-HSA-5334118	DNA methylation	1/46	64/11091	0.234137	0.425996	0.414721	H4C9	1
R-HSA-8939211	ESR-mediated signaling	2/46	222/11091	0.234731	0.425996	0.414721	H4C9/GNG3	2
R-HSA-1268020	Mitochondrial protein import	1/46	65/11091	0.237332	0.425996	0.414721	PAM16	1
R-HSA-5625886	Activated PKN1 stimulates transcription of AR (androgen receptor) regulated genes KLK2 and KLK3	1/46	66/11091	0.240514	0.425996	0.414721	H4C9	1
R-HSA-1650814	Collagen biosynthesis and modifying enzymes	1/46	67/11091	0.243683	0.425996	0.414721	COL4A1	1
R-HSA-427359	SIRT1 negatively regulates rRNA expression	1/46	67/11091	0.243683	0.425996	0.414721	H4C9	1
R-HSA-9670095	Inhibition of DNA recombination at telomere	1/46	67/11091	0.243683	0.425996	0.414721	H4C9	1
R-HSA-5693571	Nonhomologous End-Joining (NHEJ)	1/46	68/11091	0.246839	0.425996	0.414721	H4C9	1
R-HSA-68616	Assembly of the ORC complex at the origin of replication	1/46	68/11091	0.246839	0.425996	0.414721	H4C9	1
R-HSA-3214841	PKMTs methylate histone lysines	1/46	69/11091	0.249982	0.425996	0.414721	H4C9	1
R-HSA-3906995	Diseases associated with O-glycosylation of proteins	1/46	69/11091	0.249982	0.425996	0.414721	NOTCH4	1
R-HSA-380259	Loss of Nlp from mitotic centrosomes	1/46	70/11091	0.253112	0.425996	0.414721	NEK2	1
R-HSA-380284	Loss of proteins required for interphase microtubule organization from the centrosome	1/46	70/11091	0.253112	0.425996	0.414721	NEK2	1
R-HSA-5685942	HDR through Homologous Recombination (HRR)	1/46	70/11091	0.253112	0.425996	0.414721	RAD51AP1	1
R-HSA-9821002	Chromatin modifications during the maternal to zygotic transition (MZT)	1/46	70/11091	0.253112	0.425996	0.414721	H4C9	1
R-HSA-68882	Mitotic Anaphase	2/46	235/11091	0.25477	0.425996	0.414721	CENPE/SKA1	2
R-HSA-4551638	SUMOylation of chromatin organization proteins	1/46	71/11091	0.256229	0.425996	0.414721	H4C9	1
R-HSA-2555396	Mitotic Metaphase and Anaphase	2/46	236/11091	0.256315	0.425996	0.414721	CENPE/SKA1	2
R-HSA-212300	PRC2 methylates histones and DNA	1/46	72/11091	0.259334	0.425996	0.414721	H4C9	1
R-HSA-9710421	Defective pyroptosis	1/46	72/11091	0.259334	0.425996	0.414721	H4C9	1
R-HSA-179419	APC:Cdc20 mediated degradation of cell cycle proteins prior to satisfation of the cell cycle checkpoint	1/46	73/11091	0.262426	0.425996	0.414721	NEK2	1
R-HSA-2299718	Condensation of Prophase Chromosomes	1/46	73/11091	0.262426	0.425996	0.414721	H4C9	1
R-HSA-606279	Deposition of new CENPA-containing nucleosomes at the centromere	1/46	73/11091	0.262426	0.425996	0.414721	H4C9	1
R-HSA-774815	Nucleosome assembly	1/46	73/11091	0.262426	0.425996	0.414721	H4C9	1
R-HSA-8854518	AURKA Activation by TPX2	1/46	73/11091	0.262426	0.425996	0.414721	NEK2	1
R-HSA-1980143	Signaling by NOTCH1	1/46	74/11091	0.265505	0.425996	0.414721	NEURL1B	1
R-HSA-176409	APC/C:Cdc20 mediated degradation of mitotic proteins	1/46	75/11091	0.268572	0.425996	0.414721	NEK2	1
R-HSA-427389	ERCC6 (CSB) and EHMT2 (G9a) positively regulate rRNA expression	1/46	75/11091	0.268572	0.425996	0.414721	H4C9	1
R-HSA-176814	Activation of APC/C and APC/C:Cdc20 mediated degradation of mitotic proteins	1/46	76/11091	0.271626	0.425996	0.414721	NEK2	1
R-HSA-204998	Cell death signalling via NRAGE, NRIF and NADE	1/46	76/11091	0.271626	0.425996	0.414721	ARHGEF33	1
R-HSA-5693565	Recruitment and ATM-mediated phosphorylation of repair and signaling proteins at DNA double strand breaks	1/46	77/11091	0.274668	0.425996	0.414721	H4C9	1
R-HSA-9009391	Extra-nuclear estrogen signaling	1/46	77/11091	0.274668	0.425996	0.414721	GNG3	1
R-HSA-1221632	Meiotic synapsis	1/46	78/11091	0.277697	0.425996	0.414721	H4C9	1
R-HSA-3214858	RMTs methylate histone arginines	1/46	78/11091	0.277697	0.425996	0.414721	H4C9	1
R-HSA-422356	Regulation of insulin secretion	1/46	78/11091	0.277697	0.425996	0.414721	GNG3	1
R-HSA-5693606	DNA Double Strand Break Response	1/46	78/11091	0.277697	0.425996	0.414721	H4C9	1
R-HSA-5668914	Diseases of metabolism	2/46	250/11091	0.277955	0.425996	0.414721	BGN/NOTCH4	2
R-HSA-2559586	DNA Damage/Telomere Stress Induced Senescence	1/46	79/11091	0.280714	0.425996	0.414721	H4C9	1
R-HSA-9662851	Anti-inflammatory response favouring Leishmania parasite infection	1/46	79/11091	0.280714	0.425996	0.414721	GNG3	1
R-HSA-9664433	Leishmania parasite growth and survival	1/46	79/11091	0.280714	0.425996	0.414721	GNG3	1
R-HSA-380270	Recruitment of mitotic centrosome proteins and complexes	1/46	82/11091	0.289692	0.43204	0.420605	NEK2	1
R-HSA-380287	Centrosome maturation	1/46	82/11091	0.289692	0.43204	0.420605	NEK2	1
R-HSA-9013694	Signaling by NOTCH4	1/46	82/11091	0.289692	0.43204	0.420605	NOTCH4	1
R-HSA-9856651	MITF-M-dependent gene expression	1/46	82/11091	0.289692	0.43204	0.420605	BIRC7	1
R-HSA-76002	Platelet activation, signaling and aggregation	2/46	263/11091	0.298035	0.439581	0.427946	SERPING1/GNG3	2
R-HSA-216083	Integrin cell surface interactions	1/46	85/11091	0.298559	0.439581	0.427946	COL4A1	1
R-HSA-912446	Meiotic recombination	1/46	85/11091	0.298559	0.439581	0.427946	H4C9	1
R-HSA-174143	APC/C-mediated degradation of cell cycle proteins	1/46	87/11091	0.304411	0.440374	0.428718	NEK2	1
R-HSA-453276	Regulation of mitotic cell cycle	1/46	87/11091	0.304411	0.440374	0.428718	NEK2	1
R-HSA-2565942	Regulation of PLK1 Activity at G2/M Transition	1/46	88/11091	0.307318	0.440374	0.428718	NEK2	1
R-HSA-418346	Platelet homeostasis	1/46	88/11091	0.307318	0.440374	0.428718	GNG3	1
R-HSA-421270	Cell-cell junction organization	1/46	88/11091	0.307318	0.440374	0.428718	CDH13	1
R-HSA-9616222	Transcriptional regulation of granulopoiesis	1/46	89/11091	0.310214	0.440374	0.428718	H4C9	1
R-HSA-1474290	Collagen formation	1/46	90/11091	0.313098	0.440374	0.428718	COL4A1	1
R-HSA-201722	Formation of the beta-catenin:TCF transactivating complex	1/46	90/11091	0.313098	0.440374	0.428718	H4C9	1
R-HSA-390466	Chaperonin-mediated protein folding	1/46	90/11091	0.313098	0.440374	0.428718	GNG3	1
R-HSA-5250924	B-WICH complex positively regulates rRNA expression	1/46	90/11091	0.313098	0.440374	0.428718	H4C9	1
R-HSA-73772	RNA Polymerase I Promoter Escape	1/46	90/11091	0.313098	0.440374	0.428718	H4C9	1
R-HSA-73884	Base Excision Repair	1/46	91/11091	0.31597	0.442614	0.430899	H4C9	1
R-HSA-111885	Opioid Signalling	1/46	92/11091	0.318831	0.443806	0.432059	GNG3	1
R-HSA-3214815	HDACs deacetylate histones	1/46	94/11091	0.324517	0.443806	0.432059	H4C9	1
R-HSA-380320	Recruitment of NuMA to mitotic centrosomes	1/46	94/11091	0.324517	0.443806	0.432059	NEK2	1
R-HSA-5625740	RHO GTPases activate PKNs	1/46	94/11091	0.324517	0.443806	0.432059	H4C9	1
R-HSA-69473	G2/M DNA damage checkpoint	1/46	94/11091	0.324517	0.443806	0.432059	H4C9	1
R-HSA-8936459	RUNX1 regulates genes involved in megakaryocyte differentiation and platelet function	1/46	94/11091	0.324517	0.443806	0.432059	H4C9	1
R-HSA-373080	Class B/2 (Secretin family receptors)	1/46	95/11091	0.327342	0.444159	0.432403	GNG3	1
R-HSA-6803157	Antimicrobial peptides	1/46	95/11091	0.327342	0.444159	0.432403	CCR2	1
R-HSA-391251	Protein folding	1/46	96/11091	0.330156	0.446227	0.434416	GNG3	1
R-HSA-193704	p75 NTR receptor-mediated signalling	1/46	97/11091	0.332959	0.446526	0.434707	ARHGEF33	1
R-HSA-5693607	Processing of DNA double-strand break ends	1/46	97/11091	0.332959	0.446526	0.434707	H4C9	1
R-HSA-5620912	Anchoring of the basal body to the plasma membrane	1/46	98/11091	0.33575	0.448531	0.436659	NEK2	1
R-HSA-6811434	COPI-dependent Golgi-to-ER retrograde traffic	1/46	99/11091	0.338529	0.450024	0.438113	CENPE	1
R-HSA-71387	Metabolism of carbohydrates	2/46	290/11091	0.339469	0.450024	0.438113	BGN/RPEL1	2
R-HSA-5668541	TNFR2 non-canonical NF-kB pathway	1/46	102/11091	0.3468	0.457988	0.445866	TNFSF15	1
R-HSA-1852241	Organelle biogenesis and maintenance	2/46	296/11091	0.348596	0.458101	0.445977	NEK2/DYNLRB2	2
R-HSA-1296071	Potassium Channels	1/46	103/11091	0.349534	0.458101	0.445977	GNG3	1
R-HSA-9006931	Signaling by Nuclear Receptors	2/46	298/11091	0.351629	0.458199	0.446072	H4C9/GNG3	2
R-HSA-9645723	Diseases of programmed cell death	1/46	104/11091	0.352257	0.458199	0.446072	H4C9	1
R-HSA-5250913	Positive epigenetic regulation of rRNA expression	1/46	105/11091	0.354969	0.458281	0.446151	H4C9	1
R-HSA-5578749	Transcriptional regulation by small RNAs	1/46	105/11091	0.354969	0.458281	0.446151	H4C9	1
R-HSA-427413	NoRC negatively regulates rRNA expression	1/46	106/11091	0.35767	0.458347	0.446216	H4C9	1
R-HSA-6811558	PI5P, PP2A and IER3 Regulate PI3K/AKT Signaling	1/46	106/11091	0.35767	0.458347	0.446216	IL1RL1	1
R-HSA-163685	Integration of energy metabolism	1/46	108/11091	0.363039	0.461789	0.449566	GNG3	1
R-HSA-6785807	Interleukin-4 and Interleukin-13 signaling	1/46	108/11091	0.363039	0.461789	0.449566	IL13	1
R-HSA-5250941	Negative epigenetic regulation of rRNA expression	1/46	109/11091	0.365706	0.461789	0.449566	H4C9	1
R-HSA-73854	RNA Polymerase I Promoter Clearance	1/46	109/11091	0.365706	0.461789	0.449566	H4C9	1
R-HSA-2559582	Senescence-Associated Secretory Phenotype (SASP)	1/46	110/11091	0.368363	0.461789	0.449566	H4C9	1
R-HSA-977225	Amyloid fiber formation	1/46	110/11091	0.368363	0.461789	0.449566	H4C9	1
R-HSA-73864	RNA Polymerase I Transcription	1/46	111/11091	0.371009	0.463427	0.451161	H4C9	1
R-HSA-157579	Telomere Maintenance	1/46	112/11091	0.373644	0.465039	0.452731	H4C9	1
R-HSA-199418	Negative regulation of the PI3K/AKT network	1/46	113/11091	0.376269	0.466627	0.454276	IL1RL1	1
R-HSA-9730414	MITF-M-regulated melanocyte development	1/46	114/11091	0.378882	0.46819	0.455798	BIRC7	1
R-HSA-446728	Cell junction organization	1/46	115/11091	0.381485	0.469729	0.457296	CDH13	1
R-HSA-9610379	HCMV Late Events	1/46	116/11091	0.384077	0.47107	0.458602	H4C9	1
R-HSA-1500620	Meiosis	1/46	117/11091	0.386659	0.47107	0.458602	H4C9	1
R-HSA-9816359	Maternal to zygotic transition (MZT)	1/46	117/11091	0.386659	0.47107	0.458602	H4C9	1
R-HSA-8878166	Transcriptional regulation by RUNX2	1/46	120/11091	0.39434	0.478468	0.465804	ITGBL1	1
R-HSA-5617472	Activation of anterior HOX genes in hindbrain development during early embryogenesis	1/46	121/11091	0.396879	0.478468	0.465804	H4C9	1
R-HSA-5619507	Activation of HOX genes during differentiation	1/46	121/11091	0.396879	0.478468	0.465804	H4C9	1
R-HSA-195721	Signaling by WNT	2/46	331/11091	0.400959	0.480875	0.468147	H4C9/GNG3	2
R-HSA-2132295	MHC class II antigen presentation	1/46	123/11091	0.401927	0.480875	0.468147	CENPE	1
R-HSA-2559580	Oxidative Stress Induced Senescence	1/46	124/11091	0.404435	0.480875	0.468147	H4C9	1
R-HSA-9006936	Signaling by TGFB family members	1/46	124/11091	0.404435	0.480875	0.468147	ACVRL1	1
R-HSA-73894	DNA Repair	2/46	335/11091	0.406832	0.482067	0.469308	H4C9/RAD51AP1	2
R-HSA-1630316	Glycosaminoglycan metabolism	1/46	126/11091	0.409421	0.48348	0.470684	BGN	1
R-HSA-114608	Platelet degranulation	1/46	129/11091	0.416824	0.488885	0.475945	SERPING1	1
R-HSA-8939236	RUNX1 regulates transcription of genes involved in differentiation of HSCs	1/46	129/11091	0.416824	0.488885	0.475945	H4C9	1
R-HSA-8856688	Golgi-to-ER retrograde transport	1/46	133/11091	0.426552	0.498605	0.485408	CENPE	1
R-HSA-76005	Response to elevated platelet cytosolic Ca2+	1/46	134/11091	0.428959	0.49973	0.486504	SERPING1	1
R-HSA-9609690	HCMV Early Events	1/46	135/11091	0.431357	0.500837	0.487581	H4C9	1
R-HSA-73886	Chromosome Maintenance	1/46	140/11091	0.443197	0.510448	0.496937	H4C9	1
R-HSA-3214847	HATs acetylate histones	1/46	141/11091	0.445536	0.510448	0.496937	H4C9	1
R-HSA-68867	Assembly of the pre-replicative complex	1/46	141/11091	0.445536	0.510448	0.496937	H4C9	1
R-HSA-68875	Mitotic Prophase	1/46	141/11091	0.445536	0.510448	0.496937	H4C9	1
R-HSA-3858494	Beta-catenin independent WNT signaling	1/46	146/11091	0.457086	0.521954	0.508138	GNG3	1
R-HSA-9018519	Estrogen-dependent gene expression	1/46	149/11091	0.463904	0.527996	0.514021	H4C9	1
R-HSA-9612973	Autophagy	1/46	151/11091	0.468402	0.531367	0.517303	HBB	1
R-HSA-1474165	Reproduction	1/46	154/11091	0.47508	0.535432	0.52126	H4C9	1
R-HSA-73887	Death Receptor Signaling	1/46	154/11091	0.47508	0.535432	0.52126	ARHGEF33	1
R-HSA-69002	DNA Replication Pre-Initiation	1/46	158/11091	0.483857	0.543553	0.529167	H4C9	1
R-HSA-9609646	HCMV Infection	1/46	160/11091	0.488191	0.546648	0.532179	H4C9	1
R-HSA-9609507	Protein localization	1/46	164/11091	0.496753	0.550887	0.536306	PAM16	1
R-HSA-9658195	Leishmania infection	1/46	164/11091	0.496753	0.550887	0.536306	GNG3	1
R-HSA-9824443	Parasitic Infection Pathways	1/46	164/11091	0.496753	0.550887	0.536306	GNG3	1
R-HSA-69481	G2/M Checkpoints	1/46	167/11091	0.503083	0.556123	0.541404	H4C9	1
R-HSA-9010553	Regulation of expression of SLITs and ROBOs	1/46	172/11091	0.513459	0.565786	0.550811	ROBO1	1
R-HSA-8978868	Fatty acid metabolism	1/46	176/11091	0.521608	0.57294	0.557776	ACOT11	1
R-HSA-3108232	SUMO E3 ligases SUMOylate target proteins	1/46	183/11091	0.535547	0.58639	0.57087	H4C9	1
R-HSA-69306	DNA Replication	1/46	186/11091	0.541399	0.590927	0.575287	H4C9	1
R-HSA-212165	Epigenetic regulation of gene expression	1/46	187/11091	0.543333	0.591174	0.575527	H4C9	1
R-HSA-2990846	SUMOylation	1/46	189/11091	0.547178	0.593491	0.577783	H4C9	1
R-HSA-2559583	Cellular Senescence	1/46	195/11091	0.558525	0.603905	0.587921	H4C9	1
R-HSA-9012999	RHO GTPase cycle	2/46	449/11091	0.561082	0.604151	0.58816	GJA1/RND3	2
R-HSA-69275	G2/M Transition	1/46	197/11091	0.562244	0.604151	0.58816	NEK2	1
R-HSA-453274	Mitotic G2-G2/M phases	1/46	199/11091	0.565934	0.606232	0.590187	NEK2	1
R-HSA-6811442	Intra-Golgi and retrograde Golgi-to-ER traffic	1/46	202/11091	0.57141	0.61021	0.594059	CENPE	1
R-HSA-9705683	SARS-CoV-2-host interactions	1/46	203/11091	0.573221	0.61026	0.594108	GJA1	1
R-HSA-112314	Neurotransmitter receptors and postsynaptic signal transmission	1/46	205/11091	0.57682	0.612207	0.596004	GNG3	1
R-HSA-6805567	Keratinization	1/46	215/11091	0.594373	0.6288	0.612157	KRTAP16-1	1
R-HSA-416476	G alpha (q) signalling events	1/46	216/11091	0.596088	0.6288	0.612157	GNG3	1
R-HSA-376176	Signaling by ROBO receptors	1/46	219/11091	0.601192	0.632257	0.615523	ROBO1	1
R-HSA-201681	TCF dependent signaling in response to WNT	1/46	232/11091	0.622592	0.652778	0.6355	H4C9	1
R-HSA-8878171	Transcriptional regulation by RUNX1	1/46	236/11091	0.628947	0.657449	0.640048	H4C9	1
R-HSA-1257604	PIP3 activates AKT signaling	1/46	268/11091	0.676158	0.701197	0.682638	IL1RL1	1
R-HSA-112315	Transmission across Chemical Synapses	1/46	270/11091	0.678905	0.701197	0.682638	GNG3	1
R-HSA-3247509	Chromatin modifying enzymes	1/46	270/11091	0.678905	0.701197	0.682638	H4C9	1
R-HSA-4839726	Chromatin organization	1/46	270/11091	0.678905	0.701197	0.682638	H4C9	1
R-HSA-5673001	RAF/MAP kinase cascade	1/46	280/11091	0.692302	0.712906	0.694037	PTPN3	1
R-HSA-5684996	MAPK1/MAPK3 signaling	1/46	286/11091	0.700076	0.718772	0.699748	PTPN3	1
R-HSA-9694516	SARS-CoV-2 Infection	1/46	299/11091	0.716266	0.73322	0.713813	GJA1	1
R-HSA-446203	Asparagine N-linked glycosylation	1/46	304/11091	0.722263	0.737177	0.717666	ASGR1	1
R-HSA-9006925	Intracellular signaling by second messengers	1/46	310/11091	0.729296	0.742166	0.722522	IL1RL1	1
R-HSA-5683057	MAPK family signaling cascades	1/46	325/11091	0.746124	0.757064	0.737026	PTPN3	1
R-HSA-3700989	Transcriptional Regulation by TP53	1/46	362/11091	0.783378	0.792541	0.771564	TP53AIP1	1
R-HSA-112316	Neuronal System	1/46	410/11091	0.823829	0.831034	0.809038	GNG3	1
R-HSA-9679506	SARS-CoV Infections	1/46	414/11091	0.826844	0.831652	0.809639	GJA1	1
R-HSA-5663202	Diseases of signal transduction by growth factor receptors and second messengers	1/46	459/11091	0.857478	0.859964	0.837202	NEURL1B	1
R-HSA-6798695	Neutrophil degranulation	1/46	480/11091	0.869893	0.869893	0.846869	HBB	1

## Sheet: culter4-reactome
ID	Description	GeneRatio	BgRatio	pvalue	p.adjust	qvalue	geneID	Count
R-HSA-3000178	ECM proteoglycans	8/108	76/11091	6.78e-07	0.000339017	0.00030119	SERPINE1/COL1A2/COL4A2/COL6A3/LAMB1/COL5A2/ITGA7/LAMA4	8
R-HSA-8948216	Collagen chain trimerization	6/108	44/11091	3.87e-06	0.000968644	0.000860563	COL1A2/COL4A2/COL6A3/COL8A1/COL5A2/COL20A1	6
R-HSA-1474244	Extracellular matrix organization	13/108	300/11091	6.58e-06	0.00106649	0.000947491	SERPINE1/COL1A2/MMP1/CAPN3/COL4A2/COL6A3/LAMB1/COL8A1/COL5A2/ITGA7/LAMA4/ELN/COL20A1	13
R-HSA-1474228	Degradation of the extracellular matrix	9/108	140/11091	8.53e-06	0.00106649	0.000947491	COL1A2/MMP1/CAPN3/COL4A2/COL6A3/LAMB1/COL8A1/COL5A2/ELN	9
R-HSA-1442490	Collagen degradation	6/108	64/11091	3.51e-05	0.00351496	0.00312277	COL1A2/MMP1/COL4A2/COL6A3/COL8A1/COL5A2	6
R-HSA-1650814	Collagen biosynthesis and modifying enzymes	6/108	67/11091	4.57e-05	0.00380786	0.00338298	COL1A2/COL4A2/COL6A3/COL8A1/COL5A2/COL20A1	6
R-HSA-9662361	Sensory processing of sound by outer hair cells of the cochlea	5/108	54/11091	0.000172627	0.00958652	0.00851686	PJVK/ESPNL/FSCN2/EPB41L1/STRC	5
R-HSA-216083	Integrin cell surface interactions	6/108	85/11091	0.000173822	0.00958652	0.00851686	COL1A2/COL4A2/COL6A3/COL8A1/COL5A2/ITGA7	6
R-HSA-3000157	Laminin interactions	4/108	30/11091	0.00019173	0.00958652	0.00851686	COL4A2/LAMB1/ITGA7/LAMA4	4
R-HSA-8874081	MET activates PTK2 signaling	4/108	30/11091	0.00019173	0.00958652	0.00851686	COL1A2/LAMB1/COL5A2/LAMA4	4
R-HSA-1474290	Collagen formation	6/108	90/11091	0.000237922	0.0108146	0.00960796	COL1A2/COL4A2/COL6A3/COL8A1/COL5A2/COL20A1	6
R-HSA-3000171	Non-integrin membrane-ECM interactions	5/108	59/11091	0.000262941	0.0109559	0.00973344	COL1A2/COL4A2/LAMB1/COL5A2/LAMA4	5
R-HSA-2022090	Assembly of collagen fibrils and other multimeric structures	5/108	61/11091	0.000307678	0.0118338	0.0105134	COL1A2/COL4A2/COL6A3/COL8A1/COL5A2	5
R-HSA-75892	Platelet Adhesion to exposed collagen	3/108	16/11091	0.000458526	0.0163759	0.0145487	COL1A2/ADAMTS13/GP6	3
R-HSA-9662360	Sensory processing of sound by inner hair cells of the cochlea	5/108	69/11091	0.000546514	0.0182171	0.0161845	PJVK/ESPNL/FSCN2/EPB41L1/STRC	5
R-HSA-8875878	MET promotes cell motility	4/108	41/11091	0.000652584	0.0203932	0.0181178	COL1A2/LAMB1/COL5A2/LAMA4	4
R-HSA-9659379	Sensory processing of sound	5/108	76/11091	0.000851332	0.0250392	0.0222453	PJVK/ESPNL/FSCN2/EPB41L1/STRC	5
R-HSA-202733	Cell surface interactions at the vascular wall	6/108	137/11091	0.00217363	0.0603786	0.0536416	COL1A2/MMP1/CXADR/SELE/ANGPT2/GP6	6
R-HSA-5334118	DNA methylation	4/108	64/11091	0.00345041	0.0908001	0.0806687	H4C1/UHRF1/H2BC10/H2BC9	4
R-HSA-5693571	Nonhomologous End-Joining (NHEJ)	4/108	68/11091	0.00429332	0.107333	0.0953568	H4C1/H2BC10/BRCA1/H2BC9	4
R-HSA-9821002	Chromatin modifications during the maternal to zygotic transition (MZT)	4/108	70/11091	0.00476267	0.113397	0.100744	H4C1/UHRF1/H2BC10/H2BC9	4
R-HSA-5693565	Recruitment and ATM-mediated phosphorylation of repair and signaling proteins at DNA double strand breaks	4/108	77/11091	0.00667471	0.141441	0.12566	H4C1/H2BC10/BRCA1/H2BC9	4
R-HSA-1221632	Meiotic synapsis	4/108	78/11091	0.00698372	0.141441	0.12566	H4C1/H2BC10/BRCA1/H2BC9	4
R-HSA-5693606	DNA Double Strand Break Response	4/108	78/11091	0.00698372	0.141441	0.12566	H4C1/H2BC10/BRCA1/H2BC9	4
R-HSA-6806834	Signaling by MET	4/108	79/11091	0.00730206	0.141441	0.12566	COL1A2/LAMB1/COL5A2/LAMA4	4
R-HSA-419037	NCAM1 interactions	3/108	42/11091	0.00782519	0.141441	0.12566	COL4A2/COL6A3/COL5A2	3
R-HSA-9821993	Replacement of protamines by nucleosomes in the male pronucleus	3/108	42/11091	0.00782519	0.141441	0.12566	H4C1/H2BC10/H2BC9	3
R-HSA-5682910	LGI-ADAM interactions	2/108	14/11091	0.00792072	0.141441	0.12566	LGI4/STX1B	2
R-HSA-2214320	Anchoring fibril formation	2/108	15/11091	0.00908157	0.156579	0.139108	COL1A2/COL4A2	2
R-HSA-912446	Meiotic recombination	4/108	85/11091	0.00941424	0.156904	0.139397	H4C1/H2BC10/BRCA1/H2BC9	4
R-HSA-9018677	Biosynthesis of DHA-derived SPMs	2/108	17/11091	0.0116148	0.187336	0.166433	CYP2D6/EPHX2	2
R-HSA-2243919	Crosslinking of collagen fibrils	2/108	18/11091	0.0129844	0.194058	0.172405	COL1A2/COL4A2	2
R-HSA-69473	G2/M DNA damage checkpoint	4/108	94/11091	0.0132698	0.194058	0.172405	H4C1/H2BC10/BRCA1/H2BC9	4
R-HSA-171306	Packaging Of Telomere Ends	3/108	51/11091	0.0133287	0.194058	0.172405	H4C1/H2BC10/H2BC9	3
R-HSA-3000480	Scavenging by Class A Receptors	2/108	19/11091	0.0144206	0.194058	0.172405	COL1A2/COL4A2	2
R-HSA-9018678	Biosynthesis of specialized proresolving mediators (SPMs)	2/108	19/11091	0.0144206	0.194058	0.172405	CYP2D6/EPHX2	2
R-HSA-9671793	Diseases of hemostasis	2/108	19/11091	0.0144206	0.194058	0.172405	COL1A2/ADAMTS13	2
R-HSA-5693607	Processing of DNA double-strand break ends	4/108	97/11091	0.0147484	0.194058	0.172405	H4C1/H2BC10/BRCA1/H2BC9	4
R-HSA-110330	Recognition and association of DNA glycosylase with site containing an affected purine	3/108	55/11091	0.0163292	0.199137	0.176918	H4C1/H2BC10/H2BC9	3
R-HSA-110331	Cleavage of the damaged purine	3/108	55/11091	0.0163292	0.199137	0.176918	H4C1/H2BC10/H2BC9	3
R-HSA-73927	Depurination	3/108	55/11091	0.0163292	0.199137	0.176918	H4C1/H2BC10/H2BC9	3
R-HSA-186797	Signaling by PDGF	3/108	58/11091	0.0188083	0.223908	0.198925	COL4A2/COL6A3/COL5A2	3
R-HSA-110328	Recognition and association of DNA glycosylase with site containing an affected pyrimidine	3/108	60/11091	0.0205706	0.228563	0.20306	H4C1/H2BC10/H2BC9	3
R-HSA-110329	Cleavage of the damaged pyrimidine	3/108	60/11091	0.0205706	0.228563	0.20306	H4C1/H2BC10/H2BC9	3
R-HSA-73928	Depyrimidination	3/108	60/11091	0.0205706	0.228563	0.20306	H4C1/H2BC10/H2BC9	3
R-HSA-977225	Amyloid fiber formation	4/108	110/11091	0.0223408	0.233551	0.207491	H4C1/BACE1/H2BC10/H2BC9	4
R-HSA-73728	RNA Polymerase I Promoter Opening	3/108	62/11091	0.0224208	0.233551	0.207491	H4C1/H2BC10/H2BC9	3
R-HSA-73929	Base-Excision Repair, AP Site Formation	3/108	62/11091	0.0224208	0.233551	0.207491	H4C1/H2BC10/H2BC9	3
R-HSA-375165	NCAM signaling for neurite out-growth	3/108	63/11091	0.0233789	0.236854	0.210426	COL4A2/COL6A3/COL5A2	3
R-HSA-5173105	O-linked glycosylation	4/108	112/11091	0.0236854	0.236854	0.210426	ADAMTSL2/ADAMTS13/ST6GALNAC3/MUC16	4
R-HSA-977068	Termination of O-glycan biosynthesis	2/108	25/11091	0.0243608	0.238831	0.212183	ST6GALNAC3/MUC16	2
R-HSA-5625886	Activated PKN1 stimulates transcription of AR (androgen receptor) regulated genes KLK2 and KLK3	3/108	66/11091	0.0263852	0.244921	0.217593	H4C1/H2BC10/H2BC9	3
R-HSA-1500620	Meiosis	4/108	117/11091	0.0272589	0.244921	0.217593	H4C1/H2BC10/BRCA1/H2BC9	4
R-HSA-9816359	Maternal to zygotic transition (MZT)	4/108	117/11091	0.0272589	0.244921	0.217593	H4C1/UHRF1/H2BC10/H2BC9	4
R-HSA-427359	SIRT1 negatively regulates rRNA expression	3/108	67/11091	0.0274311	0.244921	0.217593	H4C1/H2BC10/H2BC9	3
R-HSA-9670095	Inhibition of DNA recombination at telomere	3/108	67/11091	0.0274311	0.244921	0.217593	H4C1/H2BC10/H2BC9	3
R-HSA-3000170	Syndecan interactions	2/108	27/11091	0.0281464	0.245681	0.218269	COL1A2/COL5A2	2
R-HSA-68616	Assembly of the ORC complex at the origin of replication	3/108	68/11091	0.028499	0.245681	0.218269	H4C1/H2BC10/H2BC9	3
R-HSA-3906995	Diseases associated with O-glycosylation of proteins	3/108	69/11091	0.0295888	0.248673	0.220926	ADAMTSL2/ADAMTS13/MUC16	3
R-HSA-5617472	Activation of anterior HOX genes in hindbrain development during early embryogenesis	4/108	121/11091	0.0303381	0.248673	0.220926	H4C1/H2BC10/HOXA4/H2BC9	4
R-HSA-5619507	Activation of HOX genes during differentiation	4/108	121/11091	0.0303381	0.248673	0.220926	H4C1/H2BC10/HOXA4/H2BC9	4
R-HSA-212300	PRC2 methylates histones and DNA	3/108	72/11091	0.032989	0.254969	0.22652	H4C1/H2BC10/H2BC9	3
R-HSA-9710421	Defective pyroptosis	3/108	72/11091	0.032989	0.254969	0.22652	H4C1/H2BC10/H2BC9	3
R-HSA-381426	Regulation of Insulin-like Growth Factor (IGF) transport and uptake by Insulin-like Growth Factor Binding Proteins (IGFBPs)	4/108	125/11091	0.0336153	0.254969	0.22652	MMP1/MXRA8/LAMB1/CHGB	4
R-HSA-2299718	Condensation of Prophase Chromosomes	3/108	73/11091	0.0341658	0.254969	0.22652	H4C1/H2BC10/H2BC9	3
R-HSA-606279	Deposition of new CENPA-containing nucleosomes at the centromere	3/108	73/11091	0.0341658	0.254969	0.22652	H4C1/H2BC10/H2BC9	3
R-HSA-774815	Nucleosome assembly	3/108	73/11091	0.0341658	0.254969	0.22652	H4C1/H2BC10/H2BC9	3
R-HSA-5668914	Diseases of metabolism	6/108	250/11091	0.035201	0.257636	0.228889	GPC2/CUBN/ADAMTSL2/ADAMTS13/CYP26B1/MUC16	6
R-HSA-212165	Epigenetic regulation of gene expression	5/108	187/11091	0.0357929	0.257636	0.228889	H4C1/UHRF1/H2BC10/TET1/H2BC9	5
R-HSA-445095	Interaction between L1 and Ankyrins	2/108	31/11091	0.036365	0.257636	0.228889	NRCAM/SCN11A	2
R-HSA-427389	ERCC6 (CSB) and EHMT2 (G9a) positively regulate rRNA expression	3/108	75/11091	0.0365843	0.257636	0.228889	H4C1/H2BC10/H2BC9	3
R-HSA-2559586	DNA Damage/Telomere Stress Induced Senescence	3/108	79/11091	0.0416783	0.285748	0.253864	H4C1/H2BC10/H2BC9	3
R-HSA-5693567	HDR through Homologous Recombination (HRR) or Single Strand Annealing (SSA)	4/108	134/11091	0.0417192	0.285748	0.253864	H4C1/H2BC10/BRCA1/H2BC9	4
R-HSA-211000	Gene Silencing by RNA	4/108	137/11091	0.044646	0.301662	0.268003	H4C1/PIWIL2/H2BC10/H2BC9	4
R-HSA-114604	GPVI-mediated activation cascade	2/108	35/11091	0.0453834	0.302556	0.268797	COL1A2/GP6	2
R-HSA-5693538	Homology Directed Repair	4/108	140/11091	0.0476856	0.310094	0.275494	H4C1/H2BC10/BRCA1/H2BC9	4
R-HSA-2173796	SMAD2/SMAD3:SMAD4 heterotrimer regulates transcription	2/108	36/11091	0.0477544	0.310094	0.275494	SERPINE1/COL1A2	2
R-HSA-397014	Muscle contraction	5/108	205/11091	0.0497602	0.31753	0.282101	TRPC1/TRIM72/NPPC/ACTN3/SCN11A	5
R-HSA-5083635	Defective B3GALTL causes PpS	2/108	37/11091	0.0501698	0.31753	0.282101	ADAMTSL2/ADAMTS13	2
R-HSA-3781865	Diseases of glycosylation	4/108	144/11091	0.0519134	0.324459	0.288256	GPC2/ADAMTSL2/ADAMTS13/MUC16	4
R-HSA-5173214	O-glycosylation of TSR domain-containing proteins	2/108	38/11091	0.0526285	0.324867	0.288619	ADAMTSL2/ADAMTS13	2
R-HSA-2980736	Peptide hormone metabolism	3/108	88/11091	0.0543658	0.329941	0.293127	KIF5A/GNB3/GH1	3
R-HSA-76009	Platelet Aggregation (Plug Formation)	2/108	39/11091	0.0551294	0.329941	0.293127	COL1A2/RAPGEF4	2
R-HSA-9616222	Transcriptional regulation of granulopoiesis	3/108	89/11091	0.0558778	0.329941	0.293127	H4C1/H2BC10/H2BC9	3
R-HSA-201722	Formation of the beta-catenin:TCF transactivating complex	3/108	90/11091	0.0574098	0.329941	0.293127	H4C1/H2BC10/H2BC9	3
R-HSA-5250924	B-WICH complex positively regulates rRNA expression	3/108	90/11091	0.0574098	0.329941	0.293127	H4C1/H2BC10/H2BC9	3
R-HSA-73772	RNA Polymerase I Promoter Escape	3/108	90/11091	0.0574098	0.329941	0.293127	H4C1/H2BC10/H2BC9	3
R-HSA-73884	Base Excision Repair	3/108	91/11091	0.0589616	0.331952	0.294914	H4C1/H2BC10/H2BC9	3
R-HSA-9717207	Sensory perception of sweet, bitter, and umami (glutamate) taste	2/108	41/11091	0.0602537	0.331952	0.294914	GNB3/TAS2R14	2
R-HSA-1912408	Pre-NOTCH Transcription and Translation	3/108	92/11091	0.0605331	0.331952	0.294914	H4C1/H2BC10/H2BC9	3
R-HSA-2173782	Binding and Uptake of Ligands by Scavenger Receptors	2/108	42/11091	0.0628751	0.331952	0.294914	COL1A2/COL4A2	2
R-HSA-381676	Glucagon-like Peptide-1 (GLP1) regulates insulin secretion	2/108	42/11091	0.0628751	0.331952	0.294914	GNB3/RAPGEF4	2
R-HSA-1474165	Reproduction	4/108	154/11091	0.0633513	0.331952	0.294914	H4C1/H2BC10/BRCA1/H2BC9	4
R-HSA-3214815	HDACs deacetylate histones	3/108	94/11091	0.0637349	0.331952	0.294914	H4C1/H2BC10/H2BC9	3
R-HSA-5625740	RHO GTPases activate PKNs	3/108	94/11091	0.0637349	0.331952	0.294914	H4C1/H2BC10/H2BC9	3
R-HSA-8936459	RUNX1 regulates genes involved in megakaryocyte differentiation and platelet function	3/108	94/11091	0.0637349	0.331952	0.294914	H4C1/H2BC10/H2BC9	3
R-HSA-373752	Netrin-1 signaling	2/108	44/11091	0.0682315	0.351709	0.312466	TRPC1/SLIT1	2
R-HSA-9717189	Sensory perception of taste	2/108	47/11091	0.0765356	0.390488	0.346918	GNB3/TAS2R14	2
R-HSA-69481	G2/M Checkpoints	4/108	167/11091	0.0800362	0.394708	0.350667	H4C1/H2BC10/BRCA1/H2BC9	4
R-HSA-9645723	Diseases of programmed cell death	3/108	104/11091	0.0808771	0.394708	0.350667	H4C1/H2BC10/H2BC9	3
R-HSA-5250913	Positive epigenetic regulation of rRNA expression	3/108	105/11091	0.0826915	0.394708	0.350667	H4C1/H2BC10/H2BC9	3
R-HSA-5578749	Transcriptional regulation by small RNAs	3/108	105/11091	0.0826915	0.394708	0.350667	H4C1/H2BC10/H2BC9	3
R-HSA-5693532	DNA Double-Strand Break Repair	4/108	170/11091	0.0841698	0.394708	0.350667	H4C1/H2BC10/BRCA1/H2BC9	4
R-HSA-427413	NoRC negatively regulates rRNA expression	3/108	106/11091	0.0845235	0.394708	0.350667	H4C1/H2BC10/H2BC9	3
R-HSA-2173793	Transcriptional activity of SMAD2/SMAD3:SMAD4 heterotrimer	2/108	51/11091	0.0880718	0.394708	0.350667	SERPINE1/COL1A2	2
R-HSA-1912422	Pre-NOTCH Expression and Processing	3/108	108/11091	0.0882393	0.394708	0.350667	H4C1/H2BC10/H2BC9	3
R-HSA-6785807	Interleukin-4 and Interleukin-13 signaling	3/108	108/11091	0.0882393	0.394708	0.350667	COL1A2/CCL2/MMP1	3
R-HSA-8957275	Post-translational protein phosphorylation	3/108	108/11091	0.0882393	0.394708	0.350667	MXRA8/LAMB1/CHGB	3
R-HSA-5250941	Negative epigenetic regulation of rRNA expression	3/108	109/11091	0.0901229	0.394708	0.350667	H4C1/H2BC10/H2BC9	3
R-HSA-73854	RNA Polymerase I Promoter Clearance	3/108	109/11091	0.0901229	0.394708	0.350667	H4C1/H2BC10/H2BC9	3
R-HSA-445717	Aquaporin-mediated transport	2/108	52/11091	0.0910328	0.394708	0.350667	GNB3/AQP11	2
R-HSA-2559582	Senescence-Associated Secretory Phenotype (SASP)	3/108	110/11091	0.0920233	0.394708	0.350667	H4C1/H2BC10/H2BC9	3
R-HSA-168799	Neurotoxicity of clostridium toxins	1/108	10/11091	0.0932544	0.394708	0.350667	STX1B	1
R-HSA-193697	p75NTR regulates axonogenesis	1/108	10/11091	0.0932544	0.394708	0.350667	MCF2	1
R-HSA-209968	Thyroxine biosynthesis	1/108	10/11091	0.0932544	0.394708	0.350667	DUOX1	1
R-HSA-418890	Role of second messengers in netrin-1 signaling	1/108	10/11091	0.0932544	0.394708	0.350667	TRPC1	1
R-HSA-428542	Regulation of commissural axon pathfinding by SLIT and ROBO	1/108	10/11091	0.0932544	0.394708	0.350667	SLIT1	1
R-HSA-9758881	Uptake of dietary cobalamins into enterocytes	1/108	10/11091	0.0932544	0.394708	0.350667	CUBN	1
R-HSA-73864	RNA Polymerase I Transcription	3/108	111/11091	0.0939405	0.394708	0.350667	H4C1/H2BC10/H2BC9	3
R-HSA-157579	Telomere Maintenance	3/108	112/11091	0.0958741	0.399475	0.354902	H4C1/H2BC10/H2BC9	3
R-HSA-189085	Digestion of dietary carbohydrate	1/108	11/11091	0.102092	0.405127	0.359923	AMY2B	1
R-HSA-193048	Androgen biosynthesis	1/108	11/11091	0.102092	0.405127	0.359923	HSD17B3	1
R-HSA-211999	CYP2E1 reactions	1/108	11/11091	0.102092	0.405127	0.359923	CYP2D6	1
R-HSA-2586552	Signaling by Leptin	1/108	11/11091	0.102092	0.405127	0.359923	LEPR	1
R-HSA-5625970	RHO GTPases activate KTN1	1/108	11/11091	0.102092	0.405127	0.359923	KIF5A	1
R-HSA-9690406	Transcriptional regulation of testis differentiation	1/108	11/11091	0.102092	0.405127	0.359923	DHH	1
R-HSA-9610379	HCMV Late Events	3/108	116/11091	0.10377	0.408544	0.362959	H4C1/H2BC10/H2BC9	3
R-HSA-373760	L1CAM interactions	3/108	119/11091	0.109856	0.419864	0.373016	NRCAM/LAMB1/SCN11A	3
R-HSA-196791	Vitamin D (calciferol) metabolism	1/108	12/11091	0.110844	0.419864	0.373016	CUBN	1
R-HSA-211958	Miscellaneous substrates	1/108	12/11091	0.110844	0.419864	0.373016	CYP2D6	1
R-HSA-375281	Hormone ligand-binding receptors	1/108	12/11091	0.110844	0.419864	0.373016	GNRH2	1
R-HSA-430116	GP1b-IX-V activation signalling	1/108	12/11091	0.110844	0.419864	0.373016	COL1A2	1
R-HSA-8866654	E3 ubiquitin ligases ubiquitinate target proteins	2/108	59/11091	0.112528	0.423038	0.375836	H2BC10/H2BC9	2
R-HSA-76002	Platelet activation, signaling and aggregation	5/108	263/11091	0.113725	0.424346	0.376998	SERPINE1/COL1A2/GNB3/RAPGEF4/GP6	5
R-HSA-425561	Sodium/Calcium exchangers	1/108	13/11091	0.119512	0.429639	0.3817	SLC24A4	1
R-HSA-432047	Passive transport by Aquaporins	1/108	13/11091	0.119512	0.429639	0.3817	AQP11	1
R-HSA-75205	Dissolution of Fibrin Clot	1/108	13/11091	0.119512	0.429639	0.3817	SERPINE1	1
R-HSA-8847993	ERBB2 Activates PTK6 Signaling	1/108	13/11091	0.119512	0.429639	0.3817	PTK6	1
R-HSA-2559580	Oxidative Stress Induced Senescence	3/108	124/11091	0.120299	0.429639	0.3817	H4C1/H2BC10/H2BC9	3
R-HSA-9006936	Signaling by TGFB family members	3/108	124/11091	0.120299	0.429639	0.3817	SERPINE1/COL1A2/FOXH1	3
R-HSA-166786	Creation of C4 and C2 activators	1/108	14/11091	0.128096	0.431554	0.383402	MASP2	1
R-HSA-3296469	Defects in cobalamin (B12) metabolism	1/108	14/11091	0.128096	0.431554	0.383402	CUBN	1
R-HSA-3656237	Defective EXT2 causes exostoses 2	1/108	14/11091	0.128096	0.431554	0.383402	GPC2	1
R-HSA-3656253	Defective EXT1 causes exostoses 1, TRPS2 and CHDS	1/108	14/11091	0.128096	0.431554	0.383402	GPC2	1
R-HSA-5578768	Physiological factors	1/108	14/11091	0.128096	0.431554	0.383402	NPPC	1
R-HSA-6804759	Regulation of TP53 Activity through Association with Co-factors	1/108	14/11091	0.128096	0.431554	0.383402	POU4F1	1
R-HSA-8849471	PTK6 Regulates RHO GTPases, RAS GTPase and MAP kinases	1/108	14/11091	0.128096	0.431554	0.383402	PTK6	1
R-HSA-9796292	Formation of axial mesoderm	1/108	14/11091	0.128096	0.431554	0.383402	FOXH1	1
R-HSA-913709	O-linked glycosylation of mucins	2/108	64/11091	0.128603	0.431554	0.383402	ST6GALNAC3/MUC16	2
R-HSA-6809371	Formation of the cornified envelope	3/108	129/11091	0.131094	0.434086	0.385651	KRT7/EVPL/TCHH	3
R-HSA-8939236	RUNX1 regulates transcription of genes involved in differentiation of HSCs	3/108	129/11091	0.131094	0.434086	0.385651	H4C1/H2BC10/H2BC9	3
R-HSA-211897	Cytochrome P450 - arranged by substrate type	2/108	66/11091	0.135177	0.443496	0.394011	CYP2D6/CYP26B1	2
R-HSA-1170546	Prolactin receptor signaling	1/108	15/11091	0.136597	0.443496	0.394011	GH1	1
R-HSA-211935	Fatty acids	1/108	15/11091	0.136597	0.443496	0.394011	CYP2D6	1
R-HSA-5576891	Cardiac conduction	3/108	132/11091	0.137731	0.444292	0.394718	TRPC1/NPPC/SCN11A	3
R-HSA-198933	Immunoregulatory interactions between a Lymphoid and a non-Lymphoid cell	3/108	133/11091	0.139968	0.448616	0.39856	COL1A2/ULBP3/CXADR	3
R-HSA-9609690	HCMV Early Events	3/108	135/11091	0.14448	0.456024	0.405141	H4C1/H2BC10/H2BC9	3
R-HSA-139853	Elevation of cytosolic Ca2+ levels	1/108	16/11091	0.145016	0.456024	0.405141	P2RX6	1
R-HSA-392517	Rap1 signalling	1/108	16/11091	0.145016	0.456024	0.405141	RAPGEF4	1
R-HSA-1502540	Signaling by Activin	1/108	17/11091	0.153353	0.458468	0.407312	FOXH1	1
R-HSA-6788467	IL-6-type cytokine receptor ligand interactions	1/108	17/11091	0.153353	0.458468	0.407312	OSMR	1
R-HSA-9754189	Germ layer formation at gastrulation	1/108	17/11091	0.153353	0.458468	0.407312	FOXH1	1
R-HSA-69620	Cell Cycle Checkpoints	5/108	292/11091	0.15575	0.458468	0.407312	H4C1/H2BC10/SPC24/BRCA1/H2BC9	5
R-HSA-73886	Chromosome Maintenance	3/108	140/11091	0.155968	0.458468	0.407312	H4C1/H2BC10/H2BC9	3
R-HSA-3214847	HATs acetylate histones	3/108	141/11091	0.158299	0.458468	0.407312	H4C1/H2BC10/H2BC9	3
R-HSA-68867	Assembly of the pre-replicative complex	3/108	141/11091	0.158299	0.458468	0.407312	H4C1/H2BC10/H2BC9	3
R-HSA-68875	Mitotic Prophase	3/108	141/11091	0.158299	0.458468	0.407312	H4C1/H2BC10/H2BC9	3
R-HSA-416476	G alpha (q) signalling events	4/108	216/11091	0.159449	0.458468	0.407312	OXT/GNRH2/GNB3/OXTR	4
R-HSA-209776	Metabolism of amine-derived hormones	1/108	18/11091	0.16161	0.458468	0.407312	DUOX1	1
R-HSA-210993	Tie2 Signaling	1/108	18/11091	0.16161	0.458468	0.407312	ANGPT2	1
R-HSA-5083625	Defective GALNT3 causes HFTC	1/108	18/11091	0.16161	0.458468	0.407312	MUC16	1
R-HSA-5083636	Defective GALNT12 causes CRCS1	1/108	18/11091	0.16161	0.458468	0.407312	MUC16	1
R-HSA-5635838	Activation of SMO	1/108	18/11091	0.16161	0.458468	0.407312	DHH	1
R-HSA-8964315	G beta:gamma signalling through BTK	1/108	18/11091	0.16161	0.458468	0.407312	GNB3	1
R-HSA-9830364	Formation of the nephric duct	1/108	18/11091	0.16161	0.458468	0.407312	RET	1
R-HSA-9006931	Signaling by Nuclear Receptors	5/108	298/11091	0.165166	0.458468	0.407312	H4C1/H2BC10/GNB3/CYP26B1/H2BC9	5
R-HSA-197264	Nicotinamide salvaging	1/108	19/11091	0.169787	0.458468	0.407312	NUDT12	1
R-HSA-392851	Prostacyclin signalling through prostacyclin receptor	1/108	19/11091	0.169787	0.458468	0.407312	GNB3	1
R-HSA-422085	Synthesis, secretion, and deacylation of Ghrelin	1/108	19/11091	0.169787	0.458468	0.407312	GH1	1
R-HSA-442660	Na+/Cl- dependent neurotransmitter transporters	1/108	19/11091	0.169787	0.458468	0.407312	SLC6A9	1
R-HSA-5083632	Defective C1GALT1C1 causes TNPS	1/108	19/11091	0.169787	0.458468	0.407312	MUC16	1
R-HSA-5423646	Aflatoxin activation and detoxification	1/108	19/11091	0.169787	0.458468	0.407312	AKR7A3	1
R-HSA-9694614	Attachment and Entry	1/108	19/11091	0.169787	0.458468	0.407312	GPC2	1
R-HSA-211859	Biological oxidations	4/108	222/11091	0.170702	0.458468	0.407312	CYP2D6/SULT1A1/AKR7A3/CYP26B1	4
R-HSA-8939211	ESR-mediated signaling	4/108	222/11091	0.170702	0.458468	0.407312	H4C1/H2BC10/GNB3/H2BC9	4
R-HSA-500792	GPCR ligand binding	7/108	468/11091	0.171279	0.458468	0.407312	CCL2/OXT/GNRH2/GNB3/DHH/TAS2R14/OXTR	7
R-HSA-422356	Regulation of insulin secretion	2/108	78/11091	0.176002	0.458468	0.407312	GNB3/RAPGEF4	2
R-HSA-9018519	Estrogen-dependent gene expression	3/108	149/11091	0.177325	0.458468	0.407312	H4C1/H2BC10/H2BC9	3
R-HSA-163615	PKA activation	1/108	20/11091	0.177885	0.458468	0.407312	NBEA	1
R-HSA-3560783	Defective B4GALT7 causes EDS, progeroid type	1/108	20/11091	0.177885	0.458468	0.407312	GPC2	1
R-HSA-3560801	Defective B3GAT3 causes JDSSDHD	1/108	20/11091	0.177885	0.458468	0.407312	GPC2	1
R-HSA-418217	G beta:gamma signalling through PLC beta	1/108	20/11091	0.177885	0.458468	0.407312	GNB3	1
R-HSA-4420332	Defective B3GALT6 causes EDSP2 and SEMDJL1	1/108	20/11091	0.177885	0.458468	0.407312	GPC2	1
R-HSA-8964616	G beta:gamma signalling through CDC42	1/108	20/11091	0.177885	0.458468	0.407312	GNB3	1
R-HSA-8852135	Protein ubiquitination	2/108	79/11091	0.179491	0.460206	0.408857	H2BC10/H2BC9	2
R-HSA-416482	G alpha (12/13) signalling events	2/108	80/11091	0.18299	0.460206	0.408857	GNB3/MCF2	2
R-HSA-381771	Synthesis, secretion, and inactivation of Glucagon-like Peptide-1 (GLP-1)	1/108	21/11091	0.185905	0.460206	0.408857	GNB3	1
R-HSA-500657	Presynaptic function of Kainate receptors	1/108	21/11091	0.185905	0.460206	0.408857	GNB3	1
R-HSA-9008059	Interleukin-37 signaling	1/108	21/11091	0.185905	0.460206	0.408857	PTPN20	1
R-HSA-9830674	Formation of the ureteric bud	1/108	21/11091	0.185905	0.460206	0.408857	RET	1
R-HSA-111931	PKA-mediated phosphorylation of CREB	1/108	22/11091	0.193848	0.460206	0.408857	NBEA	1
R-HSA-1181150	Signaling by NODAL	1/108	22/11091	0.193848	0.460206	0.408857	FOXH1	1
R-HSA-196741	Cobalamin (Cbl, vitamin B12) transport and metabolism	1/108	22/11091	0.193848	0.460206	0.408857	CUBN	1
R-HSA-3296482	Defects in vitamin and cofactor metabolism	1/108	22/11091	0.193848	0.460206	0.408857	CUBN	1
R-HSA-392170	ADP signalling through P2Y purinoceptor 12	1/108	22/11091	0.193848	0.460206	0.408857	GNB3	1
R-HSA-5365859	RA biosynthesis pathway	1/108	22/11091	0.193848	0.460206	0.408857	CYP26B1	1
R-HSA-8935690	Digestion	1/108	22/11091	0.193848	0.460206	0.408857	AMY2B	1
R-HSA-9768919	NPAS4 regulates expression of target genes	1/108	22/11091	0.193848	0.460206	0.408857	RET	1
R-HSA-157118	Signaling by NOTCH	4/108	235/11091	0.195992	0.460206	0.408857	H4C1/NBEA/H2BC10/H2BC9	4
R-HSA-69002	DNA Replication Pre-Initiation	3/108	158/11091	0.199442	0.460206	0.408857	H4C1/H2BC10/H2BC9	3
R-HSA-166663	Initial triggering of complement	1/108	23/11091	0.201713	0.460206	0.408857	MASP2	1
R-HSA-373753	Nephrin family interactions	1/108	23/11091	0.201713	0.460206	0.408857	ACTN3	1
R-HSA-9820960	Respiratory syncytial virus (RSV) attachment and entry	1/108	23/11091	0.201713	0.460206	0.408857	GPC2	1
R-HSA-9609646	HCMV Infection	3/108	160/11091	0.204446	0.460206	0.408857	H4C1/H2BC10/H2BC9	3
R-HSA-156584	Cytosolic sulfonation of small molecules	1/108	24/11091	0.209503	0.460206	0.408857	SULT1A1	1
R-HSA-202040	G-protein activation	1/108	24/11091	0.209503	0.460206	0.408857	GNB3	1
R-HSA-2024096	HS-GAG degradation	1/108	24/11091	0.209503	0.460206	0.408857	GPC2	1
R-HSA-400508	Incretin synthesis, secretion, and inactivation	1/108	24/11091	0.209503	0.460206	0.408857	GNB3	1
R-HSA-428930	Thromboxane signalling through TP receptor	1/108	24/11091	0.209503	0.460206	0.408857	GNB3	1
R-HSA-452723	Transcriptional regulation of pluripotent stem cells	1/108	24/11091	0.209503	0.460206	0.408857	ZSCAN10	1
R-HSA-6783589	Interleukin-6 family signaling	1/108	24/11091	0.209503	0.460206	0.408857	OSMR	1
R-HSA-75876	Synthesis of very long-chain fatty acyl-CoAs	1/108	24/11091	0.209503	0.460206	0.408857	HSD17B3	1
R-HSA-9709603	Impaired BRCA2 binding to PALB2	1/108	24/11091	0.209503	0.460206	0.408857	BRCA1	1
R-HSA-982772	Growth hormone receptor signaling	1/108	24/11091	0.209503	0.460206	0.408857	GH1	1
R-HSA-418346	Platelet homeostasis	2/108	88/11091	0.211311	0.460206	0.408857	GNB3/P2RX6	2
R-HSA-9013404	RAC2 GTPase cycle	2/108	88/11091	0.211311	0.460206	0.408857	MCF2/NHS	2
R-HSA-195258	RHO GTPase Effectors	5/108	326/11091	0.211896	0.460206	0.408857	H4C1/KIF5A/H2BC10/SPC24/H2BC9	5
R-HSA-210991	Basigin interactions	1/108	25/11091	0.217217	0.460206	0.408857	MMP1	1
R-HSA-211981	Xenobiotics	1/108	25/11091	0.217217	0.460206	0.408857	CYP2D6	1
R-HSA-264876	Insulin processing	1/108	25/11091	0.217217	0.460206	0.408857	KIF5A	1
R-HSA-392451	G beta:gamma signalling through PI3Kgamma	1/108	25/11091	0.217217	0.460206	0.408857	GNB3	1
R-HSA-418592	ADP signalling through P2Y purinoceptor 1	1/108	25/11091	0.217217	0.460206	0.408857	GNB3	1
R-HSA-9701192	Defective homologous recombination repair (HRR) due to BRCA1 loss of function	1/108	25/11091	0.217217	0.460206	0.408857	BRCA1	1
R-HSA-9701193	Defective homologous recombination repair (HRR) due to PALB2 loss of function	1/108	25/11091	0.217217	0.460206	0.408857	BRCA1	1
R-HSA-9704331	Defective HDR through Homologous Recombination Repair (HRR) due to PALB2 loss of BRCA1 binding function	1/108	25/11091	0.217217	0.460206	0.408857	BRCA1	1
R-HSA-9704646	Defective HDR through Homologous Recombination Repair (HRR) due to PALB2 loss of BRCA2/RAD51/RAD51C binding function	1/108	25/11091	0.217217	0.460206	0.408857	BRCA1	1
R-HSA-1971475	A tetrasaccharide linker sequence is required for GAG synthesis	1/108	26/11091	0.224857	0.474027	0.421135	GPC2	1
R-HSA-111885	Opioid Signalling	2/108	92/11091	0.225637	0.474027	0.421135	NBEA/GNB3	2
R-HSA-1368108	BMAL1:CLOCK,NPAS2 activates circadian gene expression	1/108	27/11091	0.232423	0.475159	0.422142	SERPINE1	1
R-HSA-354192	Integrin signaling	1/108	27/11091	0.232423	0.475159	0.422142	RAPGEF4	1
R-HSA-380994	ATF4 activates genes in response to endoplasmic reticulum stress	1/108	27/11091	0.232423	0.475159	0.422142	CCL2	1
R-HSA-5693554	Resolution of D-loop Structures through Synthesis-Dependent Strand Annealing (SDSA)	1/108	27/11091	0.232423	0.475159	0.422142	BRCA1	1
R-HSA-8963743	Digestion and absorption	1/108	27/11091	0.232423	0.475159	0.422142	AMY2B	1
R-HSA-170834	Signaling by TGF-beta Receptor Complex	2/108	94/11091	0.232828	0.475159	0.422142	SERPINE1/COL1A2	2
R-HSA-9013423	RAC3 GTPase cycle	2/108	94/11091	0.232828	0.475159	0.422142	MCF2/NHS	2
R-HSA-373080	Class B/2 (Secretin family receptors)	2/108	95/11091	0.236429	0.477482	0.424205	GNB3/DHH	2
R-HSA-3295583	TRP channels	1/108	28/11091	0.239915	0.477482	0.424205	TRPC1	1
R-HSA-400042	Adrenaline,noradrenaline inhibits insulin secretion	1/108	28/11091	0.239915	0.477482	0.424205	GNB3	1
R-HSA-5621480	Dectin-2 family	1/108	28/11091	0.239915	0.477482	0.424205	MUC16	1
R-HSA-9619665	EGR2 and SOX10-mediated initiation of Schwann cell myelination	1/108	28/11091	0.239915	0.477482	0.424205	LAMB1	1
R-HSA-5619102	SLC transporter disorders	2/108	98/11091	0.247251	0.477482	0.424205	GCKR/SLC24A4	2
R-HSA-9833110	RSV-host interactions	2/108	98/11091	0.247251	0.477482	0.424205	GPC2/MAP1B	2
R-HSA-1296041	Activation of G protein gated Potassium channels	1/108	29/11091	0.247335	0.477482	0.424205	GNB3	1
R-HSA-1296059	G protein gated Potassium channels	1/108	29/11091	0.247335	0.477482	0.424205	GNB3	1
R-HSA-420029	Tight junction interactions	1/108	29/11091	0.247335	0.477482	0.424205	CLDN7	1
R-HSA-5601884	PIWI-interacting RNA (piRNA) biogenesis	1/108	29/11091	0.247335	0.477482	0.424205	PIWIL2	1
R-HSA-9683701	Translation of Structural Proteins	1/108	29/11091	0.247335	0.477482	0.424205	ST6GALNAC3	1
R-HSA-9753281	Paracetamol ADME	1/108	29/11091	0.247335	0.477482	0.424205	SULT1A1	1
R-HSA-997272	Inhibition of voltage gated Ca2+ channels via Gbeta/gamma subunits	1/108	29/11091	0.247335	0.477482	0.424205	GNB3	1
R-HSA-418360	Platelet calcium homeostasis	1/108	30/11091	0.254684	0.488733	0.434201	P2RX6	1
R-HSA-170822	Regulation of Glucokinase by Glucokinase Regulatory Protein	1/108	31/11091	0.261961	0.488733	0.434201	GCKR	1
R-HSA-182971	EGFR downregulation	1/108	31/11091	0.261961	0.488733	0.434201	PTPRK	1
R-HSA-196807	Nicotinate metabolism	1/108	31/11091	0.261961	0.488733	0.434201	NUDT12	1
R-HSA-2022928	HS-GAG biosynthesis	1/108	31/11091	0.261961	0.488733	0.434201	GPC2	1
R-HSA-399719	Trafficking of AMPA receptors	1/108	31/11091	0.261961	0.488733	0.434201	EPB41L1	1
R-HSA-399721	Glutamate binding, activation of AMPA receptors and synaptic plasticity	1/108	31/11091	0.261961	0.488733	0.434201	EPB41L1	1
R-HSA-5339562	Uptake and actions of bacterial toxins	1/108	31/11091	0.261961	0.488733	0.434201	STX1B	1
R-HSA-5619107	Defective TPR may confer susceptibility towards thyroid papillary carcinoma (TPC)	1/108	31/11091	0.261961	0.488733	0.434201	GCKR	1
R-HSA-381042	PERK regulates gene expression	1/108	32/11091	0.269168	0.491646	0.436789	CCL2	1
R-HSA-397795	G-protein beta:gamma signalling	1/108	32/11091	0.269168	0.491646	0.436789	GNB3	1
R-HSA-451326	Activation of kainate receptors upon glutamate binding	1/108	32/11091	0.269168	0.491646	0.436789	GNB3	1
R-HSA-456926	Thrombin signalling through proteinase activated receptors (PARs)	1/108	32/11091	0.269168	0.491646	0.436789	GNB3	1
R-HSA-983695	Antigen activates B Cell Receptor (BCR) leading to generation of second messengers	1/108	32/11091	0.269168	0.491646	0.436789	TRPC1	1
R-HSA-69306	DNA Replication	3/108	186/11091	0.271668	0.491646	0.436789	H4C1/H2BC10/H2BC9	3
R-HSA-211945	Phase I - Functionalization of compounds	2/108	106/11091	0.276173	0.491646	0.436789	CYP2D6/CYP26B1	2
R-HSA-1592389	Activation of Matrix Metalloproteinases	1/108	33/11091	0.276305	0.491646	0.436789	MMP1	1
R-HSA-163359	Glucagon signaling in metabolic regulation	1/108	33/11091	0.276305	0.491646	0.436789	GNB3	1
R-HSA-392518	Signal amplification	1/108	33/11091	0.276305	0.491646	0.436789	GNB3	1
R-HSA-4085001	Sialic acid metabolism	1/108	33/11091	0.276305	0.491646	0.436789	ST6GALNAC3	1
R-HSA-420092	Glucagon-type ligand receptors	1/108	33/11091	0.276305	0.491646	0.436789	GNB3	1
R-HSA-5694530	Cargo concentration in the ER	1/108	33/11091	0.276305	0.491646	0.436789	LMAN1L	1
R-HSA-5576892	Phase 0 - rapid depolarisation	1/108	34/11091	0.283373	0.497197	0.44172	SCN11A	1
R-HSA-5579029	Metabolic disorders of biological oxidation enzymes	1/108	34/11091	0.283373	0.497197	0.44172	CYP26B1	1
R-HSA-9634815	Transcriptional Regulation by NPAS4	1/108	34/11091	0.283373	0.497197	0.44172	RET	1
R-HSA-163685	Integration of energy metabolism	2/108	108/11091	0.283402	0.497197	0.44172	GNB3/RAPGEF4	2
R-HSA-2672351	Stimuli-sensing channels	2/108	109/11091	0.287015	0.500279	0.444459	ASIC3/TRPC1	2
R-HSA-1296065	Inwardly rectifying K+ channels	1/108	35/11091	0.290373	0.500279	0.444459	GNB3	1
R-HSA-8953750	Transcriptional Regulation by E2F6	1/108	35/11091	0.290373	0.500279	0.444459	BRCA1	1
R-HSA-9709570	Impaired BRCA2 binding to RAD51	1/108	35/11091	0.290373	0.500279	0.444459	BRCA1	1
R-HSA-9748784	Drug ADME	2/108	110/11091	0.290626	0.500279	0.444459	CYP2D6/SULT1A1	2
R-HSA-2559583	Cellular Senescence	3/108	195/11091	0.295554	0.500279	0.444459	H4C1/H2BC10/H2BC9	3
R-HSA-196071	Metabolism of steroid hormones	1/108	36/11091	0.297305	0.500279	0.444459	HSD17B3	1
R-HSA-390522	Striated Muscle Contraction	1/108	36/11091	0.297305	0.500279	0.444459	ACTN3	1
R-HSA-5693568	Resolution of D-loop Structures through Holliday Junction Intermediates	1/108	36/11091	0.297305	0.500279	0.444459	BRCA1	1
R-HSA-196854	Metabolism of vitamins and cofactors	3/108	198/11091	0.303552	0.500279	0.444459	GPC2/CUBN/NUDT12	3
R-HSA-111933	Calmodulin induced events	1/108	37/11091	0.30417	0.500279	0.444459	NBEA	1
R-HSA-111997	CaM pathway	1/108	37/11091	0.30417	0.500279	0.444459	NBEA	1
R-HSA-2129379	Molecules associated with elastic fibres	1/108	37/11091	0.30417	0.500279	0.444459	ELN	1
R-HSA-5685938	HDR through Single Strand Annealing (SSA)	1/108	37/11091	0.30417	0.500279	0.444459	BRCA1	1
R-HSA-5689901	Metalloprotease DUBs	1/108	37/11091	0.30417	0.500279	0.444459	BRCA1	1
R-HSA-5693537	Resolution of D-Loop Structures	1/108	37/11091	0.30417	0.500279	0.444459	BRCA1	1
R-HSA-75105	Fatty acyl-CoA biosynthesis	1/108	37/11091	0.30417	0.500279	0.444459	HSD17B3	1
R-HSA-8964043	Plasma lipoprotein clearance	1/108	37/11091	0.30417	0.500279	0.444459	CUBN	1
R-HSA-9694548	Maturation of spike protein	1/108	37/11091	0.30417	0.500279	0.444459	ST6GALNAC3	1
R-HSA-6814122	Cooperation of PDCL (PhLP1) and TRiC/CCT in G-protein beta folding	1/108	38/11091	0.310968	0.507427	0.450809	GNB3	1
R-HSA-9772572	Early SARS-CoV-2 Infection Events	1/108	38/11091	0.310968	0.507427	0.450809	GPC2	1
R-HSA-375276	Peptide ligand-binding receptors	3/108	201/11091	0.31156	0.507427	0.450809	CCL2/OXT/OXTR	3
R-HSA-111996	Ca-dependent events	1/108	39/11091	0.317701	0.514079	0.456719	NBEA	1
R-HSA-420499	Class C/3 (Metabotropic glutamate/pheromone receptors)	1/108	39/11091	0.317701	0.514079	0.456719	TAS2R14	1
R-HSA-112314	Neurotransmitter receptors and postsynaptic signal transmission	3/108	205/11091	0.322249	0.519757	0.461763	NBEA/GNB3/EPB41L1	3
R-HSA-5693616	Presynaptic phase of homologous DNA pairing and strand exchange	1/108	40/11091	0.324368	0.519821	0.46182	BRCA1	1
R-HSA-8853659	RET signaling	1/108	40/11091	0.324368	0.519821	0.46182	RET	1
R-HSA-9820952	Respiratory Syncytial Virus Infection Pathway	2/108	120/11091	0.326575	0.521686	0.463477	GPC2/MAP1B	2
R-HSA-3560782	Diseases associated with glycosaminoglycan metabolism	1/108	41/11091	0.330971	0.522036	0.463788	GPC2	1
R-HSA-9609736	Assembly and cell surface presentation of NMDA receptors	1/108	41/11091	0.330971	0.522036	0.463788	NBEA	1
R-HSA-9675136	Diseases of DNA Double-Strand Break Repair	1/108	41/11091	0.330971	0.522036	0.463788	BRCA1	1
R-HSA-9701190	Defective homologous recombination repair (HRR) due to BRCA2 loss of function	1/108	41/11091	0.330971	0.522036	0.463788	BRCA1	1
R-HSA-9696264	RND3 GTPase cycle	1/108	42/11091	0.33751	0.525972	0.467284	ANKRD26	1
R-HSA-9696273	RND1 GTPase cycle	1/108	42/11091	0.33751	0.525972	0.467284	ANKRD26	1
R-HSA-1489509	DAG and IP3 signaling	1/108	43/11091	0.343986	0.525972	0.467284	NBEA	1
R-HSA-432040	Vasopressin regulates renal water homeostasis via Aquaporins	1/108	43/11091	0.343986	0.525972	0.467284	GNB3	1
R-HSA-5362517	Signaling by Retinoic Acid	1/108	43/11091	0.343986	0.525972	0.467284	CYP26B1	1
R-HSA-5693579	Homologous DNA Pairing and Strand Exchange	1/108	43/11091	0.343986	0.525972	0.467284	BRCA1	1
R-HSA-9660821	ADORA2B mediated anti-inflammatory cytokines production	1/108	43/11091	0.343986	0.525972	0.467284	GNB3	1
R-HSA-9696270	RND2 GTPase cycle	1/108	43/11091	0.343986	0.525972	0.467284	ANKRD26	1
R-HSA-977444	GABA B receptor activation	1/108	43/11091	0.343986	0.525972	0.467284	GNB3	1
R-HSA-991365	Activation of GABAB receptors	1/108	43/11091	0.343986	0.525972	0.467284	GNB3	1
R-HSA-9755511	KEAP1-NFE2L2 pathway	2/108	126/11091	0.347932	0.526124	0.46742	CCL2/BRCA1	2
R-HSA-6805567	Keratinization	3/108	215/11091	0.348975	0.526124	0.46742	KRT7/EVPL/TCHH	3
R-HSA-9711123	Cellular response to chemical stress	3/108	215/11091	0.348975	0.526124	0.46742	CCL2/PTK6/BRCA1	3
R-HSA-1566948	Elastic fibre formation	1/108	44/11091	0.350398	0.526124	0.46742	ELN	1
R-HSA-9749641	Aspirin ADME	1/108	44/11091	0.350398	0.526124	0.46742	CYP2D6	1
R-HSA-975634	Retinoid metabolism and transport	1/108	44/11091	0.350398	0.526124	0.46742	GPC2	1
R-HSA-196849	Metabolism of water-soluble vitamins and cofactors	2/108	127/11091	0.351471	0.526155	0.467447	CUBN/NUDT12	2
R-HSA-445355	Smooth Muscle Contraction	1/108	45/11091	0.356749	0.530877	0.471642	TRIM72	1
R-HSA-9634597	GPER1 signaling	1/108	45/11091	0.356749	0.530877	0.471642	GNB3	1
R-HSA-9830369	Kidney development	1/108	46/11091	0.363039	0.538633	0.478533	RET	1
R-HSA-6783783	Interleukin-10 signaling	1/108	47/11091	0.369267	0.543039	0.482448	CCL2	1
R-HSA-69231	Cyclin D associated events in G1	1/108	47/11091	0.369267	0.543039	0.482448	PTK6	1
R-HSA-69236	G1 Phase	1/108	47/11091	0.369267	0.543039	0.482448	PTK6	1
R-HSA-2122947	NOTCH1 Intracellular Domain Regulates Transcription	1/108	48/11091	0.375435	0.547281	0.486216	NBEA	1
R-HSA-418597	G alpha (z) signalling events	1/108	48/11091	0.375435	0.547281	0.486216	GNB3	1
R-HSA-6806667	Metabolism of fat-soluble vitamins	1/108	48/11091	0.375435	0.547281	0.486216	GPC2	1
R-HSA-1227986	Signaling by ERBB2	1/108	50/11091	0.387592	0.560104	0.497608	PTK6	1
R-HSA-1793185	Chondroitin sulfate/dermatan sulfate metabolism	1/108	50/11091	0.387592	0.560104	0.497608	GPC2	1
R-HSA-3214842	HDMs demethylate histones	1/108	50/11091	0.387592	0.560104	0.497608	H4C1	1
R-HSA-112043	PLC beta mediated events	1/108	51/11091	0.393582	0.56466	0.501656	NBEA	1
R-HSA-9675135	Diseases of DNA repair	1/108	51/11091	0.393582	0.56466	0.501656	BRCA1	1
R-HSA-201681	TCF dependent signaling in response to WNT	3/108	232/11091	0.394133	0.56466	0.501656	H4C1/H2BC10/H2BC9	3
R-HSA-195721	Signaling by WNT	4/108	331/11091	0.403584	0.575838	0.511586	H4C1/H2BC10/GNB3/H2BC9	4
R-HSA-8878171	Transcriptional regulation by RUNX1	3/108	236/11091	0.40466	0.575838	0.511586	H4C1/H2BC10/H2BC9	3
R-HSA-177929	Signaling by EGFR	1/108	53/11091	0.40539	0.575838	0.511586	PTPRK	1
R-HSA-373076	Class A/1 (Rhodopsin-like receptors)	4/108	334/11091	0.410208	0.577539	0.513098	CCL2/OXT/GNRH2/OXTR	4
R-HSA-2404192	Signaling by Type 1 Insulin-like Growth Factor 1 Receptor (IGF1R)	1/108	54/11091	0.411208	0.577539	0.513098	CILP	1
R-HSA-8848021	Signaling by PTK6	1/108	54/11091	0.411208	0.577539	0.513098	PTK6	1
R-HSA-9006927	Signaling by Non-Receptor Tyrosine Kinases	1/108	54/11091	0.411208	0.577539	0.513098	PTK6	1
R-HSA-73894	DNA Repair	4/108	335/11091	0.412412	0.577608	0.513159	H4C1/H2BC10/BRCA1/H2BC9	4
R-HSA-6794361	Neurexins and neuroligins	1/108	55/11091	0.416969	0.582359	0.51738	EPB41L1	1
R-HSA-112040	G-protein mediated events	1/108	56/11091	0.422675	0.587048	0.521546	NBEA	1
R-HSA-5578775	Ion homeostasis	1/108	56/11091	0.422675	0.587048	0.521546	TRPC1	1
R-HSA-1638091	Heparan sulfate/heparin (HS-GAG) metabolism	1/108	57/11091	0.428325	0.591609	0.525598	GPC2	1
R-HSA-9694635	Translation of Structural Proteins	1/108	57/11091	0.428325	0.591609	0.525598	ST6GALNAC3	1
R-HSA-166658	Complement cascade	1/108	58/11091	0.43392	0.597095	0.530472	MASP2	1
R-HSA-193648	NRAGE signals death through JNK	1/108	59/11091	0.439462	0.597095	0.530472	MCF2	1
R-HSA-2142753	Arachidonic acid metabolism	1/108	59/11091	0.439462	0.597095	0.530472	EPHX2	1
R-HSA-380108	Chemokine receptors bind chemokines	1/108	59/11091	0.439462	0.597095	0.530472	CCL2	1
R-HSA-5387390	Hh mutants abrogate ligand secretion	1/108	59/11091	0.439462	0.597095	0.530472	DHH	1
R-HSA-983189	Kinesins	1/108	59/11091	0.439462	0.597095	0.530472	KIF5A	1
R-HSA-1500931	Cell-Cell communication	2/108	153/11091	0.440704	0.59716	0.530529	CLDN7/ACTN3	2
R-HSA-187577	SCF(Skp2)-mediated degradation of p27/p21	1/108	60/11091	0.444949	0.599662	0.532752	PTK6	1
R-HSA-977443	GABA receptor activation	1/108	60/11091	0.444949	0.599662	0.532752	GNB3	1
R-HSA-8957322	Metabolism of steroids	2/108	155/11091	0.447303	0.601214	0.534131	CUBN/HSD17B3	2
R-HSA-4086398	Ca2+ pathway	1/108	62/11091	0.455765	0.609312	0.541325	GNB3	1
R-HSA-6796648	TP53 Regulates Transcription of DNA Repair Genes	1/108	62/11091	0.455765	0.609312	0.541325	BRCA1	1
R-HSA-446219	Synthesis of substrates in N-glycan biosythesis	1/108	63/11091	0.461094	0.613157	0.544742	ST6GALNAC3	1
R-HSA-9033241	Peroxisomal protein import	1/108	63/11091	0.461094	0.613157	0.544742	EPHX2	1
R-HSA-5633007	Regulation of TP53 Activity	2/108	160/11091	0.463612	0.61487	0.546263	BRCA1/POU4F1	2
R-HSA-9707564	Cytoprotection by HMOX1	1/108	64/11091	0.466372	0.616894	0.548062	PTK6	1
R-HSA-5358346	Hedgehog ligand biogenesis	1/108	65/11091	0.471598	0.622162	0.552741	DHH	1
R-HSA-204005	COPII-mediated vesicle transport	1/108	68/11091	0.486975	0.638791	0.567516	LMAN1L	1
R-HSA-449147	Signaling by Interleukins	5/108	473/11091	0.490872	0.638791	0.567516	COL1A2/CCL2/MMP1/OSMR/PTPN20	5
R-HSA-112315	Transmission across Chemical Synapses	3/108	270/11091	0.491546	0.638791	0.567516	NBEA/GNB3/EPB41L1	3
R-HSA-3247509	Chromatin modifying enzymes	3/108	270/11091	0.491546	0.638791	0.567516	H4C1/H2BC10/H2BC9	3
R-HSA-4839726	Chromatin organization	3/108	270/11091	0.491546	0.638791	0.567516	H4C1/H2BC10/H2BC9	3
R-HSA-3214841	PKMTs methylate histone lysines	1/108	69/11091	0.492002	0.638791	0.567516	H4C1	1
R-HSA-400253	Circadian Clock	1/108	70/11091	0.49698	0.638791	0.567516	SERPINE1	1
R-HSA-5685942	HDR through Homologous Recombination (HRR)	1/108	70/11091	0.49698	0.638791	0.567516	BRCA1	1
R-HSA-9013026	RHOB GTPase cycle	1/108	70/11091	0.49698	0.638791	0.567516	MCF2	1
R-HSA-9772573	Late SARS-CoV-2 Infection Events	1/108	70/11091	0.49698	0.638791	0.567516	ST6GALNAC3	1
R-HSA-4551638	SUMOylation of chromatin organization proteins	1/108	71/11091	0.501909	0.643473	0.571675	H4C1	1
R-HSA-70171	Glycolysis	1/108	73/11091	0.511624	0.650392	0.577822	GCKR	1
R-HSA-9824439	Bacterial Infection Pathways	1/108	73/11091	0.511624	0.650392	0.577822	STX1B	1
R-HSA-5619115	Disorders of transmembrane transporters	2/108	176/11091	0.513862	0.650392	0.577822	GCKR/SLC24A4	2
R-HSA-8978868	Fatty acid metabolism	2/108	176/11091	0.513862	0.650392	0.577822	EPHX2/HSD17B3	2
R-HSA-1980143	Signaling by NOTCH1	1/108	74/11091	0.516412	0.650392	0.577822	NBEA	1
R-HSA-9013106	RHOC GTPase cycle	1/108	74/11091	0.516412	0.650392	0.577822	MCF2	1
R-HSA-9013408	RHOG GTPase cycle	1/108	74/11091	0.516412	0.650392	0.577822	MCF2	1
R-HSA-174824	Plasma lipoprotein assembly, remodeling, and clearance	1/108	75/11091	0.521152	0.654714	0.581662	CUBN	1
R-HSA-204998	Cell death signalling via NRAGE, NRIF and NADE	1/108	76/11091	0.525847	0.658956	0.58543	MCF2	1
R-HSA-3108214	SUMOylation of DNA damage response and repair proteins	1/108	77/11091	0.530496	0.661466	0.58766	BRCA1	1
R-HSA-9009391	Extra-nuclear estrogen signaling	1/108	77/11091	0.530496	0.661466	0.58766	GNB3	1
R-HSA-3108232	SUMO E3 ligases SUMOylate target proteins	2/108	183/11091	0.534867	0.662252	0.588359	H4C1/BRCA1	2
R-HSA-3214858	RMTs methylate histone arginines	1/108	78/11091	0.5351	0.662252	0.588359	H4C1	1
R-HSA-446193	Biosynthesis of the N-glycan precursor (dolichol lipid-linked oligosaccharide, LLO) and transfer to a nascent protein	1/108	78/11091	0.5351	0.662252	0.588359	ST6GALNAC3	1
R-HSA-9662851	Anti-inflammatory response favouring Leishmania parasite infection	1/108	79/11091	0.539659	0.664318	0.590194	GNB3	1
R-HSA-9664433	Leishmania parasite growth and survival	1/108	79/11091	0.539659	0.664318	0.590194	GNB3	1
R-HSA-9013149	RAC1 GTPase cycle	2/108	185/11091	0.540754	0.664318	0.590194	MCF2/NHS	2
R-HSA-983712	Ion channel transport	2/108	186/11091	0.543679	0.666274	0.591932	ASIC3/TRPC1	2
R-HSA-2990846	SUMOylation	2/108	189/11091	0.552377	0.675278	0.599931	H4C1/BRCA1	2
R-HSA-5688426	Deubiquitination	3/108	297/11091	0.556007	0.676525	0.601039	H2BC10/BRCA1/H2BC9	3
R-HSA-425366	Transport of bile salts and organic acids, metal ions and amine compounds	1/108	83/11091	0.557456	0.676525	0.601039	SLC6A9	1
R-HSA-69202	Cyclin E associated events during G1/S transition	1/108	83/11091	0.557456	0.676525	0.601039	PTK6	1
R-HSA-9694516	SARS-CoV-2 Infection	3/108	299/11091	0.56059	0.676865	0.601341	GPC2/MASP2/ST6GALNAC3	3
R-HSA-1483255	PI Metabolism	1/108	84/11091	0.561798	0.676865	0.601341	GDPD1	1
R-HSA-70326	Glucose metabolism	1/108	84/11091	0.561798	0.676865	0.601341	GCKR	1
R-HSA-5632684	Hedgehog 'on' state	1/108	85/11091	0.566098	0.678774	0.603037	DHH	1
R-HSA-69656	Cyclin A:Cdk2-associated events at S phase entry	1/108	85/11091	0.566098	0.678774	0.603037	PTK6	1
R-HSA-6794362	Protein-protein interactions at synapses	1/108	86/11091	0.570355	0.682243	0.606119	EPB41L1	1
R-HSA-421270	Cell-cell junction organization	1/108	88/11091	0.578747	0.690629	0.61357	CLDN7	1
R-HSA-68886	M Phase	4/108	417/11091	0.583174	0.694255	0.616791	H4C1/H2BC10/SPC24/H2BC9	4
R-HSA-390466	Chaperonin-mediated protein folding	1/108	90/11091	0.586977	0.69547	0.61787	GNB3	1
R-HSA-8876198	RAB GEFs exchange GTP for GDP on RABs	1/108	90/11091	0.586977	0.69547	0.61787	ALS2CL	1
R-HSA-163125	Post-translational modification: synthesis of GPI-anchored proteins	1/108	92/11091	0.595047	0.701706	0.623411	THY1	1
R-HSA-6804756	Regulation of TP53 Activity through Phosphorylation	1/108	92/11091	0.595047	0.701706	0.623411	BRCA1	1
R-HSA-442755	Activation of NMDA receptors and postsynaptic events	1/108	93/11091	0.599023	0.704733	0.6261	NBEA	1
R-HSA-418594	G alpha (i) signalling events	3/108	318/11091	0.602701	0.707395	0.628465	NBEA/GNB3/TAS2R14	3
R-HSA-381119	Unfolded Protein Response (UPR)	1/108	95/11091	0.60686	0.708493	0.62944	CCL2	1
R-HSA-141424	Amplification of signal from the kinetochores	1/108	96/11091	0.610721	0.708493	0.62944	SPC24	1
R-HSA-141444	Amplification of signal from unattached kinetochores via a MAD2 inhibitory signal	1/108	96/11091	0.610721	0.708493	0.62944	SPC24	1
R-HSA-391251	Protein folding	1/108	96/11091	0.610721	0.708493	0.62944	GNB3	1
R-HSA-877300	Interferon gamma signaling	1/108	96/11091	0.610721	0.708493	0.62944	TRIM17	1
R-HSA-193704	p75 NTR receptor-mediated signalling	1/108	97/11091	0.614545	0.709636	0.630456	MCF2	1
R-HSA-9759194	Nuclear events mediated by NFE2L2	1/108	97/11091	0.614545	0.709636	0.630456	CCL2	1
R-HSA-6811434	COPI-dependent Golgi-to-ER retrograde traffic	1/108	99/11091	0.622081	0.716683	0.636717	KIF5A	1
R-HSA-5689880	Ub-specific processing proteases	2/108	219/11091	0.632925	0.7275	0.646326	H2BC10/H2BC9	2
R-HSA-1296071	Potassium Channels	1/108	103/11091	0.636718	0.730182	0.648709	GNB3	1
R-HSA-2187338	Visual phototransduction	1/108	104/11091	0.640289	0.732596	0.650854	GPC2	1
R-HSA-156580	Phase II - Conjugation of compounds	1/108	109/11091	0.657627	0.750716	0.666952	SULT1A1	1
R-HSA-425393	Transport of inorganic cations/anions and amino acids/oligopeptides	1/108	110/11091	0.660994	0.752841	0.66884	SLC24A4	1
R-HSA-69618	Mitotic Spindle Checkpoint	1/108	112/11091	0.66763	0.75695	0.672491	SPC24	1
R-HSA-983705	Signaling by the B Cell Receptor (BCR)	1/108	112/11091	0.66763	0.75695	0.672491	TRPC1	1
R-HSA-446728	Cell junction organization	1/108	115/11091	0.677344	0.766226	0.680731	CLDN7	1
R-HSA-9648025	EML4 and NUDC in mitotic spindle formation	1/108	117/11091	0.683662	0.771628	0.68553	SPC24	1
R-HSA-71291	Metabolism of amino acids and derivatives	3/108	367/11091	0.698677	0.786799	0.699009	FTCD/AMDHD1/DUOX1	3
R-HSA-425407	SLC-mediated transmembrane transport	2/108	249/11091	0.701842	0.786874	0.699076	SLC6A9/SLC24A4	2
R-HSA-2132295	MHC class II antigen presentation	1/108	123/11091	0.701892	0.786874	0.699076	KIF5A	1
R-HSA-9007101	Rab regulation of trafficking	1/108	124/11091	0.704827	0.788398	0.700429	ALS2CL	1
R-HSA-9758941	Gastrulation	1/108	125/11091	0.707734	0.78957	0.70147	FOXH1	1
R-HSA-1630316	Glycosaminoglycan metabolism	1/108	126/11091	0.710613	0.78957	0.70147	GPC2	1
R-HSA-9705671	SARS-CoV-2 activates/modulates innate and adaptive immune responses	1/108	126/11091	0.710613	0.78957	0.70147	MASP2	1
R-HSA-2500257	Resolution of Sister Chromatid Cohesion	1/108	127/11091	0.713463	0.790979	0.702722	SPC24	1
R-HSA-114608	Platelet degranulation	1/108	129/11091	0.71908	0.795443	0.706688	SERPINE1	1
R-HSA-69206	G1/S Transition	1/108	131/11091	0.724589	0.799767	0.71053	PTK6	1
R-HSA-8856688	Golgi-to-ER retrograde transport	1/108	133/11091	0.72999	0.803954	0.714249	KIF5A	1
R-HSA-76005	Response to elevated platelet cytosolic Ca2+	1/108	134/11091	0.732651	0.805111	0.715278	SERPINE1	1
R-HSA-163200	Respiratory electron transport, ATP synthesis by chemiosmotic coupling, and heat production by uncoupling proteins.	1/108	136/11091	0.737896	0.809096	0.718818	SLC25A27	1
R-HSA-5663220	RHO GTPases Activate Formins	1/108	140/11091	0.748081	0.81847	0.727146	SPC24	1
R-HSA-9678108	SARS-CoV-1 Infection	1/108	142/11091	0.753026	0.822081	0.730354	ST6GALNAC3	1
R-HSA-5621481	C-type lectin receptors (CLRs)	1/108	143/11091	0.755462	0.822943	0.73112	MUC16	1
R-HSA-3858494	Beta-catenin independent WNT signaling	1/108	146/11091	0.762628	0.828944	0.736451	GNB3	1
R-HSA-8980692	RHOA GTPase cycle	1/108	147/11091	0.764971	0.829296	0.736764	MCF2	1
R-HSA-112316	Neuronal System	3/108	410/11091	0.767706	0.829296	0.736764	NBEA/GNB3/EPB41L1	3
R-HSA-453279	Mitotic G1 phase and G1/S transition	1/108	149/11091	0.769587	0.829296	0.736764	PTK6	1
R-HSA-5358351	Signaling by Hedgehog	1/108	149/11091	0.769587	0.829296	0.736764	DHH	1
R-HSA-9679506	SARS-CoV Infections	3/108	414/11091	0.773431	0.831646	0.738852	GPC2/MASP2/ST6GALNAC3	3
R-HSA-71387	Metabolism of carbohydrates	2/108	290/11091	0.778481	0.832343	0.739471	GPC2/GCKR	2
R-HSA-446652	Interleukin-1 family signaling	1/108	153/11091	0.778551	0.832343	0.739471	PTPN20	1
R-HSA-199977	ER to Golgi Anterograde Transport	1/108	154/11091	0.780738	0.832343	0.739471	LMAN1L	1
R-HSA-73887	Death Receptor Signaling	1/108	154/11091	0.780738	0.832343	0.739471	MCF2	1
R-HSA-9013148	CDC42 GTPase cycle	1/108	155/11091	0.782903	0.832875	0.739944	MCF2	1
R-HSA-418555	G alpha (s) signalling events	1/108	158/11091	0.789272	0.837868	0.74438	GNB3	1
R-HSA-69242	S Phase	1/108	162/11091	0.797477	0.84187	0.747935	PTK6	1
R-HSA-446203	Asparagine N-linked glycosylation	2/108	304/11091	0.800448	0.84187	0.747935	LMAN1L/ST6GALNAC3	2
R-HSA-9609507	Protein localization	1/108	164/11091	0.80146	0.84187	0.747935	EPHX2	1
R-HSA-9658195	Leishmania infection	1/108	164/11091	0.80146	0.84187	0.747935	GNB3	1
R-HSA-9824443	Parasitic Infection Pathways	1/108	164/11091	0.80146	0.84187	0.747935	GNB3	1
R-HSA-983231	Factors involved in megakaryocyte development and platelet production	1/108	168/11091	0.809195	0.848213	0.75357	KIF5A	1
R-HSA-9010553	Regulation of expression of SLITs and ROBOs	1/108	172/11091	0.816631	0.854216	0.758904	SLIT1	1
R-HSA-9012999	RHO GTPase cycle	3/108	449/11091	0.818786	0.854683	0.759318	ANKRD26/MCF2/NHS	3
R-HSA-948021	Transport to the Golgi and subsequent modification	1/108	185/11091	0.838871	0.873824	0.776324	LMAN1L	1
R-HSA-2467813	Separation of Sister Chromatids	1/108	190/11091	0.846694	0.880139	0.781934	SPC24	1
R-HSA-6811442	Intra-Golgi and retrograde Golgi-to-ER traffic	1/108	202/11091	0.863967	0.895773	0.795824	KIF5A	1
R-HSA-9705683	SARS-CoV-2-host interactions	1/108	203/11091	0.865317	0.895773	0.795824	MASP2	1
R-HSA-68877	Mitotic Prometaphase	1/108	205/11091	0.867975	0.896669	0.796619	SPC24	1
R-HSA-3700989	Transcriptional Regulation by TP53	2/108	362/11091	0.872302	0.89928	0.798939	BRCA1/POU4F1	2
R-HSA-1483257	Phospholipid metabolism	1/108	212/11091	0.876878	0.902138	0.801478	GDPD1	1
R-HSA-1428517	Aerobic respiration and respiratory electron transport	1/108	215/11091	0.880509	0.904013	0.803144	SLC25A27	1
R-HSA-376176	Signaling by ROBO receptors	1/108	219/11091	0.885186	0.906952	0.805756	SLIT1	1
R-HSA-68882	Mitotic Anaphase	1/108	235/11091	0.902147	0.921551	0.818725	SPC24	1
R-HSA-2555396	Mitotic Metaphase and Anaphase	1/108	236/11091	0.90312	0.921551	0.818725	SPC24	1
R-HSA-8951664	Neddylation	1/108	246/11091	0.912342	0.929065	0.825401	BRCA1	1
R-HSA-913531	Interferon Signaling	1/108	269/11091	0.930383	0.945511	0.840012	TRIM17	1
R-HSA-5673001	RAF/MAP kinase cascade	1/108	280/11091	0.937658	0.950972	0.844863	RET	1
R-HSA-5684996	MAPK1/MAPK3 signaling	1/108	286/11091	0.941304	0.952737	0.846431	RET	1
R-HSA-983168	Antigen processing: Ubiquitination & Proteasome degradation	1/108	309/11091	0.953424	0.961583	0.854291	TRIM9	1
R-HSA-9006925	Intracellular signaling by second messengers	1/108	310/11091	0.95389	0.961583	0.854291	NBEA	1
R-HSA-5683057	MAPK family signaling cascades	1/108	325/11091	0.960357	0.966154	0.858352	RET	1
R-HSA-983169	Class I MHC mediated antigen processing & presentation	1/108	381/11091	0.977493	0.981418	0.871913	TRIM9	1
R-HSA-5663202	Diseases of signal transduction by growth factor receptors and second messengers	1/108	459/11091	0.98982	0.991786	0.881124	DHH	1
R-HSA-6798695	Neutrophil degranulation	1/108	480/11091	0.991786	0.991786	0.881124	S100P	1
